# Supplementary material for: CFD and experimental data of closed-loop wind tunnel flow
Source: Data Brief. 2016 Feb 20;7:216–20. doi: 10.1016/j.dib.2016.02.033 (PMC4773566; doi:10.1016/j.dib.2016.02.033)
Supplement: Supplementary file 2 — Supplementary material [file mmc2.zip]

Archive with 1 entries (1 files):
- mmc2.igs
