# Supplementary material for: CFD and experimental data of closed-loop wind tunnel flow
Source: Data Brief. 2016 Feb 20;7:216–20. doi: 10.1016/j.dib.2016.02.033 (PMC4773566; doi:10.1016/j.dib.2016.02.033)
Supplement: Supplementary file 2 — Supplementary material [file mmc2.zip › mmc2.igs]

DesignModeler IGES Output Version 5.3                                   S      1
1H,,1H;,10HDownstream,6HNoName,13H By UGS Corp.,22HXPlus GENERIC/IGES 3.G      1
0,32,38, 6,308,15,10HDownstream,1.000,6,1HM,1,1.000,15H20151225.132335, G      2
1.0e-008,0.00,4HJohn,1H ,11,0,15H20151225.132335;                       G      3
     116       1       0       1       0       0       0       000010001D      1
     116       1       0       1       0       0       0               0D      2
     123       2       0       1       0       0       0       000010201D      3
     123       1       0       1       0       0       0               0D      4
     123       3       0       1       0       0       0       000010201D      5
     123       1       0       1       0       0       0               0D      6
     190       4       0       1       0       0       0       000010001D      7
     190       1       0       1       1       0       0               0D      8
     110       5       0       1       0       0       0       000010001D      9
     110       1       0       2       0       0       0               0D     10
     502       7       0       1       0       0       0       000010001D     11
     502       1       0       7       1       0       0               0D     12
     126      14       0       1       0       0       0       000010001D     13
     126       1       0      32       0       0       0               0D     14
     110      46       0       1       0       0       0       000010001D     15
     110       1       0       1       0       0       0               0D     16
     110      47       0       1       0       0       0       000010001D     17
     110       1       0       2       0       0       0               0D     18
     126      49       0       1       0       0       0       000010001D     19
     126       1       0      12       0       0       0               0D     20
     126      61       0       1       0       0       0       000010001D     21
     126       1       0      14       0       0       0               0D     22
     110      75       0       1       0       0       0       000010001D     23
     110       1       0       1       0       0       0               0D     24
     110      76       0       1       0       0       0       000010001D     25
     110       1       0       2       0       0       0               0D     26
     126      78       0       1       0       0       0       000010001D     27
     126       1       0      31       0       0       0               0D     28
     110     109       0       1       0       0       0       000010001D     29
     110       1       0       1       0       0       0               0D     30
     126     110       0       1       0       0       0       000010001D     31
     126       1       0      17       0       0       0               0D     32
     110     127       0       1       0       0       0       000010001D     33
     110       1       0       1       0       0       0               0D     34
     110     128       0       1       0       0       0       000010001D     35
     110       1       0       2       0       0       0               0D     36
     504     130       0       1       0       0       0       000010001D     37
     504       1       0       3       1       0       0               0D     38
     508     133       0       1       0       0       0       000010001D     39
     508       1       0       1       1       0       0               0D     40
     510     134       0       1       0       0       0       000010001D     41
     510       1       0       1       1       0       0               0D     42
     116     135       0       1       0       0       0       000010001D     43
     116       1       0       1       0       0       0               0D     44
     123     136       0       1       0       0       0       000010201D     45
     123       1       0       1       0       0       0               0D     46
     123     137       0       1       0       0       0       000010201D     47
     123       1       0       1       0       0       0               0D     48
     190     138       0       1       0       0       0       000010001D     49
     190       1       0       1       1       0       0               0D     50
     508     139       0       1       0       0       0       000010001D     51
     508       1       0       1       1       0       0               0D     52
     510     140       0       1       0       0       0       000010001D     53
     510       1       0       1       1       0       0               0D     54
     128     141       0       1       0       0       0       000010001D     55
     128       1       0      65       0       0       0               0D     56
     508     206       0       1       0       0       0       000010001D     57
     508       1       0       1       1       0       0               0D     58
     510     207       0       1       0       0       0       000010001D     59
     510       1       0       1       1       0       0               0D     60
     128     208       0       1       0       0       0       000010001D     61
     128       1       0     118       0       0       0               0D     62
     508     326       0       1       0       0       0       000010001D     63
     508       1       0       1       1       0       0               0D     64
     510     327       0       1       0       0       0       000010001D     65
     510       1       0       1       1       0       0               0D     66
     128     328       0       1       0       0       0       000010001D     67
     128       1       0     120       0       0       0               0D     68
     508     448       0       1       0       0       0       000010001D     69
     508       1       0       1       1       0       0               0D     70
     510     449       0       1       0       0       0       000010001D     71
     510       1       0       1       1       0       0               0D     72
     128     450       0       1       0       0       0       000010001D     73
     128       1       0      64       0       0       0               0D     74
     508     514       0       1       0       0       0       000010001D     75
     508       1       0       1       1       0       0               0D     76
     510     515       0       1       0       0       0       000010001D     77
     510       1       0       1       1       0       0               0D     78
     514     516       0       1       0       0       0       000010001D     79
     514       1       0       1       1       0       0               0D     80
     186     517       0       1       0       0       0       000000001D     81
     186       1       0       1       0       0       0               0D     82
     116     518       0       1       0       0       0       000010001D     83
     116       1       0       1       0       0       0               0D     84
     123     519       0       1       0       0       0       000010201D     85
     123       1       0       1       0       0       0               0D     86
     123     520       0       1       0       0       0       000010201D     87
     123       1       0       1       0       0       0               0D     88
     190     521       0       1       0       0       0       000010001D     89
     190       1       0       1       1       0       0               0D     90
     110     522       0       1       0       0       0       000010001D     91
     110       1       0       2       0       0       0               0D     92
     502     524       0       1       0       0       0       000010001D     93
     502       1       0       6       1       0       0               0D     94
     126     530       0       1       0       0       0       000010001D     95
     126       1       0      31       0       0       0               0D     96
     110     561       0       1       0       0       0       000010001D     97
     110       1       0       1       0       0       0               0D     98
     110     562       0       1       0       0       0       000010001D     99
     110       1       0       2       0       0       0               0D    100
     126     564       0       1       0       0       0       000010001D    101
     126       1       0      12       0       0       0               0D    102
     126     576       0       1       0       0       0       000010001D    103
     126       1       0      14       0       0       0               0D    104
     110     590       0       1       0       0       0       000010001D    105
     110       1       0       1       0       0       0               0D    106
     110     591       0       1       0       0       0       000010001D    107
     110       1       0       2       0       0       0               0D    108
     126     593       0       1       0       0       0       000010001D    109
     126       1       0      31       0       0       0               0D    110
     110     624       0       1       0       0       0       000010001D    111
     110       1       0       1       0       0       0               0D    112
     126     625       0       1       0       0       0       000010001D    113
     126       1       0      17       0       0       0               0D    114
     110     642       0       1       0       0       0       000010001D    115
     110       1       0       1       0       0       0               0D    116
     110     643       0       1       0       0       0       000010001D    117
     110       1       0       2       0       0       0               0D    118
     504     645       0       1       0       0       0       000010001D    119
     504       1       0       3       1       0       0               0D    120
     508     648       0       1       0       0       0       000010001D    121
     508       1       0       1       1       0       0               0D    122
     510     649       0       1       0       0       0       000010001D    123
     510       1       0       1       1       0       0               0D    124
     116     650       0       1       0       0       0       000010001D    125
     116       1       0       1       0       0       0               0D    126
     123     651       0       1       0       0       0       000010201D    127
     123       1       0       1       0       0       0               0D    128
     123     652       0       1       0       0       0       000010201D    129
     123       1       0       1       0       0       0               0D    130
     190     653       0       1       0       0       0       000010001D    131
     190       1       0       1       1       0       0               0D    132
     508     654       0       1       0       0       0       000010001D    133
     508       1       0       2       1       0       0               0D    134
     510     656       0       1       0       0       0       000010001D    135
     510       1       0       1       1       0       0               0D    136
     128     657       0       1       0       0       0       000010001D    137
     128       1       0      64       0       0       0               0D    138
     508     721       0       1       0       0       0       000010001D    139
     508       1       0       2       1       0       0               0D    140
     510     723       0       1       0       0       0       000010001D    141
     510       1       0       1       1       0       0               0D    142
     128     724       0       1       0       0       0       000010001D    143
     128       1       0     117       0       0       0               0D    144
     508     841       0       1       0       0       0       000010001D    145
     508       1       0       1       1       0       0               0D    146
     510     842       0       1       0       0       0       000010001D    147
     510       1       0       1       1       0       0               0D    148
     128     843       0       1       0       0       0       000010001D    149
     128       1       0     119       0       0       0               0D    150
     508     962       0       1       0       0       0       000010001D    151
     508       1       0       1       1       0       0               0D    152
     510     963       0       1       0       0       0       000010001D    153
     510       1       0       1       1       0       0               0D    154
     128     964       0       1       0       0       0       000010001D    155
     128       1       0      64       0       0       0               0D    156
     508    1028       0       1       0       0       0       000010001D    157
     508       1       0       1       1       0       0               0D    158
     510    1029       0       1       0       0       0       000010001D    159
     510       1       0       1       1       0       0               0D    160
     514    1030       0       1       0       0       0       000010001D    161
     514       1       0       1       1       0       0               0D    162
     186    1031       0       1       0       0       0       000000001D    163
     186       1       0       1       0       0       0               0D    164
     116    1032       0       1       0       0       0       000010001D    165
     116       1       0       1       0       0       0               0D    166
     123    1033       0       1       0       0       0       000010201D    167
     123       1       0       1       0       0       0               0D    168
     123    1034       0       1       0       0       0       000010201D    169
     123       1       0       1       0       0       0               0D    170
     190    1035       0       1       0       0       0       000010001D    171
     190       1       0       1       1       0       0               0D    172
     110    1036       0       1       0       0       0       000010001D    173
     110       1       0       2       0       0       0               0D    174
     502    1038       0       1       0       0       0       000010001D    175
     502       1       0     299       1       0       0               0D    176
     110    1337       0       1       0       0       0       000010001D    177
     110       1       0       2       0       0       0               0D    178
     110    1339       0       1       0       0       0       000010001D    179
     110       1       0       2       0       0       0               0D    180
     110    1341       0       1       0       0       0       000010001D    181
     110       1       0       1       0       0       0               0D    182
     110    1342       0       1       0       0       0       000010001D    183
     110       1       0       2       0       0       0               0D    184
     110    1344       0       1       0       0       0       000010001D    185
     110       1       0       2       0       0       0               0D    186
     110    1346       0       1       0       0       0       000010001D    187
     110       1       0       1       0       0       0               0D    188
     110    1347       0       1       0       0       0       000010001D    189
     110       1       0       2       0       0       0               0D    190
     110    1349       0       1       0       0       0       000010001D    191
     110       1       0       2       0       0       0               0D    192
     110    1351       0       1       0       0       0       000010001D    193
     110       1       0       2       0       0       0               0D    194
     110    1353       0       1       0       0       0       000010001D    195
     110       1       0       2       0       0       0               0D    196
     110    1355       0       1       0       0       0       000010001D    197
     110       1       0       2       0       0       0               0D    198
     110    1357       0       1       0       0       0       000010001D    199
     110       1       0       2       0       0       0               0D    200
     110    1359       0       1       0       0       0       000010001D    201
     110       1       0       2       0       0       0               0D    202
     110    1361       0       1       0       0       0       000010001D    203
     110       1       0       2       0       0       0               0D    204
     110    1363       0       1       0       0       0       000010001D    205
     110       1       0       2       0       0       0               0D    206
     110    1365       0       1       0       0       0       000010001D    207
     110       1       0       2       0       0       0               0D    208
     110    1367       0       1       0       0       0       000010001D    209
     110       1       0       2       0       0       0               0D    210
     110    1369       0       1       0       0       0       000010001D    211
     110       1       0       2       0       0       0               0D    212
     110    1371       0       1       0       0       0       000010001D    213
     110       1       0       2       0       0       0               0D    214
     110    1373       0       1       0       0       0       000010001D    215
     110       1       0       1       0       0       0               0D    216
     110    1374       0       1       0       0       0       000010001D    217
     110       1       0       1       0       0       0               0D    218
     110    1375       0       1       0       0       0       000010001D    219
     110       1       0       2       0       0       0               0D    220
     110    1377       0       1       0       0       0       000010001D    221
     110       1       0       2       0       0       0               0D    222
     110    1379       0       1       0       0       0       000010001D    223
     110       1       0       2       0       0       0               0D    224
     110    1381       0       1       0       0       0       000010001D    225
     110       1       0       2       0       0       0               0D    226
     110    1383       0       1       0       0       0       000010001D    227
     110       1       0       2       0       0       0               0D    228
     110    1385       0       1       0       0       0       000010001D    229
     110       1       0       2       0       0       0               0D    230
     110    1387       0       1       0       0       0       000010001D    231
     110       1       0       2       0       0       0               0D    232
     110    1389       0       1       0       0       0       000010001D    233
     110       1       0       2       0       0       0               0D    234
     110    1391       0       1       0       0       0       000010001D    235
     110       1       0       1       0       0       0               0D    236
     110    1392       0       1       0       0       0       000010001D    237
     110       1       0       1       0       0       0               0D    238
     110    1393       0       1       0       0       0       000010001D    239
     110       1       0       1       0       0       0               0D    240
     110    1394       0       1       0       0       0       000010001D    241
     110       1       0       2       0       0       0               0D    242
     110    1396       0       1       0       0       0       000010001D    243
     110       1       0       2       0       0       0               0D    244
     110    1398       0       1       0       0       0       000010001D    245
     110       1       0       2       0       0       0               0D    246
     110    1400       0       1       0       0       0       000010001D    247
     110       1       0       2       0       0       0               0D    248
     110    1402       0       1       0       0       0       000010001D    249
     110       1       0       2       0       0       0               0D    250
     110    1404       0       1       0       0       0       000010001D    251
     110       1       0       1       0       0       0               0D    252
     110    1405       0       1       0       0       0       000010001D    253
     110       1       0       2       0       0       0               0D    254
     110    1407       0       1       0       0       0       000010001D    255
     110       1       0       2       0       0       0               0D    256
     110    1409       0       1       0       0       0       000010001D    257
     110       1       0       2       0       0       0               0D    258
     110    1411       0       1       0       0       0       000010001D    259
     110       1       0       2       0       0       0               0D    260
     110    1413       0       1       0       0       0       000010001D    261
     110       1       0       2       0       0       0               0D    262
     110    1415       0       1       0       0       0       000010001D    263
     110       1       0       2       0       0       0               0D    264
     110    1417       0       1       0       0       0       000010001D    265
     110       1       0       2       0       0       0               0D    266
     110    1419       0       1       0       0       0       000010001D    267
     110       1       0       2       0       0       0               0D    268
     110    1421       0       1       0       0       0       000010001D    269
     110       1       0       2       0       0       0               0D    270
     110    1423       0       1       0       0       0       000010001D    271
     110       1       0       2       0       0       0               0D    272
     110    1425       0       1       0       0       0       000010001D    273
     110       1       0       2       0       0       0               0D    274
     110    1427       0       1       0       0       0       000010001D    275
     110       1       0       2       0       0       0               0D    276
     110    1429       0       1       0       0       0       000010001D    277
     110       1       0       2       0       0       0               0D    278
     110    1431       0       1       0       0       0       000010001D    279
     110       1       0       2       0       0       0               0D    280
     110    1433       0       1       0       0       0       000010001D    281
     110       1       0       2       0       0       0               0D    282
     110    1435       0       1       0       0       0       000010001D    283
     110       1       0       2       0       0       0               0D    284
     110    1437       0       1       0       0       0       000010001D    285
     110       1       0       2       0       0       0               0D    286
     110    1439       0       1       0       0       0       000010001D    287
     110       1       0       2       0       0       0               0D    288
     110    1441       0       1       0       0       0       000010001D    289
     110       1       0       2       0       0       0               0D    290
     110    1443       0       1       0       0       0       000010001D    291
     110       1       0       2       0       0       0               0D    292
     110    1445       0       1       0       0       0       000010001D    293
     110       1       0       2       0       0       0               0D    294
     110    1447       0       1       0       0       0       000010001D    295
     110       1       0       2       0       0       0               0D    296
     110    1449       0       1       0       0       0       000010001D    297
     110       1       0       2       0       0       0               0D    298
     110    1451       0       1       0       0       0       000010001D    299
     110       1       0       2       0       0       0               0D    300
     110    1453       0       1       0       0       0       000010001D    301
     110       1       0       2       0       0       0               0D    302
     110    1455       0       1       0       0       0       000010001D    303
     110       1       0       1       0       0       0               0D    304
     110    1456       0       1       0       0       0       000010001D    305
     110       1       0       1       0       0       0               0D    306
     110    1457       0       1       0       0       0       000010001D    307
     110       1       0       1       0       0       0               0D    308
     124    1458       0       1       0       0       0       000010001D    309
     124       1       0       3       0       0       0               0D    310
     100    1461       0       1       0       0     309       000010001D    311
     100       1       0       1       0       0       0               0D    312
     110    1462       0       1       0       0       0       000010001D    313
     110       1       0       2       0       0       0               0D    314
     124    1464       0       1       0       0       0       000010001D    315
     124       1       0       3       0       0       0               0D    316
     100    1467       0       1       0       0     315       000010001D    317
     100       1       0       1       0       0       0               0D    318
     110    1468       0       1       0       0       0       000010001D    319
     110       1       0       2       0       0       0               0D    320
     110    1470       0       1       0       0       0       000010001D    321
     110       1       0       2       0       0       0               0D    322
     110    1472       0       1       0       0       0       000010001D    323
     110       1       0       2       0       0       0               0D    324
     124    1474       0       1       0       0       0       000010001D    325
     124       1       0       3       0       0       0               0D    326
     100    1477       0       1       0       0     325       000010001D    327
     100       1       0       1       0       0       0               0D    328
     110    1478       0       1       0       0       0       000010001D    329
     110       1       0       2       0       0       0               0D    330
     124    1480       0       1       0       0       0       000010001D    331
     124       1       0       3       0       0       0               0D    332
     100    1483       0       1       0       0     331       000010001D    333
     100       1       0       1       0       0       0               0D    334
     110    1484       0       1       0       0       0       000010001D    335
     110       1       0       2       0       0       0               0D    336
     110    1486       0       1       0       0       0       000010001D    337
     110       1       0       2       0       0       0               0D    338
     110    1488       0       1       0       0       0       000010001D    339
     110       1       0       2       0       0       0               0D    340
     124    1490       0       1       0       0       0       000010001D    341
     124       1       0       3       0       0       0               0D    342
     100    1493       0       1       0       0     341       000010001D    343
     100       1       0       1       0       0       0               0D    344
     110    1494       0       1       0       0       0       000010001D    345
     110       1       0       2       0       0       0               0D    346
     124    1496       0       1       0       0       0       000010001D    347
     124       1       0       3       0       0       0               0D    348
     100    1499       0       1       0       0     347       000010001D    349
     100       1       0       1       0       0       0               0D    350
     110    1500       0       1       0       0       0       000010001D    351
     110       1       0       2       0       0       0               0D    352
     110    1502       0       1       0       0       0       000010001D    353
     110       1       0       2       0       0       0               0D    354
     110    1504       0       1       0       0       0       000010001D    355
     110       1       0       2       0       0       0               0D    356
     124    1506       0       1       0       0       0       000010001D    357
     124       1       0       3       0       0       0               0D    358
     100    1509       0       1       0       0     357       000010001D    359
     100       1       0       1       0       0       0               0D    360
     110    1510       0       1       0       0       0       000010001D    361
     110       1       0       2       0       0       0               0D    362
     124    1512       0       1       0       0       0       000010001D    363
     124       1       0       3       0       0       0               0D    364
     100    1515       0       1       0       0     363       000010001D    365
     100       1       0       1       0       0       0               0D    366
     110    1516       0       1       0       0       0       000010001D    367
     110       1       0       2       0       0       0               0D    368
     110    1518       0       1       0       0       0       000010001D    369
     110       1       0       2       0       0       0               0D    370
     110    1520       0       1       0       0       0       000010001D    371
     110       1       0       2       0       0       0               0D    372
     124    1522       0       1       0       0       0       000010001D    373
     124       1       0       3       0       0       0               0D    374
     100    1525       0       1       0       0     373       000010001D    375
     100       1       0       1       0       0       0               0D    376
     110    1526       0       1       0       0       0       000010001D    377
     110       1       0       2       0       0       0               0D    378
     124    1528       0       1       0       0       0       000010001D    379
     124       1       0       3       0       0       0               0D    380
     100    1531       0       1       0       0     379       000010001D    381
     100       1       0       1       0       0       0               0D    382
     110    1532       0       1       0       0       0       000010001D    383
     110       1       0       2       0       0       0               0D    384
     110    1534       0       1       0       0       0       000010001D    385
     110       1       0       2       0       0       0               0D    386
     110    1536       0       1       0       0       0       000010001D    387
     110       1       0       2       0       0       0               0D    388
     124    1538       0       1       0       0       0       000010001D    389
     124       1       0       3       0       0       0               0D    390
     100    1541       0       1       0       0     389       000010001D    391
     100       1       0       1       0       0       0               0D    392
     110    1542       0       1       0       0       0       000010001D    393
     110       1       0       2       0       0       0               0D    394
     124    1544       0       1       0       0       0       000010001D    395
     124       1       0       3       0       0       0               0D    396
     100    1547       0       1       0       0     395       000010001D    397
     100       1       0       1       0       0       0               0D    398
     110    1548       0       1       0       0       0       000010001D    399
     110       1       0       2       0       0       0               0D    400
     110    1550       0       1       0       0       0       000010001D    401
     110       1       0       2       0       0       0               0D    402
     110    1552       0       1       0       0       0       000010001D    403
     110       1       0       2       0       0       0               0D    404
     124    1554       0       1       0       0       0       000010001D    405
     124       1       0       3       0       0       0               0D    406
     100    1557       0       1       0       0     405       000010001D    407
     100       1       0       1       0       0       0               0D    408
     110    1558       0       1       0       0       0       000010001D    409
     110       1       0       2       0       0       0               0D    410
     124    1560       0       1       0       0       0       000010001D    411
     124       1       0       3       0       0       0               0D    412
     100    1563       0       1       0       0     411       000010001D    413
     100       1       0       1       0       0       0               0D    414
     110    1564       0       1       0       0       0       000010001D    415
     110       1       0       2       0       0       0               0D    416
     110    1566       0       1       0       0       0       000010001D    417
     110       1       0       2       0       0       0               0D    418
     110    1568       0       1       0       0       0       000010001D    419
     110       1       0       2       0       0       0               0D    420
     124    1570       0       1       0       0       0       000010001D    421
     124       1       0       1       0       0       0               0D    422
     100    1571       0       1       0       0     421       000010001D    423
     100       1       0       1       0       0       0               0D    424
     124    1572       0       1       0       0       0       000010001D    425
     124       1       0       1       0       0       0               0D    426
     100    1573       0       1       0       0     425       000010001D    427
     100       1       0       1       0       0       0               0D    428
     124    1574       0       1       0       0       0       000010001D    429
     124       1       0       1       0       0       0               0D    430
     100    1575       0       1       0       0     429       000010001D    431
     100       1       0       1       0       0       0               0D    432
     110    1576       0       1       0       0       0       000010001D    433
     110       1       0       1       0       0       0               0D    434
     110    1577       0       1       0       0       0       000010001D    435
     110       1       0       1       0       0       0               0D    436
     124    1578       0       1       0       0       0       000010001D    437
     124       1       0       1       0       0       0               0D    438
     100    1579       0       1       0       0     437       000010001D    439
     100       1       0       1       0       0       0               0D    440
     110    1580       0       1       0       0       0       000010001D    441
     110       1       0       2       0       0       0               0D    442
     124    1582       0       1       0       0       0       000010001D    443
     124       1       0       3       0       0       0               0D    444
     100    1585       0       1       0       0     443       000010001D    445
     100       1       0       1       0       0       0               0D    446
     110    1586       0       1       0       0       0       000010001D    447
     110       1       0       2       0       0       0               0D    448
     124    1588       0       1       0       0       0       000010001D    449
     124       1       0       3       0       0       0               0D    450
     100    1591       0       1       0       0     449       000010001D    451
     100       1       0       1       0       0       0               0D    452
     110    1592       0       1       0       0       0       000010001D    453
     110       1       0       2       0       0       0               0D    454
     110    1594       0       1       0       0       0       000010001D    455
     110       1       0       2       0       0       0               0D    456
     124    1596       0       1       0       0       0       000010001D    457
     124       1       0       3       0       0       0               0D    458
     100    1599       0       1       0       0     457       000010001D    459
     100       1       0       1       0       0       0               0D    460
     110    1600       0       1       0       0       0       000010001D    461
     110       1       0       2       0       0       0               0D    462
     124    1602       0       1       0       0       0       000010001D    463
     124       1       0       3       0       0       0               0D    464
     100    1605       0       1       0       0     463       000010001D    465
     100       1       0       1       0       0       0               0D    466
     110    1606       0       1       0       0       0       000010001D    467
     110       1       0       2       0       0       0               0D    468
     110    1608       0       1       0       0       0       000010001D    469
     110       1       0       2       0       0       0               0D    470
     110    1610       0       1       0       0       0       000010001D    471
     110       1       0       2       0       0       0               0D    472
     124    1612       0       1       0       0       0       000010001D    473
     124       1       0       3       0       0       0               0D    474
     100    1615       0       1       0       0     473       000010001D    475
     100       1       0       1       0       0       0               0D    476
     110    1616       0       1       0       0       0       000010001D    477
     110       1       0       2       0       0       0               0D    478
     124    1618       0       1       0       0       0       000010001D    479
     124       1       0       3       0       0       0               0D    480
     100    1621       0       1       0       0     479       000010001D    481
     100       1       0       1       0       0       0               0D    482
     110    1622       0       1       0       0       0       000010001D    483
     110       1       0       2       0       0       0               0D    484
     110    1624       0       1       0       0       0       000010001D    485
     110       1       0       2       0       0       0               0D    486
     110    1626       0       1       0       0       0       000010001D    487
     110       1       0       2       0       0       0               0D    488
     124    1628       0       1       0       0       0       000010001D    489
     124       1       0       3       0       0       0               0D    490
     100    1631       0       1       0       0     489       000010001D    491
     100       1       0       1       0       0       0               0D    492
     110    1632       0       1       0       0       0       000010001D    493
     110       1       0       2       0       0       0               0D    494
     124    1634       0       1       0       0       0       000010001D    495
     124       1       0       3       0       0       0               0D    496
     100    1637       0       1       0       0     495       000010001D    497
     100       1       0       1       0       0       0               0D    498
     110    1638       0       1       0       0       0       000010001D    499
     110       1       0       2       0       0       0               0D    500
     110    1640       0       1       0       0       0       000010001D    501
     110       1       0       2       0       0       0               0D    502
     110    1642       0       1       0       0       0       000010001D    503
     110       1       0       2       0       0       0               0D    504
     124    1644       0       1       0       0       0       000010001D    505
     124       1       0       3       0       0       0               0D    506
     100    1647       0       1       0       0     505       000010001D    507
     100       1       0       1       0       0       0               0D    508
     110    1648       0       1       0       0       0       000010001D    509
     110       1       0       2       0       0       0               0D    510
     124    1650       0       1       0       0       0       000010001D    511
     124       1       0       3       0       0       0               0D    512
     100    1653       0       1       0       0     511       000010001D    513
     100       1       0       1       0       0       0               0D    514
     110    1654       0       1       0       0       0       000010001D    515
     110       1       0       2       0       0       0               0D    516
     110    1656       0       1       0       0       0       000010001D    517
     110       1       0       2       0       0       0               0D    518
     110    1658       0       1       0       0       0       000010001D    519
     110       1       0       2       0       0       0               0D    520
     124    1660       0       1       0       0       0       000010001D    521
     124       1       0       3       0       0       0               0D    522
     100    1663       0       1       0       0     521       000010001D    523
     100       1       0       1       0       0       0               0D    524
     110    1664       0       1       0       0       0       000010001D    525
     110       1       0       2       0       0       0               0D    526
     124    1666       0       1       0       0       0       000010001D    527
     124       1       0       3       0       0       0               0D    528
     100    1669       0       1       0       0     527       000010001D    529
     100       1       0       1       0       0       0               0D    530
     110    1670       0       1       0       0       0       000010001D    531
     110       1       0       2       0       0       0               0D    532
     110    1672       0       1       0       0       0       000010001D    533
     110       1       0       2       0       0       0               0D    534
     110    1674       0       1       0       0       0       000010001D    535
     110       1       0       2       0       0       0               0D    536
     124    1676       0       1       0       0       0       000010001D    537
     124       1       0       3       0       0       0               0D    538
     100    1679       0       1       0       0     537       000010001D    539
     100       1       0       1       0       0       0               0D    540
     110    1680       0       1       0       0       0       000010001D    541
     110       1       0       2       0       0       0               0D    542
     124    1682       0       1       0       0       0       000010001D    543
     124       1       0       3       0       0       0               0D    544
     100    1685       0       1       0       0     543       000010001D    545
     100       1       0       1       0       0       0               0D    546
     110    1686       0       1       0       0       0       000010001D    547
     110       1       0       2       0       0       0               0D    548
     110    1688       0       1       0       0       0       000010001D    549
     110       1       0       2       0       0       0               0D    550
     110    1690       0       1       0       0       0       000010001D    551
     110       1       0       2       0       0       0               0D    552
     124    1692       0       1       0       0       0       000010001D    553
     124       1       0       3       0       0       0               0D    554
     100    1695       0       1       0       0     553       000010001D    555
     100       1       0       1       0       0       0               0D    556
     110    1696       0       1       0       0       0       000010001D    557
     110       1       0       2       0       0       0               0D    558
     124    1698       0       1       0       0       0       000010001D    559
     124       1       0       3       0       0       0               0D    560
     100    1701       0       1       0       0     559       000010001D    561
     100       1       0       1       0       0       0               0D    562
     110    1702       0       1       0       0       0       000010001D    563
     110       1       0       2       0       0       0               0D    564
     110    1704       0       1       0       0       0       000010001D    565
     110       1       0       2       0       0       0               0D    566
     110    1706       0       1       0       0       0       000010001D    567
     110       1       0       2       0       0       0               0D    568
     124    1708       0       1       0       0       0       000010001D    569
     124       1       0       3       0       0       0               0D    570
     100    1711       0       1       0       0     569       000010001D    571
     100       1       0       1       0       0       0               0D    572
     110    1712       0       1       0       0       0       000010001D    573
     110       1       0       2       0       0       0               0D    574
     124    1714       0       1       0       0       0       000010001D    575
     124       1       0       3       0       0       0               0D    576
     100    1717       0       1       0       0     575       000010001D    577
     100       1       0       1       0       0       0               0D    578
     110    1718       0       1       0       0       0       000010001D    579
     110       1       0       2       0       0       0               0D    580
     110    1720       0       1       0       0       0       000010001D    581
     110       1       0       2       0       0       0               0D    582
     110    1722       0       1       0       0       0       000010001D    583
     110       1       0       2       0       0       0               0D    584
     110    1724       0       1       0       0       0       000010001D    585
     110       1       0       1       0       0       0               0D    586
     124    1725       0       1       0       0       0       000010001D    587
     124       1       0       1       0       0       0               0D    588
     100    1726       0       1       0       0     587       000010001D    589
     100       1       0       1       0       0       0               0D    590
     110    1727       0       1       0       0       0       000010001D    591
     110       1       0       1       0       0       0               0D    592
     124    1728       0       1       0       0       0       000010001D    593
     124       1       0       1       0       0       0               0D    594
     100    1729       0       1       0       0     593       000010001D    595
     100       1       0       1       0       0       0               0D    596
     110    1730       0       1       0       0       0       000010001D    597
     110       1       0       1       0       0       0               0D    598
     110    1731       0       1       0       0       0       000010001D    599
     110       1       0       1       0       0       0               0D    600
     124    1732       0       1       0       0       0       000010001D    601
     124       1       0       1       0       0       0               0D    602
     100    1733       0       1       0       0     601       000010001D    603
     100       1       0       1       0       0       0               0D    604
     110    1734       0       1       0       0       0       000010001D    605
     110       1       0       1       0       0       0               0D    606
     124    1735       0       1       0       0       0       000010001D    607
     124       1       0       1       0       0       0               0D    608
     100    1736       0       1       0       0     607       000010001D    609
     100       1       0       1       0       0       0               0D    610
     110    1737       0       1       0       0       0       000010001D    611
     110       1       0       1       0       0       0               0D    612
     110    1738       0       1       0       0       0       000010001D    613
     110       1       0       2       0       0       0               0D    614
     124    1740       0       1       0       0       0       000010001D    615
     124       1       0       3       0       0       0               0D    616
     100    1743       0       1       0       0     615       000010001D    617
     100       1       0       1       0       0       0               0D    618
     110    1744       0       1       0       0       0       000010001D    619
     110       1       0       2       0       0       0               0D    620
     110    1746       0       1       0       0       0       000010001D    621
     110       1       0       2       0       0       0               0D    622
     110    1748       0       1       0       0       0       000010001D    623
     110       1       0       2       0       0       0               0D    624
     124    1750       0       1       0       0       0       000010001D    625
     124       1       0       3       0       0       0               0D    626
     100    1753       0       1       0       0     625       000010001D    627
     100       1       0       1       0       0       0               0D    628
     124    1754       0       1       0       0       0       000010001D    629
     124       1       0       3       0       0       0               0D    630
     100    1757       0       1       0       0     629       000010001D    631
     100       1       0       1       0       0       0               0D    632
     110    1758       0       1       0       0       0       000010001D    633
     110       1       0       2       0       0       0               0D    634
     124    1760       0       1       0       0       0       000010001D    635
     124       1       0       3       0       0       0               0D    636
     100    1763       0       1       0       0     635       000010001D    637
     100       1       0       1       0       0       0               0D    638
     110    1764       0       1       0       0       0       000010001D    639
     110       1       0       2       0       0       0               0D    640
     110    1766       0       1       0       0       0       000010001D    641
     110       1       0       2       0       0       0               0D    642
     110    1768       0       1       0       0       0       000010001D    643
     110       1       0       2       0       0       0               0D    644
     110    1770       0       1       0       0       0       000010001D    645
     110       1       0       1       0       0       0               0D    646
     110    1771       0       1       0       0       0       000010001D    647
     110       1       0       1       0       0       0               0D    648
     110    1772       0       1       0       0       0       000010001D    649
     110       1       0       1       0       0       0               0D    650
     110    1773       0       1       0       0       0       000010001D    651
     110       1       0       1       0       0       0               0D    652
     110    1774       0       1       0       0       0       000010001D    653
     110       1       0       1       0       0       0               0D    654
     110    1775       0       1       0       0       0       000010001D    655
     110       1       0       1       0       0       0               0D    656
     110    1776       0       1       0       0       0       000010001D    657
     110       1       0       1       0       0       0               0D    658
     110    1777       0       1       0       0       0       000010001D    659
     110       1       0       1       0       0       0               0D    660
     110    1778       0       1       0       0       0       000010001D    661
     110       1       0       1       0       0       0               0D    662
     110    1779       0       1       0       0       0       000010001D    663
     110       1       0       1       0       0       0               0D    664
     124    1780       0       1       0       0       0       000010001D    665
     124       1       0       1       0       0       0               0D    666
     100    1781       0       1       0       0     665       000010001D    667
     100       1       0       1       0       0       0               0D    668
     124    1782       0       1       0       0       0       000010001D    669
     124       1       0       1       0       0       0               0D    670
     100    1783       0       1       0       0     669       000010001D    671
     100       1       0       1       0       0       0               0D    672
     124    1784       0       1       0       0       0       000010001D    673
     124       1       0       1       0       0       0               0D    674
     100    1785       0       1       0       0     673       000010001D    675
     100       1       0       1       0       0       0               0D    676
     110    1786       0       1       0       0       0       000010001D    677
     110       1       0       1       0       0       0               0D    678
     124    1787       0       1       0       0       0       000010001D    679
     124       1       0       1       0       0       0               0D    680
     100    1788       0       1       0       0     679       000010001D    681
     100       1       0       1       0       0       0               0D    682
     124    1789       0       1       0       0       0       000010001D    683
     124       1       0       1       0       0       0               0D    684
     100    1790       0       1       0       0     683       000010001D    685
     100       1       0       1       0       0       0               0D    686
     124    1791       0       1       0       0       0       000010001D    687
     124       1       0       1       0       0       0               0D    688
     100    1792       0       1       0       0     687       000010001D    689
     100       1       0       1       0       0       0               0D    690
     110    1793       0       1       0       0       0       000010001D    691
     110       1       0       1       0       0       0               0D    692
     110    1794       0       1       0       0       0       000010001D    693
     110       1       0       1       0       0       0               0D    694
     110    1795       0       1       0       0       0       000010001D    695
     110       1       0       1       0       0       0               0D    696
     110    1796       0       1       0       0       0       000010001D    697
     110       1       0       1       0       0       0               0D    698
     110    1797       0       1       0       0       0       000010001D    699
     110       1       0       1       0       0       0               0D    700
     110    1798       0       1       0       0       0       000010001D    701
     110       1       0       1       0       0       0               0D    702
     110    1799       0       1       0       0       0       000010001D    703
     110       1       0       1       0       0       0               0D    704
     124    1800       0       1       0       0       0       000010001D    705
     124       1       0       1       0       0       0               0D    706
     100    1801       0       1       0       0     705       000010001D    707
     100       1       0       1       0       0       0               0D    708
     110    1802       0       1       0       0       0       000010001D    709
     110       1       0       1       0       0       0               0D    710
     124    1803       0       1       0       0       0       000010001D    711
     124       1       0       1       0       0       0               0D    712
     100    1804       0       1       0       0     711       000010001D    713
     100       1       0       1       0       0       0               0D    714
     110    1805       0       1       0       0       0       000010001D    715
     110       1       0       1       0       0       0               0D    716
     124    1806       0       1       0       0       0       000010001D    717
     124       1       0       1       0       0       0               0D    718
     100    1807       0       1       0       0     717       000010001D    719
     100       1       0       1       0       0       0               0D    720
     124    1808       0       1       0       0       0       000010001D    721
     124       1       0       1       0       0       0               0D    722
     100    1809       0       1       0       0     721       000010001D    723
     100       1       0       1       0       0       0               0D    724
     110    1810       0       1       0       0       0       000010001D    725
     110       1       0       1       0       0       0               0D    726
     124    1811       0       1       0       0       0       000010001D    727
     124       1       0       1       0       0       0               0D    728
     100    1812       0       1       0       0     727       000010001D    729
     100       1       0       1       0       0       0               0D    730
     124    1813       0       1       0       0       0       000010001D    731
     124       1       0       1       0       0       0               0D    732
     100    1814       0       1       0       0     731       000010001D    733
     100       1       0       1       0       0       0               0D    734
     110    1815       0       1       0       0       0       000010001D    735
     110       1       0       1       0       0       0               0D    736
     110    1816       0       1       0       0       0       000010001D    737
     110       1       0       1       0       0       0               0D    738
     110    1817       0       1       0       0       0       000010001D    739
     110       1       0       1       0       0       0               0D    740
     110    1818       0       1       0       0       0       000010001D    741
     110       1       0       1       0       0       0               0D    742
     110    1819       0       1       0       0       0       000010001D    743
     110       1       0       1       0       0       0               0D    744
     110    1820       0       1       0       0       0       000010001D    745
     110       1       0       1       0       0       0               0D    746
     110    1821       0       1       0       0       0       000010001D    747
     110       1       0       1       0       0       0               0D    748
     110    1822       0       1       0       0       0       000010001D    749
     110       1       0       1       0       0       0               0D    750
     110    1823       0       1       0       0       0       000010001D    751
     110       1       0       1       0       0       0               0D    752
     110    1824       0       1       0       0       0       000010001D    753
     110       1       0       1       0       0       0               0D    754
     110    1825       0       1       0       0       0       000010001D    755
     110       1       0       1       0       0       0               0D    756
     110    1826       0       1       0       0       0       000010001D    757
     110       1       0       1       0       0       0               0D    758
     110    1827       0       1       0       0       0       000010001D    759
     110       1       0       1       0       0       0               0D    760
     110    1828       0       1       0       0       0       000010001D    761
     110       1       0       1       0       0       0               0D    762
     110    1829       0       1       0       0       0       000010001D    763
     110       1       0       1       0       0       0               0D    764
     110    1830       0       1       0       0       0       000010001D    765
     110       1       0       1       0       0       0               0D    766
     110    1831       0       1       0       0       0       000010001D    767
     110       1       0       1       0       0       0               0D    768
     110    1832       0       1       0       0       0       000010001D    769
     110       1       0       1       0       0       0               0D    770
     110    1833       0       1       0       0       0       000010001D    771
     110       1       0       1       0       0       0               0D    772
     110    1834       0       1       0       0       0       000010001D    773
     110       1       0       1       0       0       0               0D    774
     110    1835       0       1       0       0       0       000010001D    775
     110       1       0       1       0       0       0               0D    776
     110    1836       0       1       0       0       0       000010001D    777
     110       1       0       1       0       0       0               0D    778
     126    1837       0       1       0       0       0       000010001D    779
     126       1       0     279       0       0       0               0D    780
     110    2116       0       1       0       0       0       000010001D    781
     110       1       0       1       0       0       0               0D    782
     126    2117       0       1       0       0       0       000010001D    783
     126       1       0     279       0       0       0               0D    784
     110    2396       0       1       0       0       0       000010001D    785
     110       1       0       1       0       0       0               0D    786
     126    2397       0       1       0       0       0       000010001D    787
     126       1       0     279       0       0       0               0D    788
     110    2676       0       1       0       0       0       000010001D    789
     110       1       0       1       0       0       0               0D    790
     126    2677       0       1       0       0       0       000010001D    791
     126       1       0     279       0       0       0               0D    792
     110    2956       0       1       0       0       0       000010001D    793
     110       1       0       1       0       0       0               0D    794
     110    2957       0       1       0       0       0       000010001D    795
     110       1       0       1       0       0       0               0D    796
     110    2958       0       1       0       0       0       000010001D    797
     110       1       0       1       0       0       0               0D    798
     110    2959       0       1       0       0       0       000010001D    799
     110       1       0       1       0       0       0               0D    800
     110    2960       0       1       0       0       0       000010001D    801
     110       1       0       1       0       0       0               0D    802
     110    2961       0       1       0       0       0       000010001D    803
     110       1       0       2       0       0       0               0D    804
     110    2963       0       1       0       0       0       000010001D    805
     110       1       0       2       0       0       0               0D    806
     110    2965       0       1       0       0       0       000010001D    807
     110       1       0       2       0       0       0               0D    808
     110    2967       0       1       0       0       0       000010001D    809
     110       1       0       2       0       0       0               0D    810
     110    2969       0       1       0       0       0       000010001D    811
     110       1       0       2       0       0       0               0D    812
     110    2971       0       1       0       0       0       000010001D    813
     110       1       0       2       0       0       0               0D    814
     110    2973       0       1       0       0       0       000010001D    815
     110       1       0       2       0       0       0               0D    816
     110    2975       0       1       0       0       0       000010001D    817
     110       1       0       2       0       0       0               0D    818
     110    2977       0       1       0       0       0       000010001D    819
     110       1       0       2       0       0       0               0D    820
     110    2979       0       1       0       0       0       000010001D    821
     110       1       0       2       0       0       0               0D    822
     110    2981       0       1       0       0       0       000010001D    823
     110       1       0       2       0       0       0               0D    824
     110    2983       0       1       0       0       0       000010001D    825
     110       1       0       2       0       0       0               0D    826
     110    2985       0       1       0       0       0       000010001D    827
     110       1       0       2       0       0       0               0D    828
     110    2987       0       1       0       0       0       000010001D    829
     110       1       0       2       0       0       0               0D    830
     110    2989       0       1       0       0       0       000010001D    831
     110       1       0       2       0       0       0               0D    832
     110    2991       0       1       0       0       0       000010001D    833
     110       1       0       2       0       0       0               0D    834
     124    2993       0       1       0       0       0       000010001D    835
     124       1       0       2       0       0       0               0D    836
     100    2995       0       1       0       0     835       000010001D    837
     100       1       0       1       0       0       0               0D    838
     124    2996       0       1       0       0       0       000010001D    839
     124       1       0       3       0       0       0               0D    840
     100    2999       0       1       0       0     839       000010001D    841
     100       1       0       1       0       0       0               0D    842
     110    3000       0       1       0       0       0       000010001D    843
     110       1       0       2       0       0       0               0D    844
     110    3002       0       1       0       0       0       000010001D    845
     110       1       0       2       0       0       0               0D    846
     110    3004       0       1       0       0       0       000010001D    847
     110       1       0       2       0       0       0               0D    848
     110    3006       0       1       0       0       0       000010001D    849
     110       1       0       2       0       0       0               0D    850
     124    3008       0       1       0       0       0       000010001D    851
     124       1       0       3       0       0       0               0D    852
     100    3011       0       1       0       0     851       000010001D    853
     100       1       0       1       0       0       0               0D    854
     124    3012       0       1       0       0       0       000010001D    855
     124       1       0       2       0       0       0               0D    856
     100    3014       0       1       0       0     855       000010001D    857
     100       1       0       1       0       0       0               0D    858
     110    3015       0       1       0       0       0       000010001D    859
     110       1       0       2       0       0       0               0D    860
     110    3017       0       1       0       0       0       000010001D    861
     110       1       0       2       0       0       0               0D    862
     110    3019       0       1       0       0       0       000010001D    863
     110       1       0       2       0       0       0               0D    864
     110    3021       0       1       0       0       0       000010001D    865
     110       1       0       2       0       0       0               0D    866
     110    3023       0       1       0       0       0       000010001D    867
     110       1       0       2       0       0       0               0D    868
     110    3025       0       1       0       0       0       000010001D    869
     110       1       0       2       0       0       0               0D    870
     110    3027       0       1       0       0       0       000010001D    871
     110       1       0       2       0       0       0               0D    872
     110    3029       0       1       0       0       0       000010001D    873
     110       1       0       2       0       0       0               0D    874
     110    3031       0       1       0       0       0       000010001D    875
     110       1       0       2       0       0       0               0D    876
     110    3033       0       1       0       0       0       000010001D    877
     110       1       0       2       0       0       0               0D    878
     110    3035       0       1       0       0       0       000010001D    879
     110       1       0       2       0       0       0               0D    880
     110    3037       0       1       0       0       0       000010001D    881
     110       1       0       2       0       0       0               0D    882
     110    3039       0       1       0       0       0       000010001D    883
     110       1       0       2       0       0       0               0D    884
     110    3041       0       1       0       0       0       000010001D    885
     110       1       0       2       0       0       0               0D    886
     110    3043       0       1       0       0       0       000010001D    887
     110       1       0       2       0       0       0               0D    888
     110    3045       0       1       0       0       0       000010001D    889
     110       1       0       2       0       0       0               0D    890
     110    3047       0       1       0       0       0       000010001D    891
     110       1       0       2       0       0       0               0D    892
     110    3049       0       1       0       0       0       000010001D    893
     110       1       0       2       0       0       0               0D    894
     110    3051       0       1       0       0       0       000010001D    895
     110       1       0       2       0       0       0               0D    896
     110    3053       0       1       0       0       0       000010001D    897
     110       1       0       2       0       0       0               0D    898
     110    3055       0       1       0       0       0       000010001D    899
     110       1       0       2       0       0       0               0D    900
     110    3057       0       1       0       0       0       000010001D    901
     110       1       0       2       0       0       0               0D    902
     110    3059       0       1       0       0       0       000010001D    903
     110       1       0       2       0       0       0               0D    904
     110    3061       0       1       0       0       0       000010001D    905
     110       1       0       2       0       0       0               0D    906
     110    3063       0       1       0       0       0       000010001D    907
     110       1       0       2       0       0       0               0D    908
     110    3065       0       1       0       0       0       000010001D    909
     110       1       0       2       0       0       0               0D    910
     110    3067       0       1       0       0       0       000010001D    911
     110       1       0       2       0       0       0               0D    912
     110    3069       0       1       0       0       0       000010001D    913
     110       1       0       2       0       0       0               0D    914
     110    3071       0       1       0       0       0       000010001D    915
     110       1       0       2       0       0       0               0D    916
     110    3073       0       1       0       0       0       000010001D    917
     110       1       0       2       0       0       0               0D    918
     110    3075       0       1       0       0       0       000010001D    919
     110       1       0       2       0       0       0               0D    920
     110    3077       0       1       0       0       0       000010001D    921
     110       1       0       2       0       0       0               0D    922
     110    3079       0       1       0       0       0       000010001D    923
     110       1       0       2       0       0       0               0D    924
     110    3081       0       1       0       0       0       000010001D    925
     110       1       0       2       0       0       0               0D    926
     110    3083       0       1       0       0       0       000010001D    927
     110       1       0       2       0       0       0               0D    928
     110    3085       0       1       0       0       0       000010001D    929
     110       1       0       2       0       0       0               0D    930
     110    3087       0       1       0       0       0       000010001D    931
     110       1       0       2       0       0       0               0D    932
     110    3089       0       1       0       0       0       000010001D    933
     110       1       0       2       0       0       0               0D    934
     110    3091       0       1       0       0       0       000010001D    935
     110       1       0       2       0       0       0               0D    936
     110    3093       0       1       0       0       0       000010001D    937
     110       1       0       2       0       0       0               0D    938
     110    3095       0       1       0       0       0       000010001D    939
     110       1       0       2       0       0       0               0D    940
     110    3097       0       1       0       0       0       000010001D    941
     110       1       0       2       0       0       0               0D    942
     110    3099       0       1       0       0       0       000010001D    943
     110       1       0       2       0       0       0               0D    944
     110    3101       0       1       0       0       0       000010001D    945
     110       1       0       2       0       0       0               0D    946
     110    3103       0       1       0       0       0       000010001D    947
     110       1       0       2       0       0       0               0D    948
     110    3105       0       1       0       0       0       000010001D    949
     110       1       0       2       0       0       0               0D    950
     110    3107       0       1       0       0       0       000010001D    951
     110       1       0       2       0       0       0               0D    952
     110    3109       0       1       0       0       0       000010001D    953
     110       1       0       2       0       0       0               0D    954
     110    3111       0       1       0       0       0       000010001D    955
     110       1       0       2       0       0       0               0D    956
     110    3113       0       1       0       0       0       000010001D    957
     110       1       0       2       0       0       0               0D    958
     110    3115       0       1       0       0       0       000010001D    959
     110       1       0       2       0       0       0               0D    960
     110    3117       0       1       0       0       0       000010001D    961
     110       1       0       2       0       0       0               0D    962
     124    3119       0       1       0       0       0       000010001D    963
     124       1       0       2       0       0       0               0D    964
     100    3121       0       1       0       0     963       000010001D    965
     100       1       0       1       0       0       0               0D    966
     124    3122       0       1       0       0       0       000010001D    967
     124       1       0       3       0       0       0               0D    968
     100    3125       0       1       0       0     967       000010001D    969
     100       1       0       1       0       0       0               0D    970
     110    3126       0       1       0       0       0       000010001D    971
     110       1       0       2       0       0       0               0D    972
     110    3128       0       1       0       0       0       000010001D    973
     110       1       0       2       0       0       0               0D    974
     110    3130       0       1       0       0       0       000010001D    975
     110       1       0       2       0       0       0               0D    976
     110    3132       0       1       0       0       0       000010001D    977
     110       1       0       2       0       0       0               0D    978
     124    3134       0       1       0       0       0       000010001D    979
     124       1       0       3       0       0       0               0D    980
     100    3137       0       1       0       0     979       000010001D    981
     100       1       0       1       0       0       0               0D    982
     124    3138       0       1       0       0       0       000010001D    983
     124       1       0       2       0       0       0               0D    984
     100    3140       0       1       0       0     983       000010001D    985
     100       1       0       1       0       0       0               0D    986
     110    3141       0       1       0       0       0       000010001D    987
     110       1       0       2       0       0       0               0D    988
     110    3143       0       1       0       0       0       000010001D    989
     110       1       0       2       0       0       0               0D    990
     110    3145       0       1       0       0       0       000010001D    991
     110       1       0       2       0       0       0               0D    992
     110    3147       0       1       0       0       0       000010001D    993
     110       1       0       2       0       0       0               0D    994
     110    3149       0       1       0       0       0       000010001D    995
     110       1       0       2       0       0       0               0D    996
     110    3151       0       1       0       0       0       000010001D    997
     110       1       0       2       0       0       0               0D    998
     110    3153       0       1       0       0       0       000010001D    999
     110       1       0       2       0       0       0               0D   1000
     110    3155       0       1       0       0       0       000010001D   1001
     110       1       0       2       0       0       0               0D   1002
     110    3157       0       1       0       0       0       000010001D   1003
     110       1       0       2       0       0       0               0D   1004
     110    3159       0       1       0       0       0       000010001D   1005
     110       1       0       2       0       0       0               0D   1006
     124    3161       0       1       0       0       0       000010001D   1007
     124       1       0       2       0       0       0               0D   1008
     100    3163       0       1       0       0    1007       000010001D   1009
     100       1       0       1       0       0       0               0D   1010
     124    3164       0       1       0       0       0       000010001D   1011
     124       1       0       3       0       0       0               0D   1012
     100    3167       0       1       0       0    1011       000010001D   1013
     100       1       0       1       0       0       0               0D   1014
     110    3168       0       1       0       0       0       000010001D   1015
     110       1       0       2       0       0       0               0D   1016
     110    3170       0       1       0       0       0       000010001D   1017
     110       1       0       2       0       0       0               0D   1018
     110    3172       0       1       0       0       0       000010001D   1019
     110       1       0       2       0       0       0               0D   1020
     110    3174       0       1       0       0       0       000010001D   1021
     110       1       0       2       0       0       0               0D   1022
     124    3176       0       1       0       0       0       000010001D   1023
     124       1       0       3       0       0       0               0D   1024
     100    3179       0       1       0       0    1023       000010001D   1025
     100       1       0       1       0       0       0               0D   1026
     124    3180       0       1       0       0       0       000010001D   1027
     124       1       0       2       0       0       0               0D   1028
     100    3182       0       1       0       0    1027       000010001D   1029
     100       1       0       1       0       0       0               0D   1030
     110    3183       0       1       0       0       0       000010001D   1031
     110       1       0       2       0       0       0               0D   1032
     110    3185       0       1       0       0       0       000010001D   1033
     110       1       0       2       0       0       0               0D   1034
     110    3187       0       1       0       0       0       000010001D   1035
     110       1       0       2       0       0       0               0D   1036
     110    3189       0       1       0       0       0       000010001D   1037
     110       1       0       2       0       0       0               0D   1038
     110    3191       0       1       0       0       0       000010001D   1039
     110       1       0       2       0       0       0               0D   1040
     110    3193       0       1       0       0       0       000010001D   1041
     110       1       0       2       0       0       0               0D   1042
     110    3195       0       1       0       0       0       000010001D   1043
     110       1       0       2       0       0       0               0D   1044
     110    3197       0       1       0       0       0       000010001D   1045
     110       1       0       2       0       0       0               0D   1046
     110    3199       0       1       0       0       0       000010001D   1047
     110       1       0       2       0       0       0               0D   1048
     110    3201       0       1       0       0       0       000010001D   1049
     110       1       0       2       0       0       0               0D   1050
     124    3203       0       1       0       0       0       000010001D   1051
     124       1       0       2       0       0       0               0D   1052
     100    3205       0       1       0       0    1051       000010001D   1053
     100       1       0       1       0       0       0               0D   1054
     124    3206       0       1       0       0       0       000010001D   1055
     124       1       0       3       0       0       0               0D   1056
     100    3209       0       1       0       0    1055       000010001D   1057
     100       1       0       1       0       0       0               0D   1058
     110    3210       0       1       0       0       0       000010001D   1059
     110       1       0       2       0       0       0               0D   1060
     110    3212       0       1       0       0       0       000010001D   1061
     110       1       0       2       0       0       0               0D   1062
     110    3214       0       1       0       0       0       000010001D   1063
     110       1       0       2       0       0       0               0D   1064
     110    3216       0       1       0       0       0       000010001D   1065
     110       1       0       2       0       0       0               0D   1066
     124    3218       0       1       0       0       0       000010001D   1067
     124       1       0       3       0       0       0               0D   1068
     100    3221       0       1       0       0    1067       000010001D   1069
     100       1       0       1       0       0       0               0D   1070
     124    3222       0       1       0       0       0       000010001D   1071
     124       1       0       2       0       0       0               0D   1072
     100    3224       0       1       0       0    1071       000010001D   1073
     100       1       0       1       0       0       0               0D   1074
     110    3225       0       1       0       0       0       000010001D   1075
     110       1       0       2       0       0       0               0D   1076
     110    3227       0       1       0       0       0       000010001D   1077
     110       1       0       2       0       0       0               0D   1078
     110    3229       0       1       0       0       0       000010001D   1079
     110       1       0       2       0       0       0               0D   1080
     110    3231       0       1       0       0       0       000010001D   1081
     110       1       0       2       0       0       0               0D   1082
     110    3233       0       1       0       0       0       000010001D   1083
     110       1       0       2       0       0       0               0D   1084
     110    3235       0       1       0       0       0       000010001D   1085
     110       1       0       2       0       0       0               0D   1086
     110    3237       0       1       0       0       0       000010001D   1087
     110       1       0       2       0       0       0               0D   1088
     110    3239       0       1       0       0       0       000010001D   1089
     110       1       0       2       0       0       0               0D   1090
     110    3241       0       1       0       0       0       000010001D   1091
     110       1       0       2       0       0       0               0D   1092
     110    3243       0       1       0       0       0       000010001D   1093
     110       1       0       2       0       0       0               0D   1094
     124    3245       0       1       0       0       0       000010001D   1095
     124       1       0       2       0       0       0               0D   1096
     100    3247       0       1       0       0    1095       000010001D   1097
     100       1       0       1       0       0       0               0D   1098
     124    3248       0       1       0       0       0       000010001D   1099
     124       1       0       3       0       0       0               0D   1100
     100    3251       0       1       0       0    1099       000010001D   1101
     100       1       0       1       0       0       0               0D   1102
     110    3252       0       1       0       0       0       000010001D   1103
     110       1       0       2       0       0       0               0D   1104
     110    3254       0       1       0       0       0       000010001D   1105
     110       1       0       2       0       0       0               0D   1106
     110    3256       0       1       0       0       0       000010001D   1107
     110       1       0       2       0       0       0               0D   1108
     110    3258       0       1       0       0       0       000010001D   1109
     110       1       0       2       0       0       0               0D   1110
     124    3260       0       1       0       0       0       000010001D   1111
     124       1       0       3       0       0       0               0D   1112
     100    3263       0       1       0       0    1111       000010001D   1113
     100       1       0       1       0       0       0               0D   1114
     124    3264       0       1       0       0       0       000010001D   1115
     124       1       0       2       0       0       0               0D   1116
     100    3266       0       1       0       0    1115       000010001D   1117
     100       1       0       1       0       0       0               0D   1118
     110    3267       0       1       0       0       0       000010001D   1119
     110       1       0       2       0       0       0               0D   1120
     110    3269       0       1       0       0       0       000010001D   1121
     110       1       0       2       0       0       0               0D   1122
     110    3271       0       1       0       0       0       000010001D   1123
     110       1       0       2       0       0       0               0D   1124
     110    3273       0       1       0       0       0       000010001D   1125
     110       1       0       2       0       0       0               0D   1126
     110    3275       0       1       0       0       0       000010001D   1127
     110       1       0       2       0       0       0               0D   1128
     110    3277       0       1       0       0       0       000010001D   1129
     110       1       0       2       0       0       0               0D   1130
     110    3279       0       1       0       0       0       000010001D   1131
     110       1       0       2       0       0       0               0D   1132
     110    3281       0       1       0       0       0       000010001D   1133
     110       1       0       2       0       0       0               0D   1134
     110    3283       0       1       0       0       0       000010001D   1135
     110       1       0       2       0       0       0               0D   1136
     110    3285       0       1       0       0       0       000010001D   1137
     110       1       0       2       0       0       0               0D   1138
     124    3287       0       1       0       0       0       000010001D   1139
     124       1       0       2       0       0       0               0D   1140
     100    3289       0       1       0       0    1139       000010001D   1141
     100       1       0       1       0       0       0               0D   1142
     124    3290       0       1       0       0       0       000010001D   1143
     124       1       0       3       0       0       0               0D   1144
     100    3293       0       1       0       0    1143       000010001D   1145
     100       1       0       1       0       0       0               0D   1146
     110    3294       0       1       0       0       0       000010001D   1147
     110       1       0       2       0       0       0               0D   1148
     110    3296       0       1       0       0       0       000010001D   1149
     110       1       0       2       0       0       0               0D   1150
     110    3298       0       1       0       0       0       000010001D   1151
     110       1       0       2       0       0       0               0D   1152
     110    3300       0       1       0       0       0       000010001D   1153
     110       1       0       2       0       0       0               0D   1154
     124    3302       0       1       0       0       0       000010001D   1155
     124       1       0       3       0       0       0               0D   1156
     100    3305       0       1       0       0    1155       000010001D   1157
     100       1       0       1       0       0       0               0D   1158
     124    3306       0       1       0       0       0       000010001D   1159
     124       1       0       2       0       0       0               0D   1160
     100    3308       0       1       0       0    1159       000010001D   1161
     100       1       0       1       0       0       0               0D   1162
     110    3309       0       1       0       0       0       000010001D   1163
     110       1       0       2       0       0       0               0D   1164
     110    3311       0       1       0       0       0       000010001D   1165
     110       1       0       2       0       0       0               0D   1166
     110    3313       0       1       0       0       0       000010001D   1167
     110       1       0       2       0       0       0               0D   1168
     110    3315       0       1       0       0       0       000010001D   1169
     110       1       0       2       0       0       0               0D   1170
     110    3317       0       1       0       0       0       000010001D   1171
     110       1       0       2       0       0       0               0D   1172
     110    3319       0       1       0       0       0       000010001D   1173
     110       1       0       2       0       0       0               0D   1174
     110    3321       0       1       0       0       0       000010001D   1175
     110       1       0       2       0       0       0               0D   1176
     110    3323       0       1       0       0       0       000010001D   1177
     110       1       0       2       0       0       0               0D   1178
     110    3325       0       1       0       0       0       000010001D   1179
     110       1       0       2       0       0       0               0D   1180
     110    3327       0       1       0       0       0       000010001D   1181
     110       1       0       2       0       0       0               0D   1182
     124    3329       0       1       0       0       0       000010001D   1183
     124       1       0       2       0       0       0               0D   1184
     100    3331       0       1       0       0    1183       000010001D   1185
     100       1       0       1       0       0       0               0D   1186
     124    3332       0       1       0       0       0       000010001D   1187
     124       1       0       3       0       0       0               0D   1188
     100    3335       0       1       0       0    1187       000010001D   1189
     100       1       0       1       0       0       0               0D   1190
     110    3336       0       1       0       0       0       000010001D   1191
     110       1       0       2       0       0       0               0D   1192
     110    3338       0       1       0       0       0       000010001D   1193
     110       1       0       2       0       0       0               0D   1194
     110    3340       0       1       0       0       0       000010001D   1195
     110       1       0       2       0       0       0               0D   1196
     110    3342       0       1       0       0       0       000010001D   1197
     110       1       0       2       0       0       0               0D   1198
     124    3344       0       1       0       0       0       000010001D   1199
     124       1       0       3       0       0       0               0D   1200
     100    3347       0       1       0       0    1199       000010001D   1201
     100       1       0       1       0       0       0               0D   1202
     124    3348       0       1       0       0       0       000010001D   1203
     124       1       0       2       0       0       0               0D   1204
     100    3350       0       1       0       0    1203       000010001D   1205
     100       1       0       1       0       0       0               0D   1206
     110    3351       0       1       0       0       0       000010001D   1207
     110       1       0       2       0       0       0               0D   1208
     110    3353       0       1       0       0       0       000010001D   1209
     110       1       0       2       0       0       0               0D   1210
     110    3355       0       1       0       0       0       000010001D   1211
     110       1       0       2       0       0       0               0D   1212
     110    3357       0       1       0       0       0       000010001D   1213
     110       1       0       2       0       0       0               0D   1214
     110    3359       0       1       0       0       0       000010001D   1215
     110       1       0       2       0       0       0               0D   1216
     110    3361       0       1       0       0       0       000010001D   1217
     110       1       0       2       0       0       0               0D   1218
     110    3363       0       1       0       0       0       000010001D   1219
     110       1       0       2       0       0       0               0D   1220
     110    3365       0       1       0       0       0       000010001D   1221
     110       1       0       2       0       0       0               0D   1222
     110    3367       0       1       0       0       0       000010001D   1223
     110       1       0       2       0       0       0               0D   1224
     110    3369       0       1       0       0       0       000010001D   1225
     110       1       0       2       0       0       0               0D   1226
     124    3371       0       1       0       0       0       000010001D   1227
     124       1       0       2       0       0       0               0D   1228
     100    3373       0       1       0       0    1227       000010001D   1229
     100       1       0       1       0       0       0               0D   1230
     124    3374       0       1       0       0       0       000010001D   1231
     124       1       0       3       0       0       0               0D   1232
     100    3377       0       1       0       0    1231       000010001D   1233
     100       1       0       1       0       0       0               0D   1234
     110    3378       0       1       0       0       0       000010001D   1235
     110       1       0       2       0       0       0               0D   1236
     110    3380       0       1       0       0       0       000010001D   1237
     110       1       0       2       0       0       0               0D   1238
     110    3382       0       1       0       0       0       000010001D   1239
     110       1       0       2       0       0       0               0D   1240
     110    3384       0       1       0       0       0       000010001D   1241
     110       1       0       2       0       0       0               0D   1242
     124    3386       0       1       0       0       0       000010001D   1243
     124       1       0       3       0       0       0               0D   1244
     100    3389       0       1       0       0    1243       000010001D   1245
     100       1       0       1       0       0       0               0D   1246
     124    3390       0       1       0       0       0       000010001D   1247
     124       1       0       2       0       0       0               0D   1248
     100    3392       0       1       0       0    1247       000010001D   1249
     100       1       0       1       0       0       0               0D   1250
     110    3393       0       1       0       0       0       000010001D   1251
     110       1       0       2       0       0       0               0D   1252
     110    3395       0       1       0       0       0       000010001D   1253
     110       1       0       2       0       0       0               0D   1254
     110    3397       0       1       0       0       0       000010001D   1255
     110       1       0       2       0       0       0               0D   1256
     110    3399       0       1       0       0       0       000010001D   1257
     110       1       0       2       0       0       0               0D   1258
     110    3401       0       1       0       0       0       000010001D   1259
     110       1       0       2       0       0       0               0D   1260
     110    3403       0       1       0       0       0       000010001D   1261
     110       1       0       2       0       0       0               0D   1262
     110    3405       0       1       0       0       0       000010001D   1263
     110       1       0       2       0       0       0               0D   1264
     110    3407       0       1       0       0       0       000010001D   1265
     110       1       0       2       0       0       0               0D   1266
     110    3409       0       1       0       0       0       000010001D   1267
     110       1       0       2       0       0       0               0D   1268
     110    3411       0       1       0       0       0       000010001D   1269
     110       1       0       2       0       0       0               0D   1270
     124    3413       0       1       0       0       0       000010001D   1271
     124       1       0       2       0       0       0               0D   1272
     100    3415       0       1       0       0    1271       000010001D   1273
     100       1       0       1       0       0       0               0D   1274
     124    3416       0       1       0       0       0       000010001D   1275
     124       1       0       3       0       0       0               0D   1276
     100    3419       0       1       0       0    1275       000010001D   1277
     100       1       0       1       0       0       0               0D   1278
     110    3420       0       1       0       0       0       000010001D   1279
     110       1       0       2       0       0       0               0D   1280
     110    3422       0       1       0       0       0       000010001D   1281
     110       1       0       2       0       0       0               0D   1282
     110    3424       0       1       0       0       0       000010001D   1283
     110       1       0       2       0       0       0               0D   1284
     110    3426       0       1       0       0       0       000010001D   1285
     110       1       0       2       0       0       0               0D   1286
     124    3428       0       1       0       0       0       000010001D   1287
     124       1       0       3       0       0       0               0D   1288
     100    3431       0       1       0       0    1287       000010001D   1289
     100       1       0       1       0       0       0               0D   1290
     124    3432       0       1       0       0       0       000010001D   1291
     124       1       0       2       0       0       0               0D   1292
     100    3434       0       1       0       0    1291       000010001D   1293
     100       1       0       1       0       0       0               0D   1294
     110    3435       0       1       0       0       0       000010001D   1295
     110       1       0       2       0       0       0               0D   1296
     110    3437       0       1       0       0       0       000010001D   1297
     110       1       0       2       0       0       0               0D   1298
     110    3439       0       1       0       0       0       000010001D   1299
     110       1       0       2       0       0       0               0D   1300
     110    3441       0       1       0       0       0       000010001D   1301
     110       1       0       2       0       0       0               0D   1302
     110    3443       0       1       0       0       0       000010001D   1303
     110       1       0       2       0       0       0               0D   1304
     110    3445       0       1       0       0       0       000010001D   1305
     110       1       0       2       0       0       0               0D   1306
     110    3447       0       1       0       0       0       000010001D   1307
     110       1       0       2       0       0       0               0D   1308
     110    3449       0       1       0       0       0       000010001D   1309
     110       1       0       2       0       0       0               0D   1310
     110    3451       0       1       0       0       0       000010001D   1311
     110       1       0       2       0       0       0               0D   1312
     110    3453       0       1       0       0       0       000010001D   1313
     110       1       0       2       0       0       0               0D   1314
     124    3455       0       1       0       0       0       000010001D   1315
     124       1       0       2       0       0       0               0D   1316
     100    3457       0       1       0       0    1315       000010001D   1317
     100       1       0       1       0       0       0               0D   1318
     124    3458       0       1       0       0       0       000010001D   1319
     124       1       0       3       0       0       0               0D   1320
     100    3461       0       1       0       0    1319       000010001D   1321
     100       1       0       1       0       0       0               0D   1322
     110    3462       0       1       0       0       0       000010001D   1323
     110       1       0       2       0       0       0               0D   1324
     110    3464       0       1       0       0       0       000010001D   1325
     110       1       0       2       0       0       0               0D   1326
     110    3466       0       1       0       0       0       000010001D   1327
     110       1       0       2       0       0       0               0D   1328
     110    3468       0       1       0       0       0       000010001D   1329
     110       1       0       2       0       0       0               0D   1330
     124    3470       0       1       0       0       0       000010001D   1331
     124       1       0       3       0       0       0               0D   1332
     100    3473       0       1       0       0    1331       000010001D   1333
     100       1       0       1       0       0       0               0D   1334
     124    3474       0       1       0       0       0       000010001D   1335
     124       1       0       2       0       0       0               0D   1336
     100    3476       0       1       0       0    1335       000010001D   1337
     100       1       0       1       0       0       0               0D   1338
     110    3477       0       1       0       0       0       000010001D   1339
     110       1       0       2       0       0       0               0D   1340
     110    3479       0       1       0       0       0       000010001D   1341
     110       1       0       2       0       0       0               0D   1342
     110    3481       0       1       0       0       0       000010001D   1343
     110       1       0       2       0       0       0               0D   1344
     110    3483       0       1       0       0       0       000010001D   1345
     110       1       0       2       0       0       0               0D   1346
     110    3485       0       1       0       0       0       000010001D   1347
     110       1       0       2       0       0       0               0D   1348
     110    3487       0       1       0       0       0       000010001D   1349
     110       1       0       2       0       0       0               0D   1350
     110    3489       0       1       0       0       0       000010001D   1351
     110       1       0       2       0       0       0               0D   1352
     110    3491       0       1       0       0       0       000010001D   1353
     110       1       0       2       0       0       0               0D   1354
     110    3493       0       1       0       0       0       000010001D   1355
     110       1       0       2       0       0       0               0D   1356
     110    3495       0       1       0       0       0       000010001D   1357
     110       1       0       2       0       0       0               0D   1358
     124    3497       0       1       0       0       0       000010001D   1359
     124       1       0       2       0       0       0               0D   1360
     100    3499       0       1       0       0    1359       000010001D   1361
     100       1       0       1       0       0       0               0D   1362
     124    3500       0       1       0       0       0       000010001D   1363
     124       1       0       3       0       0       0               0D   1364
     100    3503       0       1       0       0    1363       000010001D   1365
     100       1       0       1       0       0       0               0D   1366
     110    3504       0       1       0       0       0       000010001D   1367
     110       1       0       2       0       0       0               0D   1368
     110    3506       0       1       0       0       0       000010001D   1369
     110       1       0       2       0       0       0               0D   1370
     110    3508       0       1       0       0       0       000010001D   1371
     110       1       0       2       0       0       0               0D   1372
     110    3510       0       1       0       0       0       000010001D   1373
     110       1       0       2       0       0       0               0D   1374
     124    3512       0       1       0       0       0       000010001D   1375
     124       1       0       3       0       0       0               0D   1376
     100    3515       0       1       0       0    1375       000010001D   1377
     100       1       0       1       0       0       0               0D   1378
     124    3516       0       1       0       0       0       000010001D   1379
     124       1       0       2       0       0       0               0D   1380
     100    3518       0       1       0       0    1379       000010001D   1381
     100       1       0       1       0       0       0               0D   1382
     110    3519       0       1       0       0       0       000010001D   1383
     110       1       0       2       0       0       0               0D   1384
     110    3521       0       1       0       0       0       000010001D   1385
     110       1       0       2       0       0       0               0D   1386
     110    3523       0       1       0       0       0       000010001D   1387
     110       1       0       2       0       0       0               0D   1388
     110    3525       0       1       0       0       0       000010001D   1389
     110       1       0       2       0       0       0               0D   1390
     110    3527       0       1       0       0       0       000010001D   1391
     110       1       0       2       0       0       0               0D   1392
     110    3529       0       1       0       0       0       000010001D   1393
     110       1       0       2       0       0       0               0D   1394
     110    3531       0       1       0       0       0       000010001D   1395
     110       1       0       2       0       0       0               0D   1396
     110    3533       0       1       0       0       0       000010001D   1397
     110       1       0       2       0       0       0               0D   1398
     110    3535       0       1       0       0       0       000010001D   1399
     110       1       0       2       0       0       0               0D   1400
     110    3537       0       1       0       0       0       000010001D   1401
     110       1       0       2       0       0       0               0D   1402
     110    3539       0       1       0       0       0       000010001D   1403
     110       1       0       1       0       0       0               0D   1404
     110    3540       0       1       0       0       0       000010001D   1405
     110       1       0       2       0       0       0               0D   1406
     110    3542       0       1       0       0       0       000010001D   1407
     110       1       0       1       0       0       0               0D   1408
     110    3543       0       1       0       0       0       000010001D   1409
     110       1       0       2       0       0       0               0D   1410
     110    3545       0       1       0       0       0       000010001D   1411
     110       1       0       2       0       0       0               0D   1412
     110    3547       0       1       0       0       0       000010001D   1413
     110       1       0       1       0       0       0               0D   1414
     110    3548       0       1       0       0       0       000010001D   1415
     110       1       0       1       0       0       0               0D   1416
     110    3549       0       1       0       0       0       000010001D   1417
     110       1       0       2       0       0       0               0D   1418
     110    3551       0       1       0       0       0       000010001D   1419
     110       1       0       2       0       0       0               0D   1420
     110    3553       0       1       0       0       0       000010001D   1421
     110       1       0       2       0       0       0               0D   1422
     110    3555       0       1       0       0       0       000010001D   1423
     110       1       0       2       0       0       0               0D   1424
     110    3557       0       1       0       0       0       000010001D   1425
     110       1       0       2       0       0       0               0D   1426
     110    3559       0       1       0       0       0       000010001D   1427
     110       1       0       1       0       0       0               0D   1428
     110    3560       0       1       0       0       0       000010001D   1429
     110       1       0       2       0       0       0               0D   1430
     110    3562       0       1       0       0       0       000010001D   1431
     110       1       0       1       0       0       0               0D   1432
     110    3563       0       1       0       0       0       000010001D   1433
     110       1       0       2       0       0       0               0D   1434
     110    3565       0       1       0       0       0       000010001D   1435
     110       1       0       2       0       0       0               0D   1436
     110    3567       0       1       0       0       0       000010001D   1437
     110       1       0       2       0       0       0               0D   1438
     110    3569       0       1       0       0       0       000010001D   1439
     110       1       0       2       0       0       0               0D   1440
     110    3571       0       1       0       0       0       000010001D   1441
     110       1       0       2       0       0       0               0D   1442
     110    3573       0       1       0       0       0       000010001D   1443
     110       1       0       2       0       0       0               0D   1444
     110    3575       0       1       0       0       0       000010001D   1445
     110       1       0       2       0       0       0               0D   1446
     110    3577       0       1       0       0       0       000010001D   1447
     110       1       0       2       0       0       0               0D   1448
     110    3579       0       1       0       0       0       000010001D   1449
     110       1       0       2       0       0       0               0D   1450
     110    3581       0       1       0       0       0       000010001D   1451
     110       1       0       2       0       0       0               0D   1452
     110    3583       0       1       0       0       0       000010001D   1453
     110       1       0       2       0       0       0               0D   1454
     110    3585       0       1       0       0       0       000010001D   1455
     110       1       0       2       0       0       0               0D   1456
     110    3587       0       1       0       0       0       000010001D   1457
     110       1       0       2       0       0       0               0D   1458
     110    3589       0       1       0       0       0       000010001D   1459
     110       1       0       2       0       0       0               0D   1460
     110    3591       0       1       0       0       0       000010001D   1461
     110       1       0       2       0       0       0               0D   1462
     110    3593       0       1       0       0       0       000010001D   1463
     110       1       0       2       0       0       0               0D   1464
     110    3595       0       1       0       0       0       000010001D   1465
     110       1       0       2       0       0       0               0D   1466
     110    3597       0       1       0       0       0       000010001D   1467
     110       1       0       2       0       0       0               0D   1468
     110    3599       0       1       0       0       0       000010001D   1469
     110       1       0       2       0       0       0               0D   1470
     110    3601       0       1       0       0       0       000010001D   1471
     110       1       0       2       0       0       0               0D   1472
     110    3603       0       1       0       0       0       000010001D   1473
     110       1       0       2       0       0       0               0D   1474
     110    3605       0       1       0       0       0       000010001D   1475
     110       1       0       2       0       0       0               0D   1476
     110    3607       0       1       0       0       0       000010001D   1477
     110       1       0       2       0       0       0               0D   1478
     110    3609       0       1       0       0       0       000010001D   1479
     110       1       0       2       0       0       0               0D   1480
     110    3611       0       1       0       0       0       000010001D   1481
     110       1       0       2       0       0       0               0D   1482
     110    3613       0       1       0       0       0       000010001D   1483
     110       1       0       2       0       0       0               0D   1484
     110    3615       0       1       0       0       0       000010001D   1485
     110       1       0       2       0       0       0               0D   1486
     110    3617       0       1       0       0       0       000010001D   1487
     110       1       0       2       0       0       0               0D   1488
     110    3619       0       1       0       0       0       000010001D   1489
     110       1       0       2       0       0       0               0D   1490
     110    3621       0       1       0       0       0       000010001D   1491
     110       1       0       2       0       0       0               0D   1492
     110    3623       0       1       0       0       0       000010001D   1493
     110       1       0       2       0       0       0               0D   1494
     110    3625       0       1       0       0       0       000010001D   1495
     110       1       0       2       0       0       0               0D   1496
     110    3627       0       1       0       0       0       000010001D   1497
     110       1       0       2       0       0       0               0D   1498
     110    3629       0       1       0       0       0       000010001D   1499
     110       1       0       2       0       0       0               0D   1500
     110    3631       0       1       0       0       0       000010001D   1501
     110       1       0       2       0       0       0               0D   1502
     110    3633       0       1       0       0       0       000010001D   1503
     110       1       0       2       0       0       0               0D   1504
     110    3635       0       1       0       0       0       000010001D   1505
     110       1       0       1       0       0       0               0D   1506
     110    3636       0       1       0       0       0       000010001D   1507
     110       1       0       2       0       0       0               0D   1508
     110    3638       0       1       0       0       0       000010001D   1509
     110       1       0       2       0       0       0               0D   1510
     110    3640       0       1       0       0       0       000010001D   1511
     110       1       0       2       0       0       0               0D   1512
     110    3642       0       1       0       0       0       000010001D   1513
     110       1       0       2       0       0       0               0D   1514
     110    3644       0       1       0       0       0       000010001D   1515
     110       1       0       2       0       0       0               0D   1516
     110    3646       0       1       0       0       0       000010001D   1517
     110       1       0       2       0       0       0               0D   1518
     110    3648       0       1       0       0       0       000010001D   1519
     110       1       0       2       0       0       0               0D   1520
     110    3650       0       1       0       0       0       000010001D   1521
     110       1       0       2       0       0       0               0D   1522
     110    3652       0       1       0       0       0       000010001D   1523
     110       1       0       2       0       0       0               0D   1524
     110    3654       0       1       0       0       0       000010001D   1525
     110       1       0       2       0       0       0               0D   1526
     110    3656       0       1       0       0       0       000010001D   1527
     110       1       0       2       0       0       0               0D   1528
     110    3658       0       1       0       0       0       000010001D   1529
     110       1       0       2       0       0       0               0D   1530
     110    3660       0       1       0       0       0       000010001D   1531
     110       1       0       2       0       0       0               0D   1532
     110    3662       0       1       0       0       0       000010001D   1533
     110       1       0       2       0       0       0               0D   1534
     110    3664       0       1       0       0       0       000010001D   1535
     110       1       0       2       0       0       0               0D   1536
     110    3666       0       1       0       0       0       000010001D   1537
     110       1       0       2       0       0       0               0D   1538
     110    3668       0       1       0       0       0       000010001D   1539
     110       1       0       2       0       0       0               0D   1540
     110    3670       0       1       0       0       0       000010001D   1541
     110       1       0       2       0       0       0               0D   1542
     110    3672       0       1       0       0       0       000010001D   1543
     110       1       0       2       0       0       0               0D   1544
     110    3674       0       1       0       0       0       000010001D   1545
     110       1       0       2       0       0       0               0D   1546
     110    3676       0       1       0       0       0       000010001D   1547
     110       1       0       2       0       0       0               0D   1548
     110    3678       0       1       0       0       0       000010001D   1549
     110       1       0       2       0       0       0               0D   1550
     110    3680       0       1       0       0       0       000010001D   1551
     110       1       0       2       0       0       0               0D   1552
     110    3682       0       1       0       0       0       000010001D   1553
     110       1       0       2       0       0       0               0D   1554
     110    3684       0       1       0       0       0       000010001D   1555
     110       1       0       2       0       0       0               0D   1556
     110    3686       0       1       0       0       0       000010001D   1557
     110       1       0       2       0       0       0               0D   1558
     110    3688       0       1       0       0       0       000010001D   1559
     110       1       0       2       0       0       0               0D   1560
     110    3690       0       1       0       0       0       000010001D   1561
     110       1       0       2       0       0       0               0D   1562
     110    3692       0       1       0       0       0       000010001D   1563
     110       1       0       2       0       0       0               0D   1564
     110    3694       0       1       0       0       0       000010001D   1565
     110       1       0       2       0       0       0               0D   1566
     110    3696       0       1       0       0       0       000010001D   1567
     110       1       0       2       0       0       0               0D   1568
     110    3698       0       1       0       0       0       000010001D   1569
     110       1       0       2       0       0       0               0D   1570
     110    3700       0       1       0       0       0       000010001D   1571
     110       1       0       2       0       0       0               0D   1572
     110    3702       0       1       0       0       0       000010001D   1573
     110       1       0       2       0       0       0               0D   1574
     110    3704       0       1       0       0       0       000010001D   1575
     110       1       0       2       0       0       0               0D   1576
     110    3706       0       1       0       0       0       000010001D   1577
     110       1       0       2       0       0       0               0D   1578
     110    3708       0       1       0       0       0       000010001D   1579
     110       1       0       2       0       0       0               0D   1580
     110    3710       0       1       0       0       0       000010001D   1581
     110       1       0       2       0       0       0               0D   1582
     110    3712       0       1       0       0       0       000010001D   1583
     110       1       0       2       0       0       0               0D   1584
     110    3714       0       1       0       0       0       000010001D   1585
     110       1       0       2       0       0       0               0D   1586
     110    3716       0       1       0       0       0       000010001D   1587
     110       1       0       2       0       0       0               0D   1588
     110    3718       0       1       0       0       0       000010001D   1589
     110       1       0       2       0       0       0               0D   1590
     110    3720       0       1       0       0       0       000010001D   1591
     110       1       0       2       0       0       0               0D   1592
     110    3722       0       1       0       0       0       000010001D   1593
     110       1       0       2       0       0       0               0D   1594
     110    3724       0       1       0       0       0       000010001D   1595
     110       1       0       2       0       0       0               0D   1596
     110    3726       0       1       0       0       0       000010001D   1597
     110       1       0       2       0       0       0               0D   1598
     110    3728       0       1       0       0       0       000010001D   1599
     110       1       0       2       0       0       0               0D   1600
     110    3730       0       1       0       0       0       000010001D   1601
     110       1       0       2       0       0       0               0D   1602
     110    3732       0       1       0       0       0       000010001D   1603
     110       1       0       2       0       0       0               0D   1604
     110    3734       0       1       0       0       0       000010001D   1605
     110       1       0       2       0       0       0               0D   1606
     110    3736       0       1       0       0       0       000010001D   1607
     110       1       0       2       0       0       0               0D   1608
     110    3738       0       1       0       0       0       000010001D   1609
     110       1       0       2       0       0       0               0D   1610
     110    3740       0       1       0       0       0       000010001D   1611
     110       1       0       2       0       0       0               0D   1612
     110    3742       0       1       0       0       0       000010001D   1613
     110       1       0       2       0       0       0               0D   1614
     110    3744       0       1       0       0       0       000010001D   1615
     110       1       0       2       0       0       0               0D   1616
     110    3746       0       1       0       0       0       000010001D   1617
     110       1       0       2       0       0       0               0D   1618
     110    3748       0       1       0       0       0       000010001D   1619
     110       1       0       2       0       0       0               0D   1620
     110    3750       0       1       0       0       0       000010001D   1621
     110       1       0       2       0       0       0               0D   1622
     110    3752       0       1       0       0       0       000010001D   1623
     110       1       0       2       0       0       0               0D   1624
     110    3754       0       1       0       0       0       000010001D   1625
     110       1       0       2       0       0       0               0D   1626
     110    3756       0       1       0       0       0       000010001D   1627
     110       1       0       2       0       0       0               0D   1628
     110    3758       0       1       0       0       0       000010001D   1629
     110       1       0       2       0       0       0               0D   1630
     110    3760       0       1       0       0       0       000010001D   1631
     110       1       0       2       0       0       0               0D   1632
     110    3762       0       1       0       0       0       000010001D   1633
     110       1       0       2       0       0       0               0D   1634
     110    3764       0       1       0       0       0       000010001D   1635
     110       1       0       2       0       0       0               0D   1636
     110    3766       0       1       0       0       0       000010001D   1637
     110       1       0       2       0       0       0               0D   1638
     110    3768       0       1       0       0       0       000010001D   1639
     110       1       0       2       0       0       0               0D   1640
     110    3770       0       1       0       0       0       000010001D   1641
     110       1       0       1       0       0       0               0D   1642
     110    3771       0       1       0       0       0       000010001D   1643
     110       1       0       1       0       0       0               0D   1644
     110    3772       0       1       0       0       0       000010001D   1645
     110       1       0       1       0       0       0               0D   1646
     110    3773       0       1       0       0       0       000010001D   1647
     110       1       0       1       0       0       0               0D   1648
     110    3774       0       1       0       0       0       000010001D   1649
     110       1       0       1       0       0       0               0D   1650
     110    3775       0       1       0       0       0       000010001D   1651
     110       1       0       1       0       0       0               0D   1652
     110    3776       0       1       0       0       0       000010001D   1653
     110       1       0       1       0       0       0               0D   1654
     110    3777       0       1       0       0       0       000010001D   1655
     110       1       0       1       0       0       0               0D   1656
     504    3778       0       1       0       0       0       000010001D   1657
     504       1       0     205       1       0       0               0D   1658
     508    3983       0       1       0       0       0       000010001D   1659
     508       1       0       2       1       0       0               0D   1660
     510    3985       0       1       0       0       0       000010001D   1661
     510       1       0       1       1       0       0               0D   1662
     116    3986       0       1       0       0       0       000010001D   1663
     116       1       0       1       0       0       0               0D   1664
     123    3987       0       1       0       0       0       000010201D   1665
     123       1       0       1       0       0       0               0D   1666
     123    3988       0       1       0       0       0       000010201D   1667
     123       1       0       1       0       0       0               0D   1668
     190    3989       0       1       0       0       0       000010001D   1669
     190       1       0       1       1       0       0               0D   1670
     508    3990       0       1       0       0       0       000010001D   1671
     508       1       0       2       1       0       0               0D   1672
     510    3992       0       1       0       0       0       000010001D   1673
     510       1       0       1       1       0       0               0D   1674
     116    3993       0       1       0       0       0       000010001D   1675
     116       1       0       1       0       0       0               0D   1676
     123    3994       0       1       0       0       0       000010201D   1677
     123       1       0       1       0       0       0               0D   1678
     123    3995       0       1       0       0       0       000010201D   1679
     123       1       0       1       0       0       0               0D   1680
     190    3996       0       1       0       0       0       000010001D   1681
     190       1       0       1       1       0       0               0D   1682
     508    3997       0       1       0       0       0       000010001D   1683
     508       1       0       2       1       0       0               0D   1684
     510    3999       0       1       0       0       0       000010001D   1685
     510       1       0       1       1       0       0               0D   1686
     116    4000       0       1       0       0       0       000010001D   1687
     116       1       0       1       0       0       0               0D   1688
     123    4001       0       1       0       0       0       000010201D   1689
     123       1       0       1       0       0       0               0D   1690
     123    4002       0       1       0       0       0       000010201D   1691
     123       1       0       1       0       0       0               0D   1692
     190    4003       0       1       0       0       0       000010001D   1693
     190       1       0       1       1       0       0               0D   1694
     508    4004       0       1       0       0       0       000010001D   1695
     508       1       0       2       1       0       0               0D   1696
     508    4006       0       1       0       0       0       000010001D   1697
     508       1       0       2       1       0       0               0D   1698
     508    4008       0       1       0       0       0       000010001D   1699
     508       1       0       2       1       0       0               0D   1700
     510    4010       0       1       0       0       0       000010001D   1701
     510       1       0       1       1       0       0               0D   1702
     116    4011       0       1       0       0       0       000010001D   1703
     116       1       0       1       0       0       0               0D   1704
     123    4012       0       1       0       0       0       000010201D   1705
     123       1       0       1       0       0       0               0D   1706
     123    4013       0       1       0       0       0       000010201D   1707
     123       1       0       1       0       0       0               0D   1708
     190    4014       0       1       0       0       0       000010001D   1709
     190       1       0       1       1       0       0               0D   1710
     508    4015       0       1       0       0       0       000010001D   1711
     508       1       0       2       1       0       0               0D   1712
     508    4017       0       1       0       0       0       000010001D   1713
     508       1       0       2       1       0       0               0D   1714
     510    4019       0       1       0       0       0       000010001D   1715
     510       1       0       1       1       0       0               0D   1716
     116    4020       0       1       0       0       0       000010001D   1717
     116       1       0       1       0       0       0               0D   1718
     123    4021       0       1       0       0       0       000010201D   1719
     123       1       0       1       0       0       0               0D   1720
     123    4022       0       1       0       0       0       000010201D   1721
     123       1       0       1       0       0       0               0D   1722
     190    4023       0       1       0       0       0       000010001D   1723
     190       1       0       1       1       0       0               0D   1724
     508    4024       0       1       0       0       0       000010001D   1725
     508       1       0       3       1       0       0               0D   1726
     508    4027       0       1       0       0       0       000010001D   1727
     508       1       0       2       1       0       0               0D   1728
     508    4029       0       1       0       0       0       000010001D   1729
     508       1       0       2       1       0       0               0D   1730
     508    4031       0       1       0       0       0       000010001D   1731
     508       1       0       2       1       0       0               0D   1732
     508    4033       0       1       0       0       0       000010001D   1733
     508       1       0       2       1       0       0               0D   1734
     508    4035       0       1       0       0       0       000010001D   1735
     508       1       0       2       1       0       0               0D   1736
     508    4037       0       1       0       0       0       000010001D   1737
     508       1       0       2       1       0       0               0D   1738
     508    4039       0       1       0       0       0       000010001D   1739
     508       1       0       2       1       0       0               0D   1740
     508    4041       0       1       0       0       0       000010001D   1741
     508       1       0       2       1       0       0               0D   1742
     508    4043       0       1       0       0       0       000010001D   1743
     508       1       0       2       1       0       0               0D   1744
     508    4045       0       1       0       0       0       000010001D   1745
     508       1       0       2       1       0       0               0D   1746
     508    4047       0       1       0       0       0       000010001D   1747
     508       1       0       2       1       0       0               0D   1748
     508    4049       0       1       0       0       0       000010001D   1749
     508       1       0       2       1       0       0               0D   1750
     508    4051       0       1       0       0       0       000010001D   1751
     508       1       0       2       1       0       0               0D   1752
     508    4053       0       1       0       0       0       000010001D   1753
     508       1       0       2       1       0       0               0D   1754
     508    4055       0       1       0       0       0       000010001D   1755
     508       1       0       2       1       0       0               0D   1756
     508    4057       0       1       0       0       0       000010001D   1757
     508       1       0       2       1       0       0               0D   1758
     508    4059       0       1       0       0       0       000010001D   1759
     508       1       0       2       1       0       0               0D   1760
     508    4061       0       1       0       0       0       000010001D   1761
     508       1       0       2       1       0       0               0D   1762
     508    4063       0       1       0       0       0       000010001D   1763
     508       1       0       2       1       0       0               0D   1764
     508    4065       0       1       0       0       0       000010001D   1765
     508       1       0       2       1       0       0               0D   1766
     510    4067       0       1       0       0       0       000010001D   1767
     510       1       0       2       1       0       0               0D   1768
     116    4069       0       1       0       0       0       000010001D   1769
     116       1       0       1       0       0       0               0D   1770
     123    4070       0       1       0       0       0       000010201D   1771
     123       1       0       1       0       0       0               0D   1772
     123    4071       0       1       0       0       0       000010201D   1773
     123       1       0       1       0       0       0               0D   1774
     190    4072       0       1       0       0       0       000010001D   1775
     190       1       0       1       1       0       0               0D   1776
     508    4073       0       1       0       0       0       000010001D   1777
     508       1       0       2       1       0       0               0D   1778
     510    4075       0       1       0       0       0       000010001D   1779
     510       1       0       1       1       0       0               0D   1780
     116    4076       0       1       0       0       0       000010001D   1781
     116       1       0       1       0       0       0               0D   1782
     123    4077       0       1       0       0       0       000010201D   1783
     123       1       0       1       0       0       0               0D   1784
     123    4078       0       1       0       0       0       000010201D   1785
     123       1       0       1       0       0       0               0D   1786
     190    4079       0       1       0       0       0       000010001D   1787
     190       1       0       1       1       0       0               0D   1788
     508    4080       0       1       0       0       0       000010001D   1789
     508       1       0       2       1       0       0               0D   1790
     510    4082       0       1       0       0       0       000010001D   1791
     510       1       0       1       1       0       0               0D   1792
     116    4083       0       1       0       0       0       000010001D   1793
     116       1       0       1       0       0       0               0D   1794
     123    4084       0       1       0       0       0       000010201D   1795
     123       1       0       1       0       0       0               0D   1796
     123    4085       0       1       0       0       0       000010201D   1797
     123       1       0       1       0       0       0               0D   1798
     192    4086       0       1       0       0       0       000010001D   1799
     192       1       0       1       1       0       0               0D   1800
     508    4087       0       1       0       0       0       000010001D   1801
     508       1       0       2       1       0       0               0D   1802
     510    4089       0       1       0       0       0       000010001D   1803
     510       1       0       1       1       0       0               0D   1804
     116    4090       0       1       0       0       0       000010001D   1805
     116       1       0       1       0       0       0               0D   1806
     123    4091       0       1       0       0       0       000010201D   1807
     123       1       0       1       0       0       0               0D   1808
     123    4092       0       1       0       0       0       000010201D   1809
     123       1       0       1       0       0       0               0D   1810
     190    4093       0       1       0       0       0       000010001D   1811
     190       1       0       1       1       0       0               0D   1812
     508    4094       0       1       0       0       0       000010001D   1813
     508       1       0       3       1       0       0               0D   1814
     508    4097       0       1       0       0       0       000010001D   1815
     508       1       0       2       1       0       0               0D   1816
     508    4099       0       1       0       0       0       000010001D   1817
     508       1       0       2       1       0       0               0D   1818
     508    4101       0       1       0       0       0       000010001D   1819
     508       1       0       2       1       0       0               0D   1820
     508    4103       0       1       0       0       0       000010001D   1821
     508       1       0       2       1       0       0               0D   1822
     508    4105       0       1       0       0       0       000010001D   1823
     508       1       0       2       1       0       0               0D   1824
     508    4107       0       1       0       0       0       000010001D   1825
     508       1       0       2       1       0       0               0D   1826
     508    4109       0       1       0       0       0       000010001D   1827
     508       1       0       2       1       0       0               0D   1828
     508    4111       0       1       0       0       0       000010001D   1829
     508       1       0       2       1       0       0               0D   1830
     508    4113       0       1       0       0       0       000010001D   1831
     508       1       0       2       1       0       0               0D   1832
     508    4115       0       1       0       0       0       000010001D   1833
     508       1       0       2       1       0       0               0D   1834
     508    4117       0       1       0       0       0       000010001D   1835
     508       1       0       2       1       0       0               0D   1836
     508    4119       0       1       0       0       0       000010001D   1837
     508       1       0       2       1       0       0               0D   1838
     508    4121       0       1       0       0       0       000010001D   1839
     508       1       0       2       1       0       0               0D   1840
     508    4123       0       1       0       0       0       000010001D   1841
     508       1       0       2       1       0       0               0D   1842
     508    4125       0       1       0       0       0       000010001D   1843
     508       1       0       2       1       0       0               0D   1844
     508    4127       0       1       0       0       0       000010001D   1845
     508       1       0       2       1       0       0               0D   1846
     508    4129       0       1       0       0       0       000010001D   1847
     508       1       0       2       1       0       0               0D   1848
     508    4131       0       1       0       0       0       000010001D   1849
     508       1       0       2       1       0       0               0D   1850
     508    4133       0       1       0       0       0       000010001D   1851
     508       1       0       2       1       0       0               0D   1852
     508    4135       0       1       0       0       0       000010001D   1853
     508       1       0       2       1       0       0               0D   1854
     510    4137       0       1       0       0       0       000010001D   1855
     510       1       0       2       1       0       0               0D   1856
     128    4139       0       1       0       0       0       000010001D   1857
     128       1       0      38       0       0       0               0D   1858
     508    4177       0       1       0       0       0       000010001D   1859
     508       1       0       2       1       0       0               0D   1860
     510    4179       0       1       0       0       0       000010001D   1861
     510       1       0       1       1       0       0               0D   1862
     128    4180       0       1       0       0       0       000010001D   1863
     128       1       0      32       0       0       0               0D   1864
     508    4212       0       1       0       0       0       000010001D   1865
     508       1       0       2       1       0       0               0D   1866
     510    4214       0       1       0       0       0       000010001D   1867
     510       1       0       1       1       0       0               0D   1868
     128    4215       0       1       0       0       0       000010001D   1869
     128       1       0      30       0       0       0               0D   1870
     508    4245       0       1       0       0       0       000010001D   1871
     508       1       0       2       1       0       0               0D   1872
     510    4247       0       1       0       0       0       000010001D   1873
     510       1       0       1       1       0       0               0D   1874
     116    4248       0       1       0       0       0       000010001D   1875
     116       1       0       1       0       0       0               0D   1876
     123    4249       0       1       0       0       0       000010201D   1877
     123       1       0       1       0       0       0               0D   1878
     123    4250       0       1       0       0       0       000010201D   1879
     123       1       0       1       0       0       0               0D   1880
     192    4251       0       1       0       0       0       000010001D   1881
     192       1       0       1       1       0       0               0D   1882
     508    4252       0       1       0       0       0       000010001D   1883
     508       1       0       2       1       0       0               0D   1884
     510    4254       0       1       0       0       0       000010001D   1885
     510       1       0       1       1       0       0               0D   1886
     116    4255       0       1       0       0       0       000010001D   1887
     116       1       0       1       0       0       0               0D   1888
     123    4256       0       1       0       0       0       000010201D   1889
     123       1       0       1       0       0       0               0D   1890
     123    4257       0       1       0       0       0       000010201D   1891
     123       1       0       1       0       0       0               0D   1892
     190    4258       0       1       0       0       0       000010001D   1893
     190       1       0       1       1       0       0               0D   1894
     508    4259       0       1       0       0       0       000010001D   1895
     508       1       0       2       1       0       0               0D   1896
     510    4261       0       1       0       0       0       000010001D   1897
     510       1       0       1       1       0       0               0D   1898
     116    4262       0       1       0       0       0       000010001D   1899
     116       1       0       1       0       0       0               0D   1900
     123    4263       0       1       0       0       0       000010201D   1901
     123       1       0       1       0       0       0               0D   1902
     123    4264       0       1       0       0       0       000010201D   1903
     123       1       0       1       0       0       0               0D   1904
     190    4265       0       1       0       0       0       000010001D   1905
     190       1       0       1       1       0       0               0D   1906
     508    4266       0       1       0       0       0       000010001D   1907
     508       1       0       2       1       0       0               0D   1908
     510    4268       0       1       0       0       0       000010001D   1909
     510       1       0       1       1       0       0               0D   1910
     116    4269       0       1       0       0       0       000010001D   1911
     116       1       0       1       0       0       0               0D   1912
     123    4270       0       1       0       0       0       000010201D   1913
     123       1       0       1       0       0       0               0D   1914
     123    4271       0       1       0       0       0       000010201D   1915
     123       1       0       1       0       0       0               0D   1916
     190    4272       0       1       0       0       0       000010001D   1917
     190       1       0       1       1       0       0               0D   1918
     508    4273       0       1       0       0       0       000010001D   1919
     508       1       0       2       1       0       0               0D   1920
     508    4275       0       1       0       0       0       000010001D   1921
     508       1       0       2       1       0       0               0D   1922
     508    4277       0       1       0       0       0       000010001D   1923
     508       1       0       2       1       0       0               0D   1924
     508    4279       0       1       0       0       0       000010001D   1925
     508       1       0       1       1       0       0               0D   1926
     510    4280       0       1       0       0       0       000010001D   1927
     510       1       0       1       1       0       0               0D   1928
     116    4281       0       1       0       0       0       000010001D   1929
     116       1       0       1       0       0       0               0D   1930
     123    4282       0       1       0       0       0       000010201D   1931
     123       1       0       1       0       0       0               0D   1932
     123    4283       0       1       0       0       0       000010201D   1933
     123       1       0       1       0       0       0               0D   1934
     190    4284       0       1       0       0       0       000010001D   1935
     190       1       0       1       1       0       0               0D   1936
     508    4285       0       1       0       0       0       000010001D   1937
     508       1       0       2       1       0       0               0D   1938
     510    4287       0       1       0       0       0       000010001D   1939
     510       1       0       1       1       0       0               0D   1940
     116    4288       0       1       0       0       0       000010001D   1941
     116       1       0       1       0       0       0               0D   1942
     123    4289       0       1       0       0       0       000010201D   1943
     123       1       0       1       0       0       0               0D   1944
     123    4290       0       1       0       0       0       000010201D   1945
     123       1       0       1       0       0       0               0D   1946
     190    4291       0       1       0       0       0       000010001D   1947
     190       1       0       1       1       0       0               0D   1948
     508    4292       0       1       0       0       0       000010001D   1949
     508       1       0       2       1       0       0               0D   1950
     510    4294       0       1       0       0       0       000010001D   1951
     510       1       0       1       1       0       0               0D   1952
     116    4295       0       1       0       0       0       000010001D   1953
     116       1       0       1       0       0       0               0D   1954
     123    4296       0       1       0       0       0       000010201D   1955
     123       1       0       1       0       0       0               0D   1956
     123    4297       0       1       0       0       0       000010201D   1957
     123       1       0       1       0       0       0               0D   1958
     190    4298       0       1       0       0       0       000010001D   1959
     190       1       0       1       1       0       0               0D   1960
     508    4299       0       1       0       0       0       000010001D   1961
     508       1       0       4       1       0       0               0D   1962
     510    4303       0       1       0       0       0       000010001D   1963
     510       1       0       1       1       0       0               0D   1964
     116    4304       0       1       0       0       0       000010001D   1965
     116       1       0       1       0       0       0               0D   1966
     123    4305       0       1       0       0       0       000010201D   1967
     123       1       0       1       0       0       0               0D   1968
     123    4306       0       1       0       0       0       000010201D   1969
     123       1       0       1       0       0       0               0D   1970
     192    4307       0       1       0       0       0       000010001D   1971
     192       1       0       1       1       0       0               0D   1972
     508    4308       0       1       0       0       0       000010001D   1973
     508       1       0       1       1       0       0               0D   1974
     510    4309       0       1       0       0       0       000010001D   1975
     510       1       0       1       1       0       0               0D   1976
     116    4310       0       1       0       0       0       000010001D   1977
     116       1       0       1       0       0       0               0D   1978
     123    4311       0       1       0       0       0       000010201D   1979
     123       1       0       1       0       0       0               0D   1980
     123    4312       0       1       0       0       0       000010201D   1981
     123       1       0       1       0       0       0               0D   1982
     190    4313       0       1       0       0       0       000010001D   1983
     190       1       0       1       1       0       0               0D   1984
     508    4314       0       1       0       0       0       000010001D   1985
     508       1       0       2       1       0       0               0D   1986
     510    4316       0       1       0       0       0       000010001D   1987
     510       1       0       1       1       0       0               0D   1988
     116    4317       0       1       0       0       0       000010001D   1989
     116       1       0       1       0       0       0               0D   1990
     123    4318       0       1       0       0       0       000010201D   1991
     123       1       0       1       0       0       0               0D   1992
     123    4319       0       1       0       0       0       000010201D   1993
     123       1       0       1       0       0       0               0D   1994
     192    4320       0       1       0       0       0       000010001D   1995
     192       1       0       1       1       0       0               0D   1996
     508    4321       0       1       0       0       0       000010001D   1997
     508       1       0       2       1       0       0               0D   1998
     510    4323       0       1       0       0       0       000010001D   1999
     510       1       0       1       1       0       0               0D   2000
     116    4324       0       1       0       0       0       000010001D   2001
     116       1       0       1       0       0       0               0D   2002
     123    4325       0       1       0       0       0       000010201D   2003
     123       1       0       1       0       0       0               0D   2004
     123    4326       0       1       0       0       0       000010201D   2005
     123       1       0       1       0       0       0               0D   2006
     190    4327       0       1       0       0       0       000010001D   2007
     190       1       0       1       1       0       0               0D   2008
     508    4328       0       1       0       0       0       000010001D   2009
     508       1       0       2       1       0       0               0D   2010
     510    4330       0       1       0       0       0       000010001D   2011
     510       1       0       1       1       0       0               0D   2012
     116    4331       0       1       0       0       0       000010001D   2013
     116       1       0       1       0       0       0               0D   2014
     123    4332       0       1       0       0       0       000010201D   2015
     123       1       0       1       0       0       0               0D   2016
     123    4333       0       1       0       0       0       000010201D   2017
     123       1       0       1       0       0       0               0D   2018
     190    4334       0       1       0       0       0       000010001D   2019
     190       1       0       1       1       0       0               0D   2020
     508    4335       0       1       0       0       0       000010001D   2021
     508       1       0       2       1       0       0               0D   2022
     508    4337       0       1       0       0       0       000010001D   2023
     508       1       0       1       1       0       0               0D   2024
     508    4338       0       1       0       0       0       000010001D   2025
     508       1       0       1       1       0       0               0D   2026
     508    4339       0       1       0       0       0       000010001D   2027
     508       1       0       2       1       0       0               0D   2028
     510    4341       0       1       0       0       0       000010001D   2029
     510       1       0       1       1       0       0               0D   2030
     116    4342       0       1       0       0       0       000010001D   2031
     116       1       0       1       0       0       0               0D   2032
     123    4343       0       1       0       0       0       000010201D   2033
     123       1       0       1       0       0       0               0D   2034
     123    4344       0       1       0       0       0       000010201D   2035
     123       1       0       1       0       0       0               0D   2036
     190    4345       0       1       0       0       0       000010001D   2037
     190       1       0       1       1       0       0               0D   2038
     508    4346       0       1       0       0       0       000010001D   2039
     508       1       0       2       1       0       0               0D   2040
     510    4348       0       1       0       0       0       000010001D   2041
     510       1       0       1       1       0       0               0D   2042
     116    4349       0       1       0       0       0       000010001D   2043
     116       1       0       1       0       0       0               0D   2044
     123    4350       0       1       0       0       0       000010201D   2045
     123       1       0       1       0       0       0               0D   2046
     123    4351       0       1       0       0       0       000010201D   2047
     123       1       0       1       0       0       0               0D   2048
     190    4352       0       1       0       0       0       000010001D   2049
     190       1       0       1       1       0       0               0D   2050
     508    4353       0       1       0       0       0       000010001D   2051
     508       1       0       2       1       0       0               0D   2052
     510    4355       0       1       0       0       0       000010001D   2053
     510       1       0       1       1       0       0               0D   2054
     116    4356       0       1       0       0       0       000010001D   2055
     116       1       0       1       0       0       0               0D   2056
     123    4357       0       1       0       0       0       000010201D   2057
     123       1       0       1       0       0       0               0D   2058
     123    4358       0       1       0       0       0       000010201D   2059
     123       1       0       1       0       0       0               0D   2060
     192    4359       0       1       0       0       0       000010001D   2061
     192       1       0       1       1       0       0               0D   2062
     508    4360       0       1       0       0       0       000010001D   2063
     508       1       0       2       1       0       0               0D   2064
     510    4362       0       1       0       0       0       000010001D   2065
     510       1       0       1       1       0       0               0D   2066
     116    4363       0       1       0       0       0       000010001D   2067
     116       1       0       1       0       0       0               0D   2068
     123    4364       0       1       0       0       0       000010201D   2069
     123       1       0       1       0       0       0               0D   2070
     123    4365       0       1       0       0       0       000010201D   2071
     123       1       0       1       0       0       0               0D   2072
     190    4366       0       1       0       0       0       000010001D   2073
     190       1       0       1       1       0       0               0D   2074
     508    4367       0       1       0       0       0       000010001D   2075
     508       1       0       2       1       0       0               0D   2076
     510    4369       0       1       0       0       0       000010001D   2077
     510       1       0       1       1       0       0               0D   2078
     116    4370       0       1       0       0       0       000010001D   2079
     116       1       0       1       0       0       0               0D   2080
     123    4371       0       1       0       0       0       000010201D   2081
     123       1       0       1       0       0       0               0D   2082
     123    4372       0       1       0       0       0       000010201D   2083
     123       1       0       1       0       0       0               0D   2084
     192    4373       0       1       0       0       0       000010001D   2085
     192       1       0       1       1       0       0               0D   2086
     508    4374       0       1       0       0       0       000010001D   2087
     508       1       0       1       1       0       0               0D   2088
     510    4375       0       1       0       0       0       000010001D   2089
     510       1       0       1       1       0       0               0D   2090
     116    4376       0       1       0       0       0       000010001D   2091
     116       1       0       1       0       0       0               0D   2092
     123    4377       0       1       0       0       0       000010201D   2093
     123       1       0       1       0       0       0               0D   2094
     123    4378       0       1       0       0       0       000010201D   2095
     123       1       0       1       0       0       0               0D   2096
     190    4379       0       1       0       0       0       000010001D   2097
     190       1       0       1       1       0       0               0D   2098
     508    4380       0       1       0       0       0       000010001D   2099
     508       1       0       2       1       0       0               0D   2100
     510    4382       0       1       0       0       0       000010001D   2101
     510       1       0       1       1       0       0               0D   2102
     116    4383       0       1       0       0       0       000010001D   2103
     116       1       0       1       0       0       0               0D   2104
     123    4384       0       1       0       0       0       000010201D   2105
     123       1       0       1       0       0       0               0D   2106
     123    4385       0       1       0       0       0       000010201D   2107
     123       1       0       1       0       0       0               0D   2108
     190    4386       0       1       0       0       0       000010001D   2109
     190       1       0       1       1       0       0               0D   2110
     508    4387       0       1       0       0       0       000010001D   2111
     508       1       0       2       1       0       0               0D   2112
     510    4389       0       1       0       0       0       000010001D   2113
     510       1       0       1       1       0       0               0D   2114
     116    4390       0       1       0       0       0       000010001D   2115
     116       1       0       1       0       0       0               0D   2116
     123    4391       0       1       0       0       0       000010201D   2117
     123       1       0       1       0       0       0               0D   2118
     123    4392       0       1       0       0       0       000010201D   2119
     123       1       0       1       0       0       0               0D   2120
     190    4393       0       1       0       0       0       000010001D   2121
     190       1       0       1       1       0       0               0D   2122
     508    4394       0       1       0       0       0       000010001D   2123
     508       1       0       2       1       0       0               0D   2124
     510    4396       0       1       0       0       0       000010001D   2125
     510       1       0       1       1       0       0               0D   2126
     116    4397       0       1       0       0       0       000010001D   2127
     116       1       0       1       0       0       0               0D   2128
     123    4398       0       1       0       0       0       000010201D   2129
     123       1       0       1       0       0       0               0D   2130
     123    4399       0       1       0       0       0       000010201D   2131
     123       1       0       1       0       0       0               0D   2132
     190    4400       0       1       0       0       0       000010001D   2133
     190       1       0       1       1       0       0               0D   2134
     508    4401       0       1       0       0       0       000010001D   2135
     508       1       0       1       1       0       0               0D   2136
     508    4402       0       1       0       0       0       000010001D   2137
     508       1       0       2       1       0       0               0D   2138
     510    4404       0       1       0       0       0       000010001D   2139
     510       1       0       1       1       0       0               0D   2140
     116    4405       0       1       0       0       0       000010001D   2141
     116       1       0       1       0       0       0               0D   2142
     123    4406       0       1       0       0       0       000010201D   2143
     123       1       0       1       0       0       0               0D   2144
     123    4407       0       1       0       0       0       000010201D   2145
     123       1       0       1       0       0       0               0D   2146
     190    4408       0       1       0       0       0       000010001D   2147
     190       1       0       1       1       0       0               0D   2148
     508    4409       0       1       0       0       0       000010001D   2149
     508       1       0       1       1       0       0               0D   2150
     508    4410       0       1       0       0       0       000010001D   2151
     508       1       0       2       1       0       0               0D   2152
     510    4412       0       1       0       0       0       000010001D   2153
     510       1       0       1       1       0       0               0D   2154
     116    4413       0       1       0       0       0       000010001D   2155
     116       1       0       1       0       0       0               0D   2156
     123    4414       0       1       0       0       0       000010201D   2157
     123       1       0       1       0       0       0               0D   2158
     123    4415       0       1       0       0       0       000010201D   2159
     123       1       0       1       0       0       0               0D   2160
     190    4416       0       1       0       0       0       000010001D   2161
     190       1       0       1       1       0       0               0D   2162
     508    4417       0       1       0       0       0       000010001D   2163
     508       1       0       1       1       0       0               0D   2164
     508    4418       0       1       0       0       0       000010001D   2165
     508       1       0       2       1       0       0               0D   2166
     510    4420       0       1       0       0       0       000010001D   2167
     510       1       0       1       1       0       0               0D   2168
     116    4421       0       1       0       0       0       000010001D   2169
     116       1       0       1       0       0       0               0D   2170
     123    4422       0       1       0       0       0       000010201D   2171
     123       1       0       1       0       0       0               0D   2172
     123    4423       0       1       0       0       0       000010201D   2173
     123       1       0       1       0       0       0               0D   2174
     190    4424       0       1       0       0       0       000010001D   2175
     190       1       0       1       1       0       0               0D   2176
     508    4425       0       1       0       0       0       000010001D   2177
     508       1       0       1       1       0       0               0D   2178
     508    4426       0       1       0       0       0       000010001D   2179
     508       1       0       2       1       0       0               0D   2180
     510    4428       0       1       0       0       0       000010001D   2181
     510       1       0       1       1       0       0               0D   2182
     116    4429       0       1       0       0       0       000010001D   2183
     116       1       0       1       0       0       0               0D   2184
     123    4430       0       1       0       0       0       000010201D   2185
     123       1       0       1       0       0       0               0D   2186
     123    4431       0       1       0       0       0       000010201D   2187
     123       1       0       1       0       0       0               0D   2188
     190    4432       0       1       0       0       0       000010001D   2189
     190       1       0       1       1       0       0               0D   2190
     508    4433       0       1       0       0       0       000010001D   2191
     508       1       0       1       1       0       0               0D   2192
     508    4434       0       1       0       0       0       000010001D   2193
     508       1       0       2       1       0       0               0D   2194
     510    4436       0       1       0       0       0       000010001D   2195
     510       1       0       1       1       0       0               0D   2196
     116    4437       0       1       0       0       0       000010001D   2197
     116       1       0       1       0       0       0               0D   2198
     123    4438       0       1       0       0       0       000010201D   2199
     123       1       0       1       0       0       0               0D   2200
     123    4439       0       1       0       0       0       000010201D   2201
     123       1       0       1       0       0       0               0D   2202
     190    4440       0       1       0       0       0       000010001D   2203
     190       1       0       1       1       0       0               0D   2204
     508    4441       0       1       0       0       0       000010001D   2205
     508       1       0       1       1       0       0               0D   2206
     508    4442       0       1       0       0       0       000010001D   2207
     508       1       0       2       1       0       0               0D   2208
     510    4444       0       1       0       0       0       000010001D   2209
     510       1       0       1       1       0       0               0D   2210
     116    4445       0       1       0       0       0       000010001D   2211
     116       1       0       1       0       0       0               0D   2212
     123    4446       0       1       0       0       0       000010201D   2213
     123       1       0       1       0       0       0               0D   2214
     123    4447       0       1       0       0       0       000010201D   2215
     123       1       0       1       0       0       0               0D   2216
     190    4448       0       1       0       0       0       000010001D   2217
     190       1       0       1       1       0       0               0D   2218
     508    4449       0       1       0       0       0       000010001D   2219
     508       1       0       1       1       0       0               0D   2220
     510    4450       0       1       0       0       0       000010001D   2221
     510       1       0       1       1       0       0               0D   2222
     116    4451       0       1       0       0       0       000010001D   2223
     116       1       0       1       0       0       0               0D   2224
     123    4452       0       1       0       0       0       000010201D   2225
     123       1       0       1       0       0       0               0D   2226
     123    4453       0       1       0       0       0       000010201D   2227
     123       1       0       1       0       0       0               0D   2228
     190    4454       0       1       0       0       0       000010001D   2229
     190       1       0       1       1       0       0               0D   2230
     508    4455       0       1       0       0       0       000010001D   2231
     508       1       0       1       1       0       0               0D   2232
     510    4456       0       1       0       0       0       000010001D   2233
     510       1       0       1       1       0       0               0D   2234
     116    4457       0       1       0       0       0       000010001D   2235
     116       1       0       1       0       0       0               0D   2236
     123    4458       0       1       0       0       0       000010201D   2237
     123       1       0       1       0       0       0               0D   2238
     123    4459       0       1       0       0       0       000010201D   2239
     123       1       0       1       0       0       0               0D   2240
     190    4460       0       1       0       0       0       000010001D   2241
     190       1       0       1       1       0       0               0D   2242
     508    4461       0       1       0       0       0       000010001D   2243
     508       1       0       1       1       0       0               0D   2244
     510    4462       0       1       0       0       0       000010001D   2245
     510       1       0       1       1       0       0               0D   2246
     116    4463       0       1       0       0       0       000010001D   2247
     116       1       0       1       0       0       0               0D   2248
     123    4464       0       1       0       0       0       000010201D   2249
     123       1       0       1       0       0       0               0D   2250
     123    4465       0       1       0       0       0       000010201D   2251
     123       1       0       1       0       0       0               0D   2252
     190    4466       0       1       0       0       0       000010001D   2253
     190       1       0       1       1       0       0               0D   2254
     508    4467       0       1       0       0       0       000010001D   2255
     508       1       0       1       1       0       0               0D   2256
     510    4468       0       1       0       0       0       000010001D   2257
     510       1       0       1       1       0       0               0D   2258
     116    4469       0       1       0       0       0       000010001D   2259
     116       1       0       1       0       0       0               0D   2260
     123    4470       0       1       0       0       0       000010201D   2261
     123       1       0       1       0       0       0               0D   2262
     123    4471       0       1       0       0       0       000010201D   2263
     123       1       0       1       0       0       0               0D   2264
     190    4472       0       1       0       0       0       000010001D   2265
     190       1       0       1       1       0       0               0D   2266
     508    4473       0       1       0       0       0       000010001D   2267
     508       1       0       1       1       0       0               0D   2268
     510    4474       0       1       0       0       0       000010001D   2269
     510       1       0       1       1       0       0               0D   2270
     116    4475       0       1       0       0       0       000010001D   2271
     116       1       0       1       0       0       0               0D   2272
     123    4476       0       1       0       0       0       000010201D   2273
     123       1       0       1       0       0       0               0D   2274
     123    4477       0       1       0       0       0       000010201D   2275
     123       1       0       1       0       0       0               0D   2276
     190    4478       0       1       0       0       0       000010001D   2277
     190       1       0       1       1       0       0               0D   2278
     508    4479       0       1       0       0       0       000010001D   2279
     508       1       0       1       1       0       0               0D   2280
     508    4480       0       1       0       0       0       000010001D   2281
     508       1       0       1       1       0       0               0D   2282
     508    4481       0       1       0       0       0       000010001D   2283
     508       1       0       1       1       0       0               0D   2284
     508    4482       0       1       0       0       0       000010001D   2285
     508       1       0       1       1       0       0               0D   2286
     510    4483       0       1       0       0       0       000010001D   2287
     510       1       0       1       1       0       0               0D   2288
     116    4484       0       1       0       0       0       000010001D   2289
     116       1       0       1       0       0       0               0D   2290
     123    4485       0       1       0       0       0       000010201D   2291
     123       1       0       1       0       0       0               0D   2292
     123    4486       0       1       0       0       0       000010201D   2293
     123       1       0       1       0       0       0               0D   2294
     190    4487       0       1       0       0       0       000010001D   2295
     190       1       0       1       1       0       0               0D   2296
     508    4488       0       1       0       0       0       000010001D   2297
     508       1       0       1       1       0       0               0D   2298
     508    4489       0       1       0       0       0       000010001D   2299
     508       1       0       1       1       0       0               0D   2300
     508    4490       0       1       0       0       0       000010001D   2301
     508       1       0       1       1       0       0               0D   2302
     508    4491       0       1       0       0       0       000010001D   2303
     508       1       0       1       1       0       0               0D   2304
     510    4492       0       1       0       0       0       000010001D   2305
     510       1       0       1       1       0       0               0D   2306
     116    4493       0       1       0       0       0       000010001D   2307
     116       1       0       1       0       0       0               0D   2308
     123    4494       0       1       0       0       0       000010201D   2309
     123       1       0       1       0       0       0               0D   2310
     123    4495       0       1       0       0       0       000010201D   2311
     123       1       0       1       0       0       0               0D   2312
     190    4496       0       1       0       0       0       000010001D   2313
     190       1       0       1       1       0       0               0D   2314
     508    4497       0       1       0       0       0       000010001D   2315
     508       1       0       2       1       0       0               0D   2316
     510    4499       0       1       0       0       0       000010001D   2317
     510       1       0       1       1       0       0               0D   2318
     116    4500       0       1       0       0       0       000010001D   2319
     116       1       0       1       0       0       0               0D   2320
     123    4501       0       1       0       0       0       000010201D   2321
     123       1       0       1       0       0       0               0D   2322
     123    4502       0       1       0       0       0       000010201D   2323
     123       1       0       1       0       0       0               0D   2324
     190    4503       0       1       0       0       0       000010001D   2325
     190       1       0       1       1       0       0               0D   2326
     508    4504       0       1       0       0       0       000010001D   2327
     508       1       0       2       1       0       0               0D   2328
     510    4506       0       1       0       0       0       000010001D   2329
     510       1       0       1       1       0       0               0D   2330
     128    4507       0       1       0       0       0       000010001D   2331
     128       1       0      32       0       0       0               0D   2332
     508    4539       0       1       0       0       0       000010001D   2333
     508       1       0       2       1       0       0               0D   2334
     510    4541       0       1       0       0       0       000010001D   2335
     510       1       0       1       1       0       0               0D   2336
     116    4542       0       1       0       0       0       000010001D   2337
     116       1       0       1       0       0       0               0D   2338
     123    4543       0       1       0       0       0       000010201D   2339
     123       1       0       1       0       0       0               0D   2340
     123    4544       0       1       0       0       0       000010201D   2341
     123       1       0       1       0       0       0               0D   2342
     190    4545       0       1       0       0       0       000010001D   2343
     190       1       0       1       1       0       0               0D   2344
     508    4546       0       1       0       0       0       000010001D   2345
     508       1       0       2       1       0       0               0D   2346
     510    4548       0       1       0       0       0       000010001D   2347
     510       1       0       1       1       0       0               0D   2348
     116    4549       0       1       0       0       0       000010001D   2349
     116       1       0       1       0       0       0               0D   2350
     123    4550       0       1       0       0       0       000010201D   2351
     123       1       0       1       0       0       0               0D   2352
     123    4551       0       1       0       0       0       000010201D   2353
     123       1       0       1       0       0       0               0D   2354
     192    4552       0       1       0       0       0       000010001D   2355
     192       1       0       1       1       0       0               0D   2356
     508    4553       0       1       0       0       0       000010001D   2357
     508       1       0       2       1       0       0               0D   2358
     510    4555       0       1       0       0       0       000010001D   2359
     510       1       0       1       1       0       0               0D   2360
     116    4556       0       1       0       0       0       000010001D   2361
     116       1       0       1       0       0       0               0D   2362
     123    4557       0       1       0       0       0       000010201D   2363
     123       1       0       1       0       0       0               0D   2364
     123    4558       0       1       0       0       0       000010201D   2365
     123       1       0       1       0       0       0               0D   2366
     192    4559       0       1       0       0       0       000010001D   2367
     192       1       0       1       1       0       0               0D   2368
     508    4560       0       1       0       0       0       000010001D   2369
     508       1       0       2       1       0       0               0D   2370
     510    4562       0       1       0       0       0       000010001D   2371
     510       1       0       1       1       0       0               0D   2372
     116    4563       0       1       0       0       0       000010001D   2373
     116       1       0       1       0       0       0               0D   2374
     123    4564       0       1       0       0       0       000010201D   2375
     123       1       0       1       0       0       0               0D   2376
     123    4565       0       1       0       0       0       000010201D   2377
     123       1       0       1       0       0       0               0D   2378
     192    4566       0       1       0       0       0       000010001D   2379
     192       1       0       1       1       0       0               0D   2380
     508    4567       0       1       0       0       0       000010001D   2381
     508       1       0       2       1       0       0               0D   2382
     510    4569       0       1       0       0       0       000010001D   2383
     510       1       0       1       1       0       0               0D   2384
     116    4570       0       1       0       0       0       000010001D   2385
     116       1       0       1       0       0       0               0D   2386
     123    4571       0       1       0       0       0       000010201D   2387
     123       1       0       1       0       0       0               0D   2388
     123    4572       0       1       0       0       0       000010201D   2389
     123       1       0       1       0       0       0               0D   2390
     190    4573       0       1       0       0       0       000010001D   2391
     190       1       0       1       1       0       0               0D   2392
     508    4574       0       1       0       0       0       000010001D   2393
     508       1       0       2       1       0       0               0D   2394
     510    4576       0       1       0       0       0       000010001D   2395
     510       1       0       1       1       0       0               0D   2396
     116    4577       0       1       0       0       0       000010001D   2397
     116       1       0       1       0       0       0               0D   2398
     123    4578       0       1       0       0       0       000010201D   2399
     123       1       0       1       0       0       0               0D   2400
     123    4579       0       1       0       0       0       000010201D   2401
     123       1       0       1       0       0       0               0D   2402
     192    4580       0       1       0       0       0       000010001D   2403
     192       1       0       1       1       0       0               0D   2404
     508    4581       0       1       0       0       0       000010001D   2405
     508       1       0       2       1       0       0               0D   2406
     510    4583       0       1       0       0       0       000010001D   2407
     510       1       0       1       1       0       0               0D   2408
     116    4584       0       1       0       0       0       000010001D   2409
     116       1       0       1       0       0       0               0D   2410
     123    4585       0       1       0       0       0       000010201D   2411
     123       1       0       1       0       0       0               0D   2412
     123    4586       0       1       0       0       0       000010201D   2413
     123       1       0       1       0       0       0               0D   2414
     190    4587       0       1       0       0       0       000010001D   2415
     190       1       0       1       1       0       0               0D   2416
     508    4588       0       1       0       0       0       000010001D   2417
     508       1       0       2       1       0       0               0D   2418
     510    4590       0       1       0       0       0       000010001D   2419
     510       1       0       1       1       0       0               0D   2420
     116    4591       0       1       0       0       0       000010001D   2421
     116       1       0       1       0       0       0               0D   2422
     123    4592       0       1       0       0       0       000010201D   2423
     123       1       0       1       0       0       0               0D   2424
     123    4593       0       1       0       0       0       000010201D   2425
     123       1       0       1       0       0       0               0D   2426
     190    4594       0       1       0       0       0       000010001D   2427
     190       1       0       1       1       0       0               0D   2428
     508    4595       0       1       0       0       0       000010001D   2429
     508       1       0       2       1       0       0               0D   2430
     510    4597       0       1       0       0       0       000010001D   2431
     510       1       0       1       1       0       0               0D   2432
     116    4598       0       1       0       0       0       000010001D   2433
     116       1       0       1       0       0       0               0D   2434
     123    4599       0       1       0       0       0       000010201D   2435
     123       1       0       1       0       0       0               0D   2436
     123    4600       0       1       0       0       0       000010201D   2437
     123       1       0       1       0       0       0               0D   2438
     190    4601       0       1       0       0       0       000010001D   2439
     190       1       0       1       1       0       0               0D   2440
     508    4602       0       1       0       0       0       000010001D   2441
     508       1       0       2       1       0       0               0D   2442
     510    4604       0       1       0       0       0       000010001D   2443
     510       1       0       1       1       0       0               0D   2444
     116    4605       0       1       0       0       0       000010001D   2445
     116       1       0       1       0       0       0               0D   2446
     123    4606       0       1       0       0       0       000010201D   2447
     123       1       0       1       0       0       0               0D   2448
     123    4607       0       1       0       0       0       000010201D   2449
     123       1       0       1       0       0       0               0D   2450
     190    4608       0       1       0       0       0       000010001D   2451
     190       1       0       1       1       0       0               0D   2452
     508    4609       0       1       0       0       0       000010001D   2453
     508       1       0       2       1       0       0               0D   2454
     510    4611       0       1       0       0       0       000010001D   2455
     510       1       0       1       1       0       0               0D   2456
     116    4612       0       1       0       0       0       000010001D   2457
     116       1       0       1       0       0       0               0D   2458
     123    4613       0       1       0       0       0       000010201D   2459
     123       1       0       1       0       0       0               0D   2460
     123    4614       0       1       0       0       0       000010201D   2461
     123       1       0       1       0       0       0               0D   2462
     192    4615       0       1       0       0       0       000010001D   2463
     192       1       0       1       1       0       0               0D   2464
     508    4616       0       1       0       0       0       000010001D   2465
     508       1       0       2       1       0       0               0D   2466
     510    4618       0       1       0       0       0       000010001D   2467
     510       1       0       1       1       0       0               0D   2468
     116    4619       0       1       0       0       0       000010001D   2469
     116       1       0       1       0       0       0               0D   2470
     123    4620       0       1       0       0       0       000010201D   2471
     123       1       0       1       0       0       0               0D   2472
     123    4621       0       1       0       0       0       000010201D   2473
     123       1       0       1       0       0       0               0D   2474
     190    4622       0       1       0       0       0       000010001D   2475
     190       1       0       1       1       0       0               0D   2476
     508    4623       0       1       0       0       0       000010001D   2477
     508       1       0       2       1       0       0               0D   2478
     510    4625       0       1       0       0       0       000010001D   2479
     510       1       0       1       1       0       0               0D   2480
     116    4626       0       1       0       0       0       000010001D   2481
     116       1       0       1       0       0       0               0D   2482
     123    4627       0       1       0       0       0       000010201D   2483
     123       1       0       1       0       0       0               0D   2484
     123    4628       0       1       0       0       0       000010201D   2485
     123       1       0       1       0       0       0               0D   2486
     190    4629       0       1       0       0       0       000010001D   2487
     190       1       0       1       1       0       0               0D   2488
     508    4630       0       1       0       0       0       000010001D   2489
     508       1       0       2       1       0       0               0D   2490
     510    4632       0       1       0       0       0       000010001D   2491
     510       1       0       1       1       0       0               0D   2492
     116    4633       0       1       0       0       0       000010001D   2493
     116       1       0       1       0       0       0               0D   2494
     123    4634       0       1       0       0       0       000010201D   2495
     123       1       0       1       0       0       0               0D   2496
     123    4635       0       1       0       0       0       000010201D   2497
     123       1       0       1       0       0       0               0D   2498
     190    4636       0       1       0       0       0       000010001D   2499
     190       1       0       1       1       0       0               0D   2500
     508    4637       0       1       0       0       0       000010001D   2501
     508       1       0       2       1       0       0               0D   2502
     510    4639       0       1       0       0       0       000010001D   2503
     510       1       0       1       1       0       0               0D   2504
     116    4640       0       1       0       0       0       000010001D   2505
     116       1       0       1       0       0       0               0D   2506
     123    4641       0       1       0       0       0       000010201D   2507
     123       1       0       1       0       0       0               0D   2508
     123    4642       0       1       0       0       0       000010201D   2509
     123       1       0       1       0       0       0               0D   2510
     192    4643       0       1       0       0       0       000010001D   2511
     192       1       0       1       1       0       0               0D   2512
     508    4644       0       1       0       0       0       000010001D   2513
     508       1       0       2       1       0       0               0D   2514
     510    4646       0       1       0       0       0       000010001D   2515
     510       1       0       1       1       0       0               0D   2516
     116    4647       0       1       0       0       0       000010001D   2517
     116       1       0       1       0       0       0               0D   2518
     123    4648       0       1       0       0       0       000010201D   2519
     123       1       0       1       0       0       0               0D   2520
     123    4649       0       1       0       0       0       000010201D   2521
     123       1       0       1       0       0       0               0D   2522
     190    4650       0       1       0       0       0       000010001D   2523
     190       1       0       1       1       0       0               0D   2524
     508    4651       0       1       0       0       0       000010001D   2525
     508       1       0       2       1       0       0               0D   2526
     510    4653       0       1       0       0       0       000010001D   2527
     510       1       0       1       1       0       0               0D   2528
     116    4654       0       1       0       0       0       000010001D   2529
     116       1       0       1       0       0       0               0D   2530
     123    4655       0       1       0       0       0       000010201D   2531
     123       1       0       1       0       0       0               0D   2532
     123    4656       0       1       0       0       0       000010201D   2533
     123       1       0       1       0       0       0               0D   2534
     192    4657       0       1       0       0       0       000010001D   2535
     192       1       0       1       1       0       0               0D   2536
     508    4658       0       1       0       0       0       000010001D   2537
     508       1       0       2       1       0       0               0D   2538
     510    4660       0       1       0       0       0       000010001D   2539
     510       1       0       1       1       0       0               0D   2540
     116    4661       0       1       0       0       0       000010001D   2541
     116       1       0       1       0       0       0               0D   2542
     123    4662       0       1       0       0       0       000010201D   2543
     123       1       0       1       0       0       0               0D   2544
     123    4663       0       1       0       0       0       000010201D   2545
     123       1       0       1       0       0       0               0D   2546
     190    4664       0       1       0       0       0       000010001D   2547
     190       1       0       1       1       0       0               0D   2548
     508    4665       0       1       0       0       0       000010001D   2549
     508       1       0       2       1       0       0               0D   2550
     510    4667       0       1       0       0       0       000010001D   2551
     510       1       0       1       1       0       0               0D   2552
     116    4668       0       1       0       0       0       000010001D   2553
     116       1       0       1       0       0       0               0D   2554
     123    4669       0       1       0       0       0       000010201D   2555
     123       1       0       1       0       0       0               0D   2556
     123    4670       0       1       0       0       0       000010201D   2557
     123       1       0       1       0       0       0               0D   2558
     192    4671       0       1       0       0       0       000010001D   2559
     192       1       0       1       1       0       0               0D   2560
     508    4672       0       1       0       0       0       000010001D   2561
     508       1       0       2       1       0       0               0D   2562
     510    4674       0       1       0       0       0       000010001D   2563
     510       1       0       1       1       0       0               0D   2564
     116    4675       0       1       0       0       0       000010001D   2565
     116       1       0       1       0       0       0               0D   2566
     123    4676       0       1       0       0       0       000010201D   2567
     123       1       0       1       0       0       0               0D   2568
     123    4677       0       1       0       0       0       000010201D   2569
     123       1       0       1       0       0       0               0D   2570
     190    4678       0       1       0       0       0       000010001D   2571
     190       1       0       1       1       0       0               0D   2572
     508    4679       0       1       0       0       0       000010001D   2573
     508       1       0       2       1       0       0               0D   2574
     510    4681       0       1       0       0       0       000010001D   2575
     510       1       0       1       1       0       0               0D   2576
     116    4682       0       1       0       0       0       000010001D   2577
     116       1       0       1       0       0       0               0D   2578
     123    4683       0       1       0       0       0       000010201D   2579
     123       1       0       1       0       0       0               0D   2580
     123    4684       0       1       0       0       0       000010201D   2581
     123       1       0       1       0       0       0               0D   2582
     190    4685       0       1       0       0       0       000010001D   2583
     190       1       0       1       1       0       0               0D   2584
     508    4686       0       1       0       0       0       000010001D   2585
     508       1       0       2       1       0       0               0D   2586
     510    4688       0       1       0       0       0       000010001D   2587
     510       1       0       1       1       0       0               0D   2588
     116    4689       0       1       0       0       0       000010001D   2589
     116       1       0       1       0       0       0               0D   2590
     123    4690       0       1       0       0       0       000010201D   2591
     123       1       0       1       0       0       0               0D   2592
     123    4691       0       1       0       0       0       000010201D   2593
     123       1       0       1       0       0       0               0D   2594
     190    4692       0       1       0       0       0       000010001D   2595
     190       1       0       1       1       0       0               0D   2596
     508    4693       0       1       0       0       0       000010001D   2597
     508       1       0       2       1       0       0               0D   2598
     510    4695       0       1       0       0       0       000010001D   2599
     510       1       0       1       1       0       0               0D   2600
     116    4696       0       1       0       0       0       000010001D   2601
     116       1       0       1       0       0       0               0D   2602
     123    4697       0       1       0       0       0       000010201D   2603
     123       1       0       1       0       0       0               0D   2604
     123    4698       0       1       0       0       0       000010201D   2605
     123       1       0       1       0       0       0               0D   2606
     192    4699       0       1       0       0       0       000010001D   2607
     192       1       0       1       1       0       0               0D   2608
     508    4700       0       1       0       0       0       000010001D   2609
     508       1       0       2       1       0       0               0D   2610
     510    4702       0       1       0       0       0       000010001D   2611
     510       1       0       1       1       0       0               0D   2612
     116    4703       0       1       0       0       0       000010001D   2613
     116       1       0       1       0       0       0               0D   2614
     123    4704       0       1       0       0       0       000010201D   2615
     123       1       0       1       0       0       0               0D   2616
     123    4705       0       1       0       0       0       000010201D   2617
     123       1       0       1       0       0       0               0D   2618
     190    4706       0       1       0       0       0       000010001D   2619
     190       1       0       1       1       0       0               0D   2620
     508    4707       0       1       0       0       0       000010001D   2621
     508       1       0       2       1       0       0               0D   2622
     510    4709       0       1       0       0       0       000010001D   2623
     510       1       0       1       1       0       0               0D   2624
     116    4710       0       1       0       0       0       000010001D   2625
     116       1       0       1       0       0       0               0D   2626
     123    4711       0       1       0       0       0       000010201D   2627
     123       1       0       1       0       0       0               0D   2628
     123    4712       0       1       0       0       0       000010201D   2629
     123       1       0       1       0       0       0               0D   2630
     190    4713       0       1       0       0       0       000010001D   2631
     190       1       0       1       1       0       0               0D   2632
     508    4714       0       1       0       0       0       000010001D   2633
     508       1       0       2       1       0       0               0D   2634
     510    4716       0       1       0       0       0       000010001D   2635
     510       1       0       1       1       0       0               0D   2636
     116    4717       0       1       0       0       0       000010001D   2637
     116       1       0       1       0       0       0               0D   2638
     123    4718       0       1       0       0       0       000010201D   2639
     123       1       0       1       0       0       0               0D   2640
     123    4719       0       1       0       0       0       000010201D   2641
     123       1       0       1       0       0       0               0D   2642
     190    4720       0       1       0       0       0       000010001D   2643
     190       1       0       1       1       0       0               0D   2644
     508    4721       0       1       0       0       0       000010001D   2645
     508       1       0       2       1       0       0               0D   2646
     510    4723       0       1       0       0       0       000010001D   2647
     510       1       0       1       1       0       0               0D   2648
     116    4724       0       1       0       0       0       000010001D   2649
     116       1       0       1       0       0       0               0D   2650
     123    4725       0       1       0       0       0       000010201D   2651
     123       1       0       1       0       0       0               0D   2652
     123    4726       0       1       0       0       0       000010201D   2653
     123       1       0       1       0       0       0               0D   2654
     192    4727       0       1       0       0       0       000010001D   2655
     192       1       0       1       1       0       0               0D   2656
     508    4728       0       1       0       0       0       000010001D   2657
     508       1       0       2       1       0       0               0D   2658
     510    4730       0       1       0       0       0       000010001D   2659
     510       1       0       1       1       0       0               0D   2660
     116    4731       0       1       0       0       0       000010001D   2661
     116       1       0       1       0       0       0               0D   2662
     123    4732       0       1       0       0       0       000010201D   2663
     123       1       0       1       0       0       0               0D   2664
     123    4733       0       1       0       0       0       000010201D   2665
     123       1       0       1       0       0       0               0D   2666
     190    4734       0       1       0       0       0       000010001D   2667
     190       1       0       1       1       0       0               0D   2668
     508    4735       0       1       0       0       0       000010001D   2669
     508       1       0       2       1       0       0               0D   2670
     510    4737       0       1       0       0       0       000010001D   2671
     510       1       0       1       1       0       0               0D   2672
     116    4738       0       1       0       0       0       000010001D   2673
     116       1       0       1       0       0       0               0D   2674
     123    4739       0       1       0       0       0       000010201D   2675
     123       1       0       1       0       0       0               0D   2676
     123    4740       0       1       0       0       0       000010201D   2677
     123       1       0       1       0       0       0               0D   2678
     192    4741       0       1       0       0       0       000010001D   2679
     192       1       0       1       1       0       0               0D   2680
     508    4742       0       1       0       0       0       000010001D   2681
     508       1       0       2       1       0       0               0D   2682
     510    4744       0       1       0       0       0       000010001D   2683
     510       1       0       1       1       0       0               0D   2684
     116    4745       0       1       0       0       0       000010001D   2685
     116       1       0       1       0       0       0               0D   2686
     123    4746       0       1       0       0       0       000010201D   2687
     123       1       0       1       0       0       0               0D   2688
     123    4747       0       1       0       0       0       000010201D   2689
     123       1       0       1       0       0       0               0D   2690
     190    4748       0       1       0       0       0       000010001D   2691
     190       1       0       1       1       0       0               0D   2692
     508    4749       0       1       0       0       0       000010001D   2693
     508       1       0       2       1       0       0               0D   2694
     510    4751       0       1       0       0       0       000010001D   2695
     510       1       0       1       1       0       0               0D   2696
     116    4752       0       1       0       0       0       000010001D   2697
     116       1       0       1       0       0       0               0D   2698
     123    4753       0       1       0       0       0       000010201D   2699
     123       1       0       1       0       0       0               0D   2700
     123    4754       0       1       0       0       0       000010201D   2701
     123       1       0       1       0       0       0               0D   2702
     190    4755       0       1       0       0       0       000010001D   2703
     190       1       0       1       1       0       0               0D   2704
     508    4756       0       1       0       0       0       000010001D   2705
     508       1       0       2       1       0       0               0D   2706
     510    4758       0       1       0       0       0       000010001D   2707
     510       1       0       1       1       0       0               0D   2708
     116    4759       0       1       0       0       0       000010001D   2709
     116       1       0       1       0       0       0               0D   2710
     123    4760       0       1       0       0       0       000010201D   2711
     123       1       0       1       0       0       0               0D   2712
     123    4761       0       1       0       0       0       000010201D   2713
     123       1       0       1       0       0       0               0D   2714
     190    4762       0       1       0       0       0       000010001D   2715
     190       1       0       1       1       0       0               0D   2716
     508    4763       0       1       0       0       0       000010001D   2717
     508       1       0       2       1       0       0               0D   2718
     510    4765       0       1       0       0       0       000010001D   2719
     510       1       0       1       1       0       0               0D   2720
     116    4766       0       1       0       0       0       000010001D   2721
     116       1       0       1       0       0       0               0D   2722
     123    4767       0       1       0       0       0       000010201D   2723
     123       1       0       1       0       0       0               0D   2724
     123    4768       0       1       0       0       0       000010201D   2725
     123       1       0       1       0       0       0               0D   2726
     192    4769       0       1       0       0       0       000010001D   2727
     192       1       0       1       1       0       0               0D   2728
     508    4770       0       1       0       0       0       000010001D   2729
     508       1       0       2       1       0       0               0D   2730
     510    4772       0       1       0       0       0       000010001D   2731
     510       1       0       1       1       0       0               0D   2732
     116    4773       0       1       0       0       0       000010001D   2733
     116       1       0       1       0       0       0               0D   2734
     123    4774       0       1       0       0       0       000010201D   2735
     123       1       0       1       0       0       0               0D   2736
     123    4775       0       1       0       0       0       000010201D   2737
     123       1       0       1       0       0       0               0D   2738
     190    4776       0       1       0       0       0       000010001D   2739
     190       1       0       1       1       0       0               0D   2740
     508    4777       0       1       0       0       0       000010001D   2741
     508       1       0       2       1       0       0               0D   2742
     510    4779       0       1       0       0       0       000010001D   2743
     510       1       0       1       1       0       0               0D   2744
     116    4780       0       1       0       0       0       000010001D   2745
     116       1       0       1       0       0       0               0D   2746
     123    4781       0       1       0       0       0       000010201D   2747
     123       1       0       1       0       0       0               0D   2748
     123    4782       0       1       0       0       0       000010201D   2749
     123       1       0       1       0       0       0               0D   2750
     192    4783       0       1       0       0       0       000010001D   2751
     192       1       0       1       1       0       0               0D   2752
     508    4784       0       1       0       0       0       000010001D   2753
     508       1       0       2       1       0       0               0D   2754
     510    4786       0       1       0       0       0       000010001D   2755
     510       1       0       1       1       0       0               0D   2756
     116    4787       0       1       0       0       0       000010001D   2757
     116       1       0       1       0       0       0               0D   2758
     123    4788       0       1       0       0       0       000010201D   2759
     123       1       0       1       0       0       0               0D   2760
     123    4789       0       1       0       0       0       000010201D   2761
     123       1       0       1       0       0       0               0D   2762
     190    4790       0       1       0       0       0       000010001D   2763
     190       1       0       1       1       0       0               0D   2764
     508    4791       0       1       0       0       0       000010001D   2765
     508       1       0       2       1       0       0               0D   2766
     510    4793       0       1       0       0       0       000010001D   2767
     510       1       0       1       1       0       0               0D   2768
     116    4794       0       1       0       0       0       000010001D   2769
     116       1       0       1       0       0       0               0D   2770
     123    4795       0       1       0       0       0       000010201D   2771
     123       1       0       1       0       0       0               0D   2772
     123    4796       0       1       0       0       0       000010201D   2773
     123       1       0       1       0       0       0               0D   2774
     190    4797       0       1       0       0       0       000010001D   2775
     190       1       0       1       1       0       0               0D   2776
     508    4798       0       1       0       0       0       000010001D   2777
     508       1       0       2       1       0       0               0D   2778
     510    4800       0       1       0       0       0       000010001D   2779
     510       1       0       1       1       0       0               0D   2780
     116    4801       0       1       0       0       0       000010001D   2781
     116       1       0       1       0       0       0               0D   2782
     123    4802       0       1       0       0       0       000010201D   2783
     123       1       0       1       0       0       0               0D   2784
     123    4803       0       1       0       0       0       000010201D   2785
     123       1       0       1       0       0       0               0D   2786
     190    4804       0       1       0       0       0       000010001D   2787
     190       1       0       1       1       0       0               0D   2788
     508    4805       0       1       0       0       0       000010001D   2789
     508       1       0       2       1       0       0               0D   2790
     510    4807       0       1       0       0       0       000010001D   2791
     510       1       0       1       1       0       0               0D   2792
     116    4808       0       1       0       0       0       000010001D   2793
     116       1       0       1       0       0       0               0D   2794
     123    4809       0       1       0       0       0       000010201D   2795
     123       1       0       1       0       0       0               0D   2796
     123    4810       0       1       0       0       0       000010201D   2797
     123       1       0       1       0       0       0               0D   2798
     192    4811       0       1       0       0       0       000010001D   2799
     192       1       0       1       1       0       0               0D   2800
     508    4812       0       1       0       0       0       000010001D   2801
     508       1       0       2       1       0       0               0D   2802
     510    4814       0       1       0       0       0       000010001D   2803
     510       1       0       1       1       0       0               0D   2804
     116    4815       0       1       0       0       0       000010001D   2805
     116       1       0       1       0       0       0               0D   2806
     123    4816       0       1       0       0       0       000010201D   2807
     123       1       0       1       0       0       0               0D   2808
     123    4817       0       1       0       0       0       000010201D   2809
     123       1       0       1       0       0       0               0D   2810
     190    4818       0       1       0       0       0       000010001D   2811
     190       1       0       1       1       0       0               0D   2812
     508    4819       0       1       0       0       0       000010001D   2813
     508       1       0       2       1       0       0               0D   2814
     510    4821       0       1       0       0       0       000010001D   2815
     510       1       0       1       1       0       0               0D   2816
     116    4822       0       1       0       0       0       000010001D   2817
     116       1       0       1       0       0       0               0D   2818
     123    4823       0       1       0       0       0       000010201D   2819
     123       1       0       1       0       0       0               0D   2820
     123    4824       0       1       0       0       0       000010201D   2821
     123       1       0       1       0       0       0               0D   2822
     192    4825       0       1       0       0       0       000010001D   2823
     192       1       0       1       1       0       0               0D   2824
     508    4826       0       1       0       0       0       000010001D   2825
     508       1       0       2       1       0       0               0D   2826
     510    4828       0       1       0       0       0       000010001D   2827
     510       1       0       1       1       0       0               0D   2828
     116    4829       0       1       0       0       0       000010001D   2829
     116       1       0       1       0       0       0               0D   2830
     123    4830       0       1       0       0       0       000010201D   2831
     123       1       0       1       0       0       0               0D   2832
     123    4831       0       1       0       0       0       000010201D   2833
     123       1       0       1       0       0       0               0D   2834
     190    4832       0       1       0       0       0       000010001D   2835
     190       1       0       1       1       0       0               0D   2836
     508    4833       0       1       0       0       0       000010001D   2837
     508       1       0       2       1       0       0               0D   2838
     510    4835       0       1       0       0       0       000010001D   2839
     510       1       0       1       1       0       0               0D   2840
     116    4836       0       1       0       0       0       000010001D   2841
     116       1       0       1       0       0       0               0D   2842
     123    4837       0       1       0       0       0       000010201D   2843
     123       1       0       1       0       0       0               0D   2844
     123    4838       0       1       0       0       0       000010201D   2845
     123       1       0       1       0       0       0               0D   2846
     190    4839       0       1       0       0       0       000010001D   2847
     190       1       0       1       1       0       0               0D   2848
     508    4840       0       1       0       0       0       000010001D   2849
     508       1       0       2       1       0       0               0D   2850
     510    4842       0       1       0       0       0       000010001D   2851
     510       1       0       1       1       0       0               0D   2852
     116    4843       0       1       0       0       0       000010001D   2853
     116       1       0       1       0       0       0               0D   2854
     123    4844       0       1       0       0       0       000010201D   2855
     123       1       0       1       0       0       0               0D   2856
     123    4845       0       1       0       0       0       000010201D   2857
     123       1       0       1       0       0       0               0D   2858
     190    4846       0       1       0       0       0       000010001D   2859
     190       1       0       1       1       0       0               0D   2860
     508    4847       0       1       0       0       0       000010001D   2861
     508       1       0       2       1       0       0               0D   2862
     510    4849       0       1       0       0       0       000010001D   2863
     510       1       0       1       1       0       0               0D   2864
     116    4850       0       1       0       0       0       000010001D   2865
     116       1       0       1       0       0       0               0D   2866
     123    4851       0       1       0       0       0       000010201D   2867
     123       1       0       1       0       0       0               0D   2868
     123    4852       0       1       0       0       0       000010201D   2869
     123       1       0       1       0       0       0               0D   2870
     192    4853       0       1       0       0       0       000010001D   2871
     192       1       0       1       1       0       0               0D   2872
     508    4854       0       1       0       0       0       000010001D   2873
     508       1       0       2       1       0       0               0D   2874
     510    4856       0       1       0       0       0       000010001D   2875
     510       1       0       1       1       0       0               0D   2876
     116    4857       0       1       0       0       0       000010001D   2877
     116       1       0       1       0       0       0               0D   2878
     123    4858       0       1       0       0       0       000010201D   2879
     123       1       0       1       0       0       0               0D   2880
     123    4859       0       1       0       0       0       000010201D   2881
     123       1       0       1       0       0       0               0D   2882
     190    4860       0       1       0       0       0       000010001D   2883
     190       1       0       1       1       0       0               0D   2884
     508    4861       0       1       0       0       0       000010001D   2885
     508       1       0       2       1       0       0               0D   2886
     510    4863       0       1       0       0       0       000010001D   2887
     510       1       0       1       1       0       0               0D   2888
     116    4864       0       1       0       0       0       000010001D   2889
     116       1       0       1       0       0       0               0D   2890
     123    4865       0       1       0       0       0       000010201D   2891
     123       1       0       1       0       0       0               0D   2892
     123    4866       0       1       0       0       0       000010201D   2893
     123       1       0       1       0       0       0               0D   2894
     192    4867       0       1       0       0       0       000010001D   2895
     192       1       0       1       1       0       0               0D   2896
     508    4868       0       1       0       0       0       000010001D   2897
     508       1       0       2       1       0       0               0D   2898
     510    4870       0       1       0       0       0       000010001D   2899
     510       1       0       1       1       0       0               0D   2900
     116    4871       0       1       0       0       0       000010001D   2901
     116       1       0       1       0       0       0               0D   2902
     123    4872       0       1       0       0       0       000010201D   2903
     123       1       0       1       0       0       0               0D   2904
     123    4873       0       1       0       0       0       000010201D   2905
     123       1       0       1       0       0       0               0D   2906
     190    4874       0       1       0       0       0       000010001D   2907
     190       1       0       1       1       0       0               0D   2908
     508    4875       0       1       0       0       0       000010001D   2909
     508       1       0       2       1       0       0               0D   2910
     510    4877       0       1       0       0       0       000010001D   2911
     510       1       0       1       1       0       0               0D   2912
     116    4878       0       1       0       0       0       000010001D   2913
     116       1       0       1       0       0       0               0D   2914
     123    4879       0       1       0       0       0       000010201D   2915
     123       1       0       1       0       0       0               0D   2916
     123    4880       0       1       0       0       0       000010201D   2917
     123       1       0       1       0       0       0               0D   2918
     190    4881       0       1       0       0       0       000010001D   2919
     190       1       0       1       1       0       0               0D   2920
     508    4882       0       1       0       0       0       000010001D   2921
     508       1       0       2       1       0       0               0D   2922
     510    4884       0       1       0       0       0       000010001D   2923
     510       1       0       1       1       0       0               0D   2924
     116    4885       0       1       0       0       0       000010001D   2925
     116       1       0       1       0       0       0               0D   2926
     123    4886       0       1       0       0       0       000010201D   2927
     123       1       0       1       0       0       0               0D   2928
     123    4887       0       1       0       0       0       000010201D   2929
     123       1       0       1       0       0       0               0D   2930
     190    4888       0       1       0       0       0       000010001D   2931
     190       1       0       1       1       0       0               0D   2932
     508    4889       0       1       0       0       0       000010001D   2933
     508       1       0       2       1       0       0               0D   2934
     510    4891       0       1       0       0       0       000010001D   2935
     510       1       0       1       1       0       0               0D   2936
     116    4892       0       1       0       0       0       000010001D   2937
     116       1       0       1       0       0       0               0D   2938
     123    4893       0       1       0       0       0       000010201D   2939
     123       1       0       1       0       0       0               0D   2940
     123    4894       0       1       0       0       0       000010201D   2941
     123       1       0       1       0       0       0               0D   2942
     192    4895       0       1       0       0       0       000010001D   2943
     192       1       0       1       1       0       0               0D   2944
     508    4896       0       1       0       0       0       000010001D   2945
     508       1       0       2       1       0       0               0D   2946
     510    4898       0       1       0       0       0       000010001D   2947
     510       1       0       1       1       0       0               0D   2948
     116    4899       0       1       0       0       0       000010001D   2949
     116       1       0       1       0       0       0               0D   2950
     123    4900       0       1       0       0       0       000010201D   2951
     123       1       0       1       0       0       0               0D   2952
     123    4901       0       1       0       0       0       000010201D   2953
     123       1       0       1       0       0       0               0D   2954
     190    4902       0       1       0       0       0       000010001D   2955
     190       1       0       1       1       0       0               0D   2956
     508    4903       0       1       0       0       0       000010001D   2957
     508       1       0       2       1       0       0               0D   2958
     510    4905       0       1       0       0       0       000010001D   2959
     510       1       0       1       1       0       0               0D   2960
     116    4906       0       1       0       0       0       000010001D   2961
     116       1       0       1       0       0       0               0D   2962
     123    4907       0       1       0       0       0       000010201D   2963
     123       1       0       1       0       0       0               0D   2964
     123    4908       0       1       0       0       0       000010201D   2965
     123       1       0       1       0       0       0               0D   2966
     192    4909       0       1       0       0       0       000010001D   2967
     192       1       0       1       1       0       0               0D   2968
     508    4910       0       1       0       0       0       000010001D   2969
     508       1       0       2       1       0       0               0D   2970
     510    4912       0       1       0       0       0       000010001D   2971
     510       1       0       1       1       0       0               0D   2972
     116    4913       0       1       0       0       0       000010001D   2973
     116       1       0       1       0       0       0               0D   2974
     123    4914       0       1       0       0       0       000010201D   2975
     123       1       0       1       0       0       0               0D   2976
     123    4915       0       1       0       0       0       000010201D   2977
     123       1       0       1       0       0       0               0D   2978
     190    4916       0       1       0       0       0       000010001D   2979
     190       1       0       1       1       0       0               0D   2980
     508    4917       0       1       0       0       0       000010001D   2981
     508       1       0       2       1       0       0               0D   2982
     510    4919       0       1       0       0       0       000010001D   2983
     510       1       0       1       1       0       0               0D   2984
     116    4920       0       1       0       0       0       000010001D   2985
     116       1       0       1       0       0       0               0D   2986
     123    4921       0       1       0       0       0       000010201D   2987
     123       1       0       1       0       0       0               0D   2988
     123    4922       0       1       0       0       0       000010201D   2989
     123       1       0       1       0       0       0               0D   2990
     190    4923       0       1       0       0       0       000010001D   2991
     190       1       0       1       1       0       0               0D   2992
     508    4924       0       1       0       0       0       000010001D   2993
     508       1       0       2       1       0       0               0D   2994
     510    4926       0       1       0       0       0       000010001D   2995
     510       1       0       1       1       0       0               0D   2996
     116    4927       0       1       0       0       0       000010001D   2997
     116       1       0       1       0       0       0               0D   2998
     123    4928       0       1       0       0       0       000010201D   2999
     123       1       0       1       0       0       0               0D   3000
     123    4929       0       1       0       0       0       000010201D   3001
     123       1       0       1       0       0       0               0D   3002
     190    4930       0       1       0       0       0       000010001D   3003
     190       1       0       1       1       0       0               0D   3004
     508    4931       0       1       0       0       0       000010001D   3005
     508       1       0       2       1       0       0               0D   3006
     510    4933       0       1       0       0       0       000010001D   3007
     510       1       0       1       1       0       0               0D   3008
     116    4934       0       1       0       0       0       000010001D   3009
     116       1       0       1       0       0       0               0D   3010
     123    4935       0       1       0       0       0       000010201D   3011
     123       1       0       1       0       0       0               0D   3012
     123    4936       0       1       0       0       0       000010201D   3013
     123       1       0       1       0       0       0               0D   3014
     192    4937       0       1       0       0       0       000010001D   3015
     192       1       0       1       1       0       0               0D   3016
     508    4938       0       1       0       0       0       000010001D   3017
     508       1       0       2       1       0       0               0D   3018
     510    4940       0       1       0       0       0       000010001D   3019
     510       1       0       1       1       0       0               0D   3020
     116    4941       0       1       0       0       0       000010001D   3021
     116       1       0       1       0       0       0               0D   3022
     123    4942       0       1       0       0       0       000010201D   3023
     123       1       0       1       0       0       0               0D   3024
     123    4943       0       1       0       0       0       000010201D   3025
     123       1       0       1       0       0       0               0D   3026
     190    4944       0       1       0       0       0       000010001D   3027
     190       1       0       1       1       0       0               0D   3028
     508    4945       0       1       0       0       0       000010001D   3029
     508       1       0       2       1       0       0               0D   3030
     510    4947       0       1       0       0       0       000010001D   3031
     510       1       0       1       1       0       0               0D   3032
     116    4948       0       1       0       0       0       000010001D   3033
     116       1       0       1       0       0       0               0D   3034
     123    4949       0       1       0       0       0       000010201D   3035
     123       1       0       1       0       0       0               0D   3036
     123    4950       0       1       0       0       0       000010201D   3037
     123       1       0       1       0       0       0               0D   3038
     192    4951       0       1       0       0       0       000010001D   3039
     192       1       0       1       1       0       0               0D   3040
     508    4952       0       1       0       0       0       000010001D   3041
     508       1       0       2       1       0       0               0D   3042
     510    4954       0       1       0       0       0       000010001D   3043
     510       1       0       1       1       0       0               0D   3044
     116    4955       0       1       0       0       0       000010001D   3045
     116       1       0       1       0       0       0               0D   3046
     123    4956       0       1       0       0       0       000010201D   3047
     123       1       0       1       0       0       0               0D   3048
     123    4957       0       1       0       0       0       000010201D   3049
     123       1       0       1       0       0       0               0D   3050
     190    4958       0       1       0       0       0       000010001D   3051
     190       1       0       1       1       0       0               0D   3052
     508    4959       0       1       0       0       0       000010001D   3053
     508       1       0       2       1       0       0               0D   3054
     510    4961       0       1       0       0       0       000010001D   3055
     510       1       0       1       1       0       0               0D   3056
     116    4962       0       1       0       0       0       000010001D   3057
     116       1       0       1       0       0       0               0D   3058
     123    4963       0       1       0       0       0       000010201D   3059
     123       1       0       1       0       0       0               0D   3060
     123    4964       0       1       0       0       0       000010201D   3061
     123       1       0       1       0       0       0               0D   3062
     190    4965       0       1       0       0       0       000010001D   3063
     190       1       0       1       1       0       0               0D   3064
     508    4966       0       1       0       0       0       000010001D   3065
     508       1       0       2       1       0       0               0D   3066
     510    4968       0       1       0       0       0       000010001D   3067
     510       1       0       1       1       0       0               0D   3068
     116    4969       0       1       0       0       0       000010001D   3069
     116       1       0       1       0       0       0               0D   3070
     123    4970       0       1       0       0       0       000010201D   3071
     123       1       0       1       0       0       0               0D   3072
     123    4971       0       1       0       0       0       000010201D   3073
     123       1       0       1       0       0       0               0D   3074
     190    4972       0       1       0       0       0       000010001D   3075
     190       1       0       1       1       0       0               0D   3076
     508    4973       0       1       0       0       0       000010001D   3077
     508       1       0       2       1       0       0               0D   3078
     510    4975       0       1       0       0       0       000010001D   3079
     510       1       0       1       1       0       0               0D   3080
     116    4976       0       1       0       0       0       000010001D   3081
     116       1       0       1       0       0       0               0D   3082
     123    4977       0       1       0       0       0       000010201D   3083
     123       1       0       1       0       0       0               0D   3084
     123    4978       0       1       0       0       0       000010201D   3085
     123       1       0       1       0       0       0               0D   3086
     192    4979       0       1       0       0       0       000010001D   3087
     192       1       0       1       1       0       0               0D   3088
     508    4980       0       1       0       0       0       000010001D   3089
     508       1       0       2       1       0       0               0D   3090
     510    4982       0       1       0       0       0       000010001D   3091
     510       1       0       1       1       0       0               0D   3092
     116    4983       0       1       0       0       0       000010001D   3093
     116       1       0       1       0       0       0               0D   3094
     123    4984       0       1       0       0       0       000010201D   3095
     123       1       0       1       0       0       0               0D   3096
     123    4985       0       1       0       0       0       000010201D   3097
     123       1       0       1       0       0       0               0D   3098
     190    4986       0       1       0       0       0       000010001D   3099
     190       1       0       1       1       0       0               0D   3100
     508    4987       0       1       0       0       0       000010001D   3101
     508       1       0       2       1       0       0               0D   3102
     510    4989       0       1       0       0       0       000010001D   3103
     510       1       0       1       1       0       0               0D   3104
     116    4990       0       1       0       0       0       000010001D   3105
     116       1       0       1       0       0       0               0D   3106
     123    4991       0       1       0       0       0       000010201D   3107
     123       1       0       1       0       0       0               0D   3108
     123    4992       0       1       0       0       0       000010201D   3109
     123       1       0       1       0       0       0               0D   3110
     192    4993       0       1       0       0       0       000010001D   3111
     192       1       0       1       1       0       0               0D   3112
     508    4994       0       1       0       0       0       000010001D   3113
     508       1       0       2       1       0       0               0D   3114
     510    4996       0       1       0       0       0       000010001D   3115
     510       1       0       1       1       0       0               0D   3116
     116    4997       0       1       0       0       0       000010001D   3117
     116       1       0       1       0       0       0               0D   3118
     123    4998       0       1       0       0       0       000010201D   3119
     123       1       0       1       0       0       0               0D   3120
     123    4999       0       1       0       0       0       000010201D   3121
     123       1       0       1       0       0       0               0D   3122
     190    5000       0       1       0       0       0       000010001D   3123
     190       1       0       1       1       0       0               0D   3124
     508    5001       0       1       0       0       0       000010001D   3125
     508       1       0       2       1       0       0               0D   3126
     510    5003       0       1       0       0       0       000010001D   3127
     510       1       0       1       1       0       0               0D   3128
     116    5004       0       1       0       0       0       000010001D   3129
     116       1       0       1       0       0       0               0D   3130
     123    5005       0       1       0       0       0       000010201D   3131
     123       1       0       1       0       0       0               0D   3132
     123    5006       0       1       0       0       0       000010201D   3133
     123       1       0       1       0       0       0               0D   3134
     192    5007       0       1       0       0       0       000010001D   3135
     192       1       0       1       1       0       0               0D   3136
     508    5008       0       1       0       0       0       000010001D   3137
     508       1       0       2       1       0       0               0D   3138
     510    5010       0       1       0       0       0       000010001D   3139
     510       1       0       1       1       0       0               0D   3140
     116    5011       0       1       0       0       0       000010001D   3141
     116       1       0       1       0       0       0               0D   3142
     123    5012       0       1       0       0       0       000010201D   3143
     123       1       0       1       0       0       0               0D   3144
     123    5013       0       1       0       0       0       000010201D   3145
     123       1       0       1       0       0       0               0D   3146
     190    5014       0       1       0       0       0       000010001D   3147
     190       1       0       1       1       0       0               0D   3148
     508    5015       0       1       0       0       0       000010001D   3149
     508       1       0       2       1       0       0               0D   3150
     510    5017       0       1       0       0       0       000010001D   3151
     510       1       0       1       1       0       0               0D   3152
     116    5018       0       1       0       0       0       000010001D   3153
     116       1       0       1       0       0       0               0D   3154
     123    5019       0       1       0       0       0       000010201D   3155
     123       1       0       1       0       0       0               0D   3156
     123    5020       0       1       0       0       0       000010201D   3157
     123       1       0       1       0       0       0               0D   3158
     190    5021       0       1       0       0       0       000010001D   3159
     190       1       0       1       1       0       0               0D   3160
     508    5022       0       1       0       0       0       000010001D   3161
     508       1       0       2       1       0       0               0D   3162
     510    5024       0       1       0       0       0       000010001D   3163
     510       1       0       1       1       0       0               0D   3164
     116    5025       0       1       0       0       0       000010001D   3165
     116       1       0       1       0       0       0               0D   3166
     123    5026       0       1       0       0       0       000010201D   3167
     123       1       0       1       0       0       0               0D   3168
     123    5027       0       1       0       0       0       000010201D   3169
     123       1       0       1       0       0       0               0D   3170
     190    5028       0       1       0       0       0       000010001D   3171
     190       1       0       1       1       0       0               0D   3172
     508    5029       0       1       0       0       0       000010001D   3173
     508       1       0       2       1       0       0               0D   3174
     510    5031       0       1       0       0       0       000010001D   3175
     510       1       0       1       1       0       0               0D   3176
     116    5032       0       1       0       0       0       000010001D   3177
     116       1       0       1       0       0       0               0D   3178
     123    5033       0       1       0       0       0       000010201D   3179
     123       1       0       1       0       0       0               0D   3180
     123    5034       0       1       0       0       0       000010201D   3181
     123       1       0       1       0       0       0               0D   3182
     192    5035       0       1       0       0       0       000010001D   3183
     192       1       0       1       1       0       0               0D   3184
     508    5036       0       1       0       0       0       000010001D   3185
     508       1       0       2       1       0       0               0D   3186
     510    5038       0       1       0       0       0       000010001D   3187
     510       1       0       1       1       0       0               0D   3188
     116    5039       0       1       0       0       0       000010001D   3189
     116       1       0       1       0       0       0               0D   3190
     123    5040       0       1       0       0       0       000010201D   3191
     123       1       0       1       0       0       0               0D   3192
     123    5041       0       1       0       0       0       000010201D   3193
     123       1       0       1       0       0       0               0D   3194
     190    5042       0       1       0       0       0       000010001D   3195
     190       1       0       1       1       0       0               0D   3196
     508    5043       0       1       0       0       0       000010001D   3197
     508       1       0       2       1       0       0               0D   3198
     510    5045       0       1       0       0       0       000010001D   3199
     510       1       0       1       1       0       0               0D   3200
     116    5046       0       1       0       0       0       000010001D   3201
     116       1       0       1       0       0       0               0D   3202
     123    5047       0       1       0       0       0       000010201D   3203
     123       1       0       1       0       0       0               0D   3204
     123    5048       0       1       0       0       0       000010201D   3205
     123       1       0       1       0       0       0               0D   3206
     192    5049       0       1       0       0       0       000010001D   3207
     192       1       0       1       1       0       0               0D   3208
     508    5050       0       1       0       0       0       000010001D   3209
     508       1       0       2       1       0       0               0D   3210
     510    5052       0       1       0       0       0       000010001D   3211
     510       1       0       1       1       0       0               0D   3212
     116    5053       0       1       0       0       0       000010001D   3213
     116       1       0       1       0       0       0               0D   3214
     123    5054       0       1       0       0       0       000010201D   3215
     123       1       0       1       0       0       0               0D   3216
     123    5055       0       1       0       0       0       000010201D   3217
     123       1       0       1       0       0       0               0D   3218
     190    5056       0       1       0       0       0       000010001D   3219
     190       1       0       1       1       0       0               0D   3220
     508    5057       0       1       0       0       0       000010001D   3221
     508       1       0       2       1       0       0               0D   3222
     510    5059       0       1       0       0       0       000010001D   3223
     510       1       0       1       1       0       0               0D   3224
     116    5060       0       1       0       0       0       000010001D   3225
     116       1       0       1       0       0       0               0D   3226
     123    5061       0       1       0       0       0       000010201D   3227
     123       1       0       1       0       0       0               0D   3228
     123    5062       0       1       0       0       0       000010201D   3229
     123       1       0       1       0       0       0               0D   3230
     190    5063       0       1       0       0       0       000010001D   3231
     190       1       0       1       1       0       0               0D   3232
     508    5064       0       1       0       0       0       000010001D   3233
     508       1       0       2       1       0       0               0D   3234
     510    5066       0       1       0       0       0       000010001D   3235
     510       1       0       1       1       0       0               0D   3236
     116    5067       0       1       0       0       0       000010001D   3237
     116       1       0       1       0       0       0               0D   3238
     123    5068       0       1       0       0       0       000010201D   3239
     123       1       0       1       0       0       0               0D   3240
     123    5069       0       1       0       0       0       000010201D   3241
     123       1       0       1       0       0       0               0D   3242
     190    5070       0       1       0       0       0       000010001D   3243
     190       1       0       1       1       0       0               0D   3244
     508    5071       0       1       0       0       0       000010001D   3245
     508       1       0       2       1       0       0               0D   3246
     510    5073       0       1       0       0       0       000010001D   3247
     510       1       0       1       1       0       0               0D   3248
     116    5074       0       1       0       0       0       000010001D   3249
     116       1       0       1       0       0       0               0D   3250
     123    5075       0       1       0       0       0       000010201D   3251
     123       1       0       1       0       0       0               0D   3252
     123    5076       0       1       0       0       0       000010201D   3253
     123       1       0       1       0       0       0               0D   3254
     192    5077       0       1       0       0       0       000010001D   3255
     192       1       0       1       1       0       0               0D   3256
     508    5078       0       1       0       0       0       000010001D   3257
     508       1       0       2       1       0       0               0D   3258
     510    5080       0       1       0       0       0       000010001D   3259
     510       1       0       1       1       0       0               0D   3260
     116    5081       0       1       0       0       0       000010001D   3261
     116       1       0       1       0       0       0               0D   3262
     123    5082       0       1       0       0       0       000010201D   3263
     123       1       0       1       0       0       0               0D   3264
     123    5083       0       1       0       0       0       000010201D   3265
     123       1       0       1       0       0       0               0D   3266
     190    5084       0       1       0       0       0       000010001D   3267
     190       1       0       1       1       0       0               0D   3268
     508    5085       0       1       0       0       0       000010001D   3269
     508       1       0       2       1       0       0               0D   3270
     510    5087       0       1       0       0       0       000010001D   3271
     510       1       0       1       1       0       0               0D   3272
     116    5088       0       1       0       0       0       000010001D   3273
     116       1       0       1       0       0       0               0D   3274
     123    5089       0       1       0       0       0       000010201D   3275
     123       1       0       1       0       0       0               0D   3276
     123    5090       0       1       0       0       0       000010201D   3277
     123       1       0       1       0       0       0               0D   3278
     192    5091       0       1       0       0       0       000010001D   3279
     192       1       0       1       1       0       0               0D   3280
     508    5092       0       1       0       0       0       000010001D   3281
     508       1       0       2       1       0       0               0D   3282
     510    5094       0       1       0       0       0       000010001D   3283
     510       1       0       1       1       0       0               0D   3284
     116    5095       0       1       0       0       0       000010001D   3285
     116       1       0       1       0       0       0               0D   3286
     123    5096       0       1       0       0       0       000010201D   3287
     123       1       0       1       0       0       0               0D   3288
     123    5097       0       1       0       0       0       000010201D   3289
     123       1       0       1       0       0       0               0D   3290
     190    5098       0       1       0       0       0       000010001D   3291
     190       1       0       1       1       0       0               0D   3292
     508    5099       0       1       0       0       0       000010001D   3293
     508       1       0       2       1       0       0               0D   3294
     510    5101       0       1       0       0       0       000010001D   3295
     510       1       0       1       1       0       0               0D   3296
     116    5102       0       1       0       0       0       000010001D   3297
     116       1       0       1       0       0       0               0D   3298
     123    5103       0       1       0       0       0       000010201D   3299
     123       1       0       1       0       0       0               0D   3300
     123    5104       0       1       0       0       0       000010201D   3301
     123       1       0       1       0       0       0               0D   3302
     190    5105       0       1       0       0       0       000010001D   3303
     190       1       0       1       1       0       0               0D   3304
     508    5106       0       1       0       0       0       000010001D   3305
     508       1       0       2       1       0       0               0D   3306
     510    5108       0       1       0       0       0       000010001D   3307
     510       1       0       1       1       0       0               0D   3308
     116    5109       0       1       0       0       0       000010001D   3309
     116       1       0       1       0       0       0               0D   3310
     123    5110       0       1       0       0       0       000010201D   3311
     123       1       0       1       0       0       0               0D   3312
     123    5111       0       1       0       0       0       000010201D   3313
     123       1       0       1       0       0       0               0D   3314
     190    5112       0       1       0       0       0       000010001D   3315
     190       1       0       1       1       0       0               0D   3316
     508    5113       0       1       0       0       0       000010001D   3317
     508       1       0       2       1       0       0               0D   3318
     510    5115       0       1       0       0       0       000010001D   3319
     510       1       0       1       1       0       0               0D   3320
     116    5116       0       1       0       0       0       000010001D   3321
     116       1       0       1       0       0       0               0D   3322
     123    5117       0       1       0       0       0       000010201D   3323
     123       1       0       1       0       0       0               0D   3324
     123    5118       0       1       0       0       0       000010201D   3325
     123       1       0       1       0       0       0               0D   3326
     192    5119       0       1       0       0       0       000010001D   3327
     192       1       0       1       1       0       0               0D   3328
     508    5120       0       1       0       0       0       000010001D   3329
     508       1       0       2       1       0       0               0D   3330
     510    5122       0       1       0       0       0       000010001D   3331
     510       1       0       1       1       0       0               0D   3332
     116    5123       0       1       0       0       0       000010001D   3333
     116       1       0       1       0       0       0               0D   3334
     123    5124       0       1       0       0       0       000010201D   3335
     123       1       0       1       0       0       0               0D   3336
     123    5125       0       1       0       0       0       000010201D   3337
     123       1       0       1       0       0       0               0D   3338
     190    5126       0       1       0       0       0       000010001D   3339
     190       1       0       1       1       0       0               0D   3340
     508    5127       0       1       0       0       0       000010001D   3341
     508       1       0       2       1       0       0               0D   3342
     510    5129       0       1       0       0       0       000010001D   3343
     510       1       0       1       1       0       0               0D   3344
     116    5130       0       1       0       0       0       000010001D   3345
     116       1       0       1       0       0       0               0D   3346
     123    5131       0       1       0       0       0       000010201D   3347
     123       1       0       1       0       0       0               0D   3348
     123    5132       0       1       0       0       0       000010201D   3349
     123       1       0       1       0       0       0               0D   3350
     192    5133       0       1       0       0       0       000010001D   3351
     192       1       0       1       1       0       0               0D   3352
     508    5134       0       1       0       0       0       000010001D   3353
     508       1       0       2       1       0       0               0D   3354
     510    5136       0       1       0       0       0       000010001D   3355
     510       1       0       1       1       0       0               0D   3356
     116    5137       0       1       0       0       0       000010001D   3357
     116       1       0       1       0       0       0               0D   3358
     123    5138       0       1       0       0       0       000010201D   3359
     123       1       0       1       0       0       0               0D   3360
     123    5139       0       1       0       0       0       000010201D   3361
     123       1       0       1       0       0       0               0D   3362
     190    5140       0       1       0       0       0       000010001D   3363
     190       1       0       1       1       0       0               0D   3364
     508    5141       0       1       0       0       0       000010001D   3365
     508       1       0       2       1       0       0               0D   3366
     510    5143       0       1       0       0       0       000010001D   3367
     510       1       0       1       1       0       0               0D   3368
     116    5144       0       1       0       0       0       000010001D   3369
     116       1       0       1       0       0       0               0D   3370
     123    5145       0       1       0       0       0       000010201D   3371
     123       1       0       1       0       0       0               0D   3372
     123    5146       0       1       0       0       0       000010201D   3373
     123       1       0       1       0       0       0               0D   3374
     190    5147       0       1       0       0       0       000010001D   3375
     190       1       0       1       1       0       0               0D   3376
     508    5148       0       1       0       0       0       000010001D   3377
     508       1       0       2       1       0       0               0D   3378
     510    5150       0       1       0       0       0       000010001D   3379
     510       1       0       1       1       0       0               0D   3380
     116    5151       0       1       0       0       0       000010001D   3381
     116       1       0       1       0       0       0               0D   3382
     123    5152       0       1       0       0       0       000010201D   3383
     123       1       0       1       0       0       0               0D   3384
     123    5153       0       1       0       0       0       000010201D   3385
     123       1       0       1       0       0       0               0D   3386
     190    5154       0       1       0       0       0       000010001D   3387
     190       1       0       1       1       0       0               0D   3388
     508    5155       0       1       0       0       0       000010001D   3389
     508       1       0       2       1       0       0               0D   3390
     510    5157       0       1       0       0       0       000010001D   3391
     510       1       0       1       1       0       0               0D   3392
     116    5158       0       1       0       0       0       000010001D   3393
     116       1       0       1       0       0       0               0D   3394
     123    5159       0       1       0       0       0       000010201D   3395
     123       1       0       1       0       0       0               0D   3396
     123    5160       0       1       0       0       0       000010201D   3397
     123       1       0       1       0       0       0               0D   3398
     192    5161       0       1       0       0       0       000010001D   3399
     192       1       0       1       1       0       0               0D   3400
     508    5162       0       1       0       0       0       000010001D   3401
     508       1       0       2       1       0       0               0D   3402
     510    5164       0       1       0       0       0       000010001D   3403
     510       1       0       1       1       0       0               0D   3404
     116    5165       0       1       0       0       0       000010001D   3405
     116       1       0       1       0       0       0               0D   3406
     123    5166       0       1       0       0       0       000010201D   3407
     123       1       0       1       0       0       0               0D   3408
     123    5167       0       1       0       0       0       000010201D   3409
     123       1       0       1       0       0       0               0D   3410
     190    5168       0       1       0       0       0       000010001D   3411
     190       1       0       1       1       0       0               0D   3412
     508    5169       0       1       0       0       0       000010001D   3413
     508       1       0       2       1       0       0               0D   3414
     510    5171       0       1       0       0       0       000010001D   3415
     510       1       0       1       1       0       0               0D   3416
     116    5172       0       1       0       0       0       000010001D   3417
     116       1       0       1       0       0       0               0D   3418
     123    5173       0       1       0       0       0       000010201D   3419
     123       1       0       1       0       0       0               0D   3420
     123    5174       0       1       0       0       0       000010201D   3421
     123       1       0       1       0       0       0               0D   3422
     192    5175       0       1       0       0       0       000010001D   3423
     192       1       0       1       1       0       0               0D   3424
     508    5176       0       1       0       0       0       000010001D   3425
     508       1       0       2       1       0       0               0D   3426
     510    5178       0       1       0       0       0       000010001D   3427
     510       1       0       1       1       0       0               0D   3428
     116    5179       0       1       0       0       0       000010001D   3429
     116       1       0       1       0       0       0               0D   3430
     123    5180       0       1       0       0       0       000010201D   3431
     123       1       0       1       0       0       0               0D   3432
     123    5181       0       1       0       0       0       000010201D   3433
     123       1       0       1       0       0       0               0D   3434
     190    5182       0       1       0       0       0       000010001D   3435
     190       1       0       1       1       0       0               0D   3436
     508    5183       0       1       0       0       0       000010001D   3437
     508       1       0       2       1       0       0               0D   3438
     510    5185       0       1       0       0       0       000010001D   3439
     510       1       0       1       1       0       0               0D   3440
     116    5186       0       1       0       0       0       000010001D   3441
     116       1       0       1       0       0       0               0D   3442
     123    5187       0       1       0       0       0       000010201D   3443
     123       1       0       1       0       0       0               0D   3444
     123    5188       0       1       0       0       0       000010201D   3445
     123       1       0       1       0       0       0               0D   3446
     190    5189       0       1       0       0       0       000010001D   3447
     190       1       0       1       1       0       0               0D   3448
     508    5190       0       1       0       0       0       000010001D   3449
     508       1       0       2       1       0       0               0D   3450
     510    5192       0       1       0       0       0       000010001D   3451
     510       1       0       1       1       0       0               0D   3452
     116    5193       0       1       0       0       0       000010001D   3453
     116       1       0       1       0       0       0               0D   3454
     123    5194       0       1       0       0       0       000010201D   3455
     123       1       0       1       0       0       0               0D   3456
     123    5195       0       1       0       0       0       000010201D   3457
     123       1       0       1       0       0       0               0D   3458
     190    5196       0       1       0       0       0       000010001D   3459
     190       1       0       1       1       0       0               0D   3460
     508    5197       0       1       0       0       0       000010001D   3461
     508       1       0       2       1       0       0               0D   3462
     510    5199       0       1       0       0       0       000010001D   3463
     510       1       0       1       1       0       0               0D   3464
     116    5200       0       1       0       0       0       000010001D   3465
     116       1       0       1       0       0       0               0D   3466
     123    5201       0       1       0       0       0       000010201D   3467
     123       1       0       1       0       0       0               0D   3468
     123    5202       0       1       0       0       0       000010201D   3469
     123       1       0       1       0       0       0               0D   3470
     192    5203       0       1       0       0       0       000010001D   3471
     192       1       0       1       1       0       0               0D   3472
     508    5204       0       1       0       0       0       000010001D   3473
     508       1       0       2       1       0       0               0D   3474
     510    5206       0       1       0       0       0       000010001D   3475
     510       1       0       1       1       0       0               0D   3476
     116    5207       0       1       0       0       0       000010001D   3477
     116       1       0       1       0       0       0               0D   3478
     123    5208       0       1       0       0       0       000010201D   3479
     123       1       0       1       0       0       0               0D   3480
     123    5209       0       1       0       0       0       000010201D   3481
     123       1       0       1       0       0       0               0D   3482
     190    5210       0       1       0       0       0       000010001D   3483
     190       1       0       1       1       0       0               0D   3484
     508    5211       0       1       0       0       0       000010001D   3485
     508       1       0       2       1       0       0               0D   3486
     510    5213       0       1       0       0       0       000010001D   3487
     510       1       0       1       1       0       0               0D   3488
     116    5214       0       1       0       0       0       000010001D   3489
     116       1       0       1       0       0       0               0D   3490
     123    5215       0       1       0       0       0       000010201D   3491
     123       1       0       1       0       0       0               0D   3492
     123    5216       0       1       0       0       0       000010201D   3493
     123       1       0       1       0       0       0               0D   3494
     192    5217       0       1       0       0       0       000010001D   3495
     192       1       0       1       1       0       0               0D   3496
     508    5218       0       1       0       0       0       000010001D   3497
     508       1       0       2       1       0       0               0D   3498
     510    5220       0       1       0       0       0       000010001D   3499
     510       1       0       1       1       0       0               0D   3500
     116    5221       0       1       0       0       0       000010001D   3501
     116       1       0       1       0       0       0               0D   3502
     123    5222       0       1       0       0       0       000010201D   3503
     123       1       0       1       0       0       0               0D   3504
     123    5223       0       1       0       0       0       000010201D   3505
     123       1       0       1       0       0       0               0D   3506
     190    5224       0       1       0       0       0       000010001D   3507
     190       1       0       1       1       0       0               0D   3508
     508    5225       0       1       0       0       0       000010001D   3509
     508       1       0       2       1       0       0               0D   3510
     510    5227       0       1       0       0       0       000010001D   3511
     510       1       0       1       1       0       0               0D   3512
     116    5228       0       1       0       0       0       000010001D   3513
     116       1       0       1       0       0       0               0D   3514
     123    5229       0       1       0       0       0       000010201D   3515
     123       1       0       1       0       0       0               0D   3516
     123    5230       0       1       0       0       0       000010201D   3517
     123       1       0       1       0       0       0               0D   3518
     190    5231       0       1       0       0       0       000010001D   3519
     190       1       0       1       1       0       0               0D   3520
     508    5232       0       1       0       0       0       000010001D   3521
     508       1       0       2       1       0       0               0D   3522
     510    5234       0       1       0       0       0       000010001D   3523
     510       1       0       1       1       0       0               0D   3524
     116    5235       0       1       0       0       0       000010001D   3525
     116       1       0       1       0       0       0               0D   3526
     123    5236       0       1       0       0       0       000010201D   3527
     123       1       0       1       0       0       0               0D   3528
     123    5237       0       1       0       0       0       000010201D   3529
     123       1       0       1       0       0       0               0D   3530
     190    5238       0       1       0       0       0       000010001D   3531
     190       1       0       1       1       0       0               0D   3532
     508    5239       0       1       0       0       0       000010001D   3533
     508       1       0       2       1       0       0               0D   3534
     510    5241       0       1       0       0       0       000010001D   3535
     510       1       0       1       1       0       0               0D   3536
     116    5242       0       1       0       0       0       000010001D   3537
     116       1       0       1       0       0       0               0D   3538
     123    5243       0       1       0       0       0       000010201D   3539
     123       1       0       1       0       0       0               0D   3540
     123    5244       0       1       0       0       0       000010201D   3541
     123       1       0       1       0       0       0               0D   3542
     192    5245       0       1       0       0       0       000010001D   3543
     192       1       0       1       1       0       0               0D   3544
     508    5246       0       1       0       0       0       000010001D   3545
     508       1       0       2       1       0       0               0D   3546
     510    5248       0       1       0       0       0       000010001D   3547
     510       1       0       1       1       0       0               0D   3548
     116    5249       0       1       0       0       0       000010001D   3549
     116       1       0       1       0       0       0               0D   3550
     123    5250       0       1       0       0       0       000010201D   3551
     123       1       0       1       0       0       0               0D   3552
     123    5251       0       1       0       0       0       000010201D   3553
     123       1       0       1       0       0       0               0D   3554
     190    5252       0       1       0       0       0       000010001D   3555
     190       1       0       1       1       0       0               0D   3556
     508    5253       0       1       0       0       0       000010001D   3557
     508       1       0       2       1       0       0               0D   3558
     510    5255       0       1       0       0       0       000010001D   3559
     510       1       0       1       1       0       0               0D   3560
     116    5256       0       1       0       0       0       000010001D   3561
     116       1       0       1       0       0       0               0D   3562
     123    5257       0       1       0       0       0       000010201D   3563
     123       1       0       1       0       0       0               0D   3564
     123    5258       0       1       0       0       0       000010201D   3565
     123       1       0       1       0       0       0               0D   3566
     192    5259       0       1       0       0       0       000010001D   3567
     192       1       0       1       1       0       0               0D   3568
     508    5260       0       1       0       0       0       000010001D   3569
     508       1       0       2       1       0       0               0D   3570
     510    5262       0       1       0       0       0       000010001D   3571
     510       1       0       1       1       0       0               0D   3572
     116    5263       0       1       0       0       0       000010001D   3573
     116       1       0       1       0       0       0               0D   3574
     123    5264       0       1       0       0       0       000010201D   3575
     123       1       0       1       0       0       0               0D   3576
     123    5265       0       1       0       0       0       000010201D   3577
     123       1       0       1       0       0       0               0D   3578
     190    5266       0       1       0       0       0       000010001D   3579
     190       1       0       1       1       0       0               0D   3580
     508    5267       0       1       0       0       0       000010001D   3581
     508       1       0       2       1       0       0               0D   3582
     510    5269       0       1       0       0       0       000010001D   3583
     510       1       0       1       1       0       0               0D   3584
     116    5270       0       1       0       0       0       000010001D   3585
     116       1       0       1       0       0       0               0D   3586
     123    5271       0       1       0       0       0       000010201D   3587
     123       1       0       1       0       0       0               0D   3588
     123    5272       0       1       0       0       0       000010201D   3589
     123       1       0       1       0       0       0               0D   3590
     190    5273       0       1       0       0       0       000010001D   3591
     190       1       0       1       1       0       0               0D   3592
     508    5274       0       1       0       0       0       000010001D   3593
     508       1       0       2       1       0       0               0D   3594
     510    5276       0       1       0       0       0       000010001D   3595
     510       1       0       1       1       0       0               0D   3596
     116    5277       0       1       0       0       0       000010001D   3597
     116       1       0       1       0       0       0               0D   3598
     123    5278       0       1       0       0       0       000010201D   3599
     123       1       0       1       0       0       0               0D   3600
     123    5279       0       1       0       0       0       000010201D   3601
     123       1       0       1       0       0       0               0D   3602
     190    5280       0       1       0       0       0       000010001D   3603
     190       1       0       1       1       0       0               0D   3604
     508    5281       0       1       0       0       0       000010001D   3605
     508       1       0       2       1       0       0               0D   3606
     510    5283       0       1       0       0       0       000010001D   3607
     510       1       0       1       1       0       0               0D   3608
     116    5284       0       1       0       0       0       000010001D   3609
     116       1       0       1       0       0       0               0D   3610
     123    5285       0       1       0       0       0       000010201D   3611
     123       1       0       1       0       0       0               0D   3612
     123    5286       0       1       0       0       0       000010201D   3613
     123       1       0       1       0       0       0               0D   3614
     192    5287       0       1       0       0       0       000010001D   3615
     192       1       0       1       1       0       0               0D   3616
     508    5288       0       1       0       0       0       000010001D   3617
     508       1       0       2       1       0       0               0D   3618
     510    5290       0       1       0       0       0       000010001D   3619
     510       1       0       1       1       0       0               0D   3620
     116    5291       0       1       0       0       0       000010001D   3621
     116       1       0       1       0       0       0               0D   3622
     123    5292       0       1       0       0       0       000010201D   3623
     123       1       0       1       0       0       0               0D   3624
     123    5293       0       1       0       0       0       000010201D   3625
     123       1       0       1       0       0       0               0D   3626
     190    5294       0       1       0       0       0       000010001D   3627
     190       1       0       1       1       0       0               0D   3628
     508    5295       0       1       0       0       0       000010001D   3629
     508       1       0       2       1       0       0               0D   3630
     510    5297       0       1       0       0       0       000010001D   3631
     510       1       0       1       1       0       0               0D   3632
     116    5298       0       1       0       0       0       000010001D   3633
     116       1       0       1       0       0       0               0D   3634
     123    5299       0       1       0       0       0       000010201D   3635
     123       1       0       1       0       0       0               0D   3636
     123    5300       0       1       0       0       0       000010201D   3637
     123       1       0       1       0       0       0               0D   3638
     192    5301       0       1       0       0       0       000010001D   3639
     192       1       0       1       1       0       0               0D   3640
     508    5302       0       1       0       0       0       000010001D   3641
     508       1       0       2       1       0       0               0D   3642
     510    5304       0       1       0       0       0       000010001D   3643
     510       1       0       1       1       0       0               0D   3644
     116    5305       0       1       0       0       0       000010001D   3645
     116       1       0       1       0       0       0               0D   3646
     123    5306       0       1       0       0       0       000010201D   3647
     123       1       0       1       0       0       0               0D   3648
     123    5307       0       1       0       0       0       000010201D   3649
     123       1       0       1       0       0       0               0D   3650
     190    5308       0       1       0       0       0       000010001D   3651
     190       1       0       1       1       0       0               0D   3652
     508    5309       0       1       0       0       0       000010001D   3653
     508       1       0       2       1       0       0               0D   3654
     510    5311       0       1       0       0       0       000010001D   3655
     510       1       0       1       1       0       0               0D   3656
     116    5312       0       1       0       0       0       000010001D   3657
     116       1       0       1       0       0       0               0D   3658
     123    5313       0       1       0       0       0       000010201D   3659
     123       1       0       1       0       0       0               0D   3660
     123    5314       0       1       0       0       0       000010201D   3661
     123       1       0       1       0       0       0               0D   3662
     190    5315       0       1       0       0       0       000010001D   3663
     190       1       0       1       1       0       0               0D   3664
     508    5316       0       1       0       0       0       000010001D   3665
     508       1       0       2       1       0       0               0D   3666
     510    5318       0       1       0       0       0       000010001D   3667
     510       1       0       1       1       0       0               0D   3668
     116    5319       0       1       0       0       0       000010001D   3669
     116       1       0       1       0       0       0               0D   3670
     123    5320       0       1       0       0       0       000010201D   3671
     123       1       0       1       0       0       0               0D   3672
     123    5321       0       1       0       0       0       000010201D   3673
     123       1       0       1       0       0       0               0D   3674
     190    5322       0       1       0       0       0       000010001D   3675
     190       1       0       1       1       0       0               0D   3676
     508    5323       0       1       0       0       0       000010001D   3677
     508       1       0       2       1       0       0               0D   3678
     510    5325       0       1       0       0       0       000010001D   3679
     510       1       0       1       1       0       0               0D   3680
     116    5326       0       1       0       0       0       000010001D   3681
     116       1       0       1       0       0       0               0D   3682
     123    5327       0       1       0       0       0       000010201D   3683
     123       1       0       1       0       0       0               0D   3684
     123    5328       0       1       0       0       0       000010201D   3685
     123       1       0       1       0       0       0               0D   3686
     192    5329       0       1       0       0       0       000010001D   3687
     192       1       0       1       1       0       0               0D   3688
     508    5330       0       1       0       0       0       000010001D   3689
     508       1       0       2       1       0       0               0D   3690
     510    5332       0       1       0       0       0       000010001D   3691
     510       1       0       1       1       0       0               0D   3692
     116    5333       0       1       0       0       0       000010001D   3693
     116       1       0       1       0       0       0               0D   3694
     123    5334       0       1       0       0       0       000010201D   3695
     123       1       0       1       0       0       0               0D   3696
     123    5335       0       1       0       0       0       000010201D   3697
     123       1       0       1       0       0       0               0D   3698
     190    5336       0       1       0       0       0       000010001D   3699
     190       1       0       1       1       0       0               0D   3700
     508    5337       0       1       0       0       0       000010001D   3701
     508       1       0       2       1       0       0               0D   3702
     510    5339       0       1       0       0       0       000010001D   3703
     510       1       0       1       1       0       0               0D   3704
     116    5340       0       1       0       0       0       000010001D   3705
     116       1       0       1       0       0       0               0D   3706
     123    5341       0       1       0       0       0       000010201D   3707
     123       1       0       1       0       0       0               0D   3708
     123    5342       0       1       0       0       0       000010201D   3709
     123       1       0       1       0       0       0               0D   3710
     192    5343       0       1       0       0       0       000010001D   3711
     192       1       0       1       1       0       0               0D   3712
     508    5344       0       1       0       0       0       000010001D   3713
     508       1       0       2       1       0       0               0D   3714
     510    5346       0       1       0       0       0       000010001D   3715
     510       1       0       1       1       0       0               0D   3716
     116    5347       0       1       0       0       0       000010001D   3717
     116       1       0       1       0       0       0               0D   3718
     123    5348       0       1       0       0       0       000010201D   3719
     123       1       0       1       0       0       0               0D   3720
     123    5349       0       1       0       0       0       000010201D   3721
     123       1       0       1       0       0       0               0D   3722
     190    5350       0       1       0       0       0       000010001D   3723
     190       1       0       1       1       0       0               0D   3724
     508    5351       0       1       0       0       0       000010001D   3725
     508       1       0       2       1       0       0               0D   3726
     510    5353       0       1       0       0       0       000010001D   3727
     510       1       0       1       1       0       0               0D   3728
     116    5354       0       1       0       0       0       000010001D   3729
     116       1       0       1       0       0       0               0D   3730
     123    5355       0       1       0       0       0       000010201D   3731
     123       1       0       1       0       0       0               0D   3732
     123    5356       0       1       0       0       0       000010201D   3733
     123       1       0       1       0       0       0               0D   3734
     190    5357       0       1       0       0       0       000010001D   3735
     190       1       0       1       1       0       0               0D   3736
     508    5358       0       1       0       0       0       000010001D   3737
     508       1       0       2       1       0       0               0D   3738
     510    5360       0       1       0       0       0       000010001D   3739
     510       1       0       1       1       0       0               0D   3740
     116    5361       0       1       0       0       0       000010001D   3741
     116       1       0       1       0       0       0               0D   3742
     123    5362       0       1       0       0       0       000010201D   3743
     123       1       0       1       0       0       0               0D   3744
     123    5363       0       1       0       0       0       000010201D   3745
     123       1       0       1       0       0       0               0D   3746
     190    5364       0       1       0       0       0       000010001D   3747
     190       1       0       1       1       0       0               0D   3748
     508    5365       0       1       0       0       0       000010001D   3749
     508       1       0       2       1       0       0               0D   3750
     510    5367       0       1       0       0       0       000010001D   3751
     510       1       0       1       1       0       0               0D   3752
     116    5368       0       1       0       0       0       000010001D   3753
     116       1       0       1       0       0       0               0D   3754
     123    5369       0       1       0       0       0       000010201D   3755
     123       1       0       1       0       0       0               0D   3756
     123    5370       0       1       0       0       0       000010201D   3757
     123       1       0       1       0       0       0               0D   3758
     192    5371       0       1       0       0       0       000010001D   3759
     192       1       0       1       1       0       0               0D   3760
     508    5372       0       1       0       0       0       000010001D   3761
     508       1       0       2       1       0       0               0D   3762
     510    5374       0       1       0       0       0       000010001D   3763
     510       1       0       1       1       0       0               0D   3764
     116    5375       0       1       0       0       0       000010001D   3765
     116       1       0       1       0       0       0               0D   3766
     123    5376       0       1       0       0       0       000010201D   3767
     123       1       0       1       0       0       0               0D   3768
     123    5377       0       1       0       0       0       000010201D   3769
     123       1       0       1       0       0       0               0D   3770
     190    5378       0       1       0       0       0       000010001D   3771
     190       1       0       1       1       0       0               0D   3772
     508    5379       0       1       0       0       0       000010001D   3773
     508       1       0       2       1       0       0               0D   3774
     510    5381       0       1       0       0       0       000010001D   3775
     510       1       0       1       1       0       0               0D   3776
     116    5382       0       1       0       0       0       000010001D   3777
     116       1       0       1       0       0       0               0D   3778
     123    5383       0       1       0       0       0       000010201D   3779
     123       1       0       1       0       0       0               0D   3780
     123    5384       0       1       0       0       0       000010201D   3781
     123       1       0       1       0       0       0               0D   3782
     192    5385       0       1       0       0       0       000010001D   3783
     192       1       0       1       1       0       0               0D   3784
     508    5386       0       1       0       0       0       000010001D   3785
     508       1       0       2       1       0       0               0D   3786
     510    5388       0       1       0       0       0       000010001D   3787
     510       1       0       1       1       0       0               0D   3788
     116    5389       0       1       0       0       0       000010001D   3789
     116       1       0       1       0       0       0               0D   3790
     123    5390       0       1       0       0       0       000010201D   3791
     123       1       0       1       0       0       0               0D   3792
     123    5391       0       1       0       0       0       000010201D   3793
     123       1       0       1       0       0       0               0D   3794
     190    5392       0       1       0       0       0       000010001D   3795
     190       1       0       1       1       0       0               0D   3796
     508    5393       0       1       0       0       0       000010001D   3797
     508       1       0       2       1       0       0               0D   3798
     510    5395       0       1       0       0       0       000010001D   3799
     510       1       0       1       1       0       0               0D   3800
     116    5396       0       1       0       0       0       000010001D   3801
     116       1       0       1       0       0       0               0D   3802
     123    5397       0       1       0       0       0       000010201D   3803
     123       1       0       1       0       0       0               0D   3804
     123    5398       0       1       0       0       0       000010201D   3805
     123       1       0       1       0       0       0               0D   3806
     190    5399       0       1       0       0       0       000010001D   3807
     190       1       0       1       1       0       0               0D   3808
     508    5400       0       1       0       0       0       000010001D   3809
     508       1       0       2       1       0       0               0D   3810
     510    5402       0       1       0       0       0       000010001D   3811
     510       1       0       1       1       0       0               0D   3812
     116    5403       0       1       0       0       0       000010001D   3813
     116       1       0       1       0       0       0               0D   3814
     123    5404       0       1       0       0       0       000010201D   3815
     123       1       0       1       0       0       0               0D   3816
     123    5405       0       1       0       0       0       000010201D   3817
     123       1       0       1       0       0       0               0D   3818
     190    5406       0       1       0       0       0       000010001D   3819
     190       1       0       1       1       0       0               0D   3820
     508    5407       0       1       0       0       0       000010001D   3821
     508       1       0       2       1       0       0               0D   3822
     508    5409       0       1       0       0       0       000010001D   3823
     508       1       0       2       1       0       0               0D   3824
     510    5411       0       1       0       0       0       000010001D   3825
     510       1       0       1       1       0       0               0D   3826
     116    5412       0       1       0       0       0       000010001D   3827
     116       1       0       1       0       0       0               0D   3828
     123    5413       0       1       0       0       0       000010201D   3829
     123       1       0       1       0       0       0               0D   3830
     123    5414       0       1       0       0       0       000010201D   3831
     123       1       0       1       0       0       0               0D   3832
     190    5415       0       1       0       0       0       000010001D   3833
     190       1       0       1       1       0       0               0D   3834
     508    5416       0       1       0       0       0       000010001D   3835
     508       1       0       3       1       0       0               0D   3836
     510    5419       0       1       0       0       0       000010001D   3837
     510       1       0       1       1       0       0               0D   3838
     116    5420       0       1       0       0       0       000010001D   3839
     116       1       0       1       0       0       0               0D   3840
     123    5421       0       1       0       0       0       000010201D   3841
     123       1       0       1       0       0       0               0D   3842
     123    5422       0       1       0       0       0       000010201D   3843
     123       1       0       1       0       0       0               0D   3844
     190    5423       0       1       0       0       0       000010001D   3845
     190       1       0       1       1       0       0               0D   3846
     508    5424       0       1       0       0       0       000010001D   3847
     508       1       0       2       1       0       0               0D   3848
     508    5426       0       1       0       0       0       000010001D   3849
     508       1       0       2       1       0       0               0D   3850
     510    5428       0       1       0       0       0       000010001D   3851
     510       1       0       1       1       0       0               0D   3852
     116    5429       0       1       0       0       0       000010001D   3853
     116       1       0       1       0       0       0               0D   3854
     123    5430       0       1       0       0       0       000010201D   3855
     123       1       0       1       0       0       0               0D   3856
     123    5431       0       1       0       0       0       000010201D   3857
     123       1       0       1       0       0       0               0D   3858
     190    5432       0       1       0       0       0       000010001D   3859
     190       1       0       1       1       0       0               0D   3860
     508    5433       0       1       0       0       0       000010001D   3861
     508       1       0       2       1       0       0               0D   3862
     510    5435       0       1       0       0       0       000010001D   3863
     510       1       0       1       1       0       0               0D   3864
     116    5436       0       1       0       0       0       000010001D   3865
     116       1       0       1       0       0       0               0D   3866
     123    5437       0       1       0       0       0       000010201D   3867
     123       1       0       1       0       0       0               0D   3868
     123    5438       0       1       0       0       0       000010201D   3869
     123       1       0       1       0       0       0               0D   3870
     190    5439       0       1       0       0       0       000010001D   3871
     190       1       0       1       1       0       0               0D   3872
     508    5440       0       1       0       0       0       000010001D   3873
     508       1       0       2       1       0       0               0D   3874
     508    5442       0       1       0       0       0       000010001D   3875
     508       1       0       2       1       0       0               0D   3876
     510    5444       0       1       0       0       0       000010001D   3877
     510       1       0       1       1       0       0               0D   3878
     116    5445       0       1       0       0       0       000010001D   3879
     116       1       0       1       0       0       0               0D   3880
     123    5446       0       1       0       0       0       000010201D   3881
     123       1       0       1       0       0       0               0D   3882
     123    5447       0       1       0       0       0       000010201D   3883
     123       1       0       1       0       0       0               0D   3884
     190    5448       0       1       0       0       0       000010001D   3885
     190       1       0       1       1       0       0               0D   3886
     508    5449       0       1       0       0       0       000010001D   3887
     508       1       0       2       1       0       0               0D   3888
     510    5451       0       1       0       0       0       000010001D   3889
     510       1       0       1       1       0       0               0D   3890
     116    5452       0       1       0       0       0       000010001D   3891
     116       1       0       1       0       0       0               0D   3892
     123    5453       0       1       0       0       0       000010201D   3893
     123       1       0       1       0       0       0               0D   3894
     123    5454       0       1       0       0       0       000010201D   3895
     123       1       0       1       0       0       0               0D   3896
     190    5455       0       1       0       0       0       000010001D   3897
     190       1       0       1       1       0       0               0D   3898
     508    5456       0       1       0       0       0       000010001D   3899
     508       1       0       2       1       0       0               0D   3900
     508    5458       0       1       0       0       0       000010001D   3901
     508       1       0       2       1       0       0               0D   3902
     510    5460       0       1       0       0       0       000010001D   3903
     510       1       0       1       1       0       0               0D   3904
     116    5461       0       1       0       0       0       000010001D   3905
     116       1       0       1       0       0       0               0D   3906
     123    5462       0       1       0       0       0       000010201D   3907
     123       1       0       1       0       0       0               0D   3908
     123    5463       0       1       0       0       0       000010201D   3909
     123       1       0       1       0       0       0               0D   3910
     190    5464       0       1       0       0       0       000010001D   3911
     190       1       0       1       1       0       0               0D   3912
     508    5465       0       1       0       0       0       000010001D   3913
     508       1       0       2       1       0       0               0D   3914
     510    5467       0       1       0       0       0       000010001D   3915
     510       1       0       1       1       0       0               0D   3916
     116    5468       0       1       0       0       0       000010001D   3917
     116       1       0       1       0       0       0               0D   3918
     123    5469       0       1       0       0       0       000010201D   3919
     123       1       0       1       0       0       0               0D   3920
     123    5470       0       1       0       0       0       000010201D   3921
     123       1       0       1       0       0       0               0D   3922
     190    5471       0       1       0       0       0       000010001D   3923
     190       1       0       1       1       0       0               0D   3924
     508    5472       0       1       0       0       0       000010001D   3925
     508       1       0       2       1       0       0               0D   3926
     508    5474       0       1       0       0       0       000010001D   3927
     508       1       0       2       1       0       0               0D   3928
     510    5476       0       1       0       0       0       000010001D   3929
     510       1       0       1       1       0       0               0D   3930
     116    5477       0       1       0       0       0       000010001D   3931
     116       1       0       1       0       0       0               0D   3932
     123    5478       0       1       0       0       0       000010201D   3933
     123       1       0       1       0       0       0               0D   3934
     123    5479       0       1       0       0       0       000010201D   3935
     123       1       0       1       0       0       0               0D   3936
     190    5480       0       1       0       0       0       000010001D   3937
     190       1       0       1       1       0       0               0D   3938
     508    5481       0       1       0       0       0       000010001D   3939
     508       1       0       2       1       0       0               0D   3940
     510    5483       0       1       0       0       0       000010001D   3941
     510       1       0       1       1       0       0               0D   3942
     116    5484       0       1       0       0       0       000010001D   3943
     116       1       0       1       0       0       0               0D   3944
     123    5485       0       1       0       0       0       000010201D   3945
     123       1       0       1       0       0       0               0D   3946
     123    5486       0       1       0       0       0       000010201D   3947
     123       1       0       1       0       0       0               0D   3948
     190    5487       0       1       0       0       0       000010001D   3949
     190       1       0       1       1       0       0               0D   3950
     508    5488       0       1       0       0       0       000010001D   3951
     508       1       0       2       1       0       0               0D   3952
     508    5490       0       1       0       0       0       000010001D   3953
     508       1       0       1       1       0       0               0D   3954
     508    5491       0       1       0       0       0       000010001D   3955
     508       1       0       1       1       0       0               0D   3956
     510    5492       0       1       0       0       0       000010001D   3957
     510       1       0       1       1       0       0               0D   3958
     116    5493       0       1       0       0       0       000010001D   3959
     116       1       0       1       0       0       0               0D   3960
     123    5494       0       1       0       0       0       000010201D   3961
     123       1       0       1       0       0       0               0D   3962
     123    5495       0       1       0       0       0       000010201D   3963
     123       1       0       1       0       0       0               0D   3964
     190    5496       0       1       0       0       0       000010001D   3965
     190       1       0       1       1       0       0               0D   3966
     508    5497       0       1       0       0       0       000010001D   3967
     508       1       0       2       1       0       0               0D   3968
     510    5499       0       1       0       0       0       000010001D   3969
     510       1       0       1       1       0       0               0D   3970
     116    5500       0       1       0       0       0       000010001D   3971
     116       1       0       1       0       0       0               0D   3972
     123    5501       0       1       0       0       0       000010201D   3973
     123       1       0       1       0       0       0               0D   3974
     123    5502       0       1       0       0       0       000010201D   3975
     123       1       0       1       0       0       0               0D   3976
     190    5503       0       1       0       0       0       000010001D   3977
     190       1       0       1       1       0       0               0D   3978
     508    5504       0       1       0       0       0       000010001D   3979
     508       1       0       2       1       0       0               0D   3980
     510    5506       0       1       0       0       0       000010001D   3981
     510       1       0       1       1       0       0               0D   3982
     116    5507       0       1       0       0       0       000010001D   3983
     116       1       0       1       0       0       0               0D   3984
     123    5508       0       1       0       0       0       000010201D   3985
     123       1       0       1       0       0       0               0D   3986
     123    5509       0       1       0       0       0       000010201D   3987
     123       1       0       1       0       0       0               0D   3988
     190    5510       0       1       0       0       0       000010001D   3989
     190       1       0       1       1       0       0               0D   3990
     508    5511       0       1       0       0       0       000010001D   3991
     508       1       0       2       1       0       0               0D   3992
     510    5513       0       1       0       0       0       000010001D   3993
     510       1       0       1       1       0       0               0D   3994
     116    5514       0       1       0       0       0       000010001D   3995
     116       1       0       1       0       0       0               0D   3996
     123    5515       0       1       0       0       0       000010201D   3997
     123       1       0       1       0       0       0               0D   3998
     123    5516       0       1       0       0       0       000010201D   3999
     123       1       0       1       0       0       0               0D   4000
     190    5517       0       1       0       0       0       000010001D   4001
     190       1       0       1       1       0       0               0D   4002
     508    5518       0       1       0       0       0       000010001D   4003
     508       1       0       2       1       0       0               0D   4004
     510    5520       0       1       0       0       0       000010001D   4005
     510       1       0       1       1       0       0               0D   4006
     116    5521       0       1       0       0       0       000010001D   4007
     116       1       0       1       0       0       0               0D   4008
     123    5522       0       1       0       0       0       000010201D   4009
     123       1       0       1       0       0       0               0D   4010
     123    5523       0       1       0       0       0       000010201D   4011
     123       1       0       1       0       0       0               0D   4012
     190    5524       0       1       0       0       0       000010001D   4013
     190       1       0       1       1       0       0               0D   4014
     508    5525       0       1       0       0       0       000010001D   4015
     508       1       0       2       1       0       0               0D   4016
     510    5527       0       1       0       0       0       000010001D   4017
     510       1       0       1       1       0       0               0D   4018
     116    5528       0       1       0       0       0       000010001D   4019
     116       1       0       1       0       0       0               0D   4020
     123    5529       0       1       0       0       0       000010201D   4021
     123       1       0       1       0       0       0               0D   4022
     123    5530       0       1       0       0       0       000010201D   4023
     123       1       0       1       0       0       0               0D   4024
     190    5531       0       1       0       0       0       000010001D   4025
     190       1       0       1       1       0       0               0D   4026
     508    5532       0       1       0       0       0       000010001D   4027
     508       1       0       2       1       0       0               0D   4028
     510    5534       0       1       0       0       0       000010001D   4029
     510       1       0       1       1       0       0               0D   4030
     116    5535       0       1       0       0       0       000010001D   4031
     116       1       0       1       0       0       0               0D   4032
     123    5536       0       1       0       0       0       000010201D   4033
     123       1       0       1       0       0       0               0D   4034
     123    5537       0       1       0       0       0       000010201D   4035
     123       1       0       1       0       0       0               0D   4036
     190    5538       0       1       0       0       0       000010001D   4037
     190       1       0       1       1       0       0               0D   4038
     508    5539       0       1       0       0       0       000010001D   4039
     508       1       0       2       1       0       0               0D   4040
     510    5541       0       1       0       0       0       000010001D   4041
     510       1       0       1       1       0       0               0D   4042
     116    5542       0       1       0       0       0       000010001D   4043
     116       1       0       1       0       0       0               0D   4044
     123    5543       0       1       0       0       0       000010201D   4045
     123       1       0       1       0       0       0               0D   4046
     123    5544       0       1       0       0       0       000010201D   4047
     123       1       0       1       0       0       0               0D   4048
     190    5545       0       1       0       0       0       000010001D   4049
     190       1       0       1       1       0       0               0D   4050
     508    5546       0       1       0       0       0       000010001D   4051
     508       1       0       2       1       0       0               0D   4052
     510    5548       0       1       0       0       0       000010001D   4053
     510       1       0       1       1       0       0               0D   4054
     116    5549       0       1       0       0       0       000010001D   4055
     116       1       0       1       0       0       0               0D   4056
     123    5550       0       1       0       0       0       000010201D   4057
     123       1       0       1       0       0       0               0D   4058
     123    5551       0       1       0       0       0       000010201D   4059
     123       1       0       1       0       0       0               0D   4060
     190    5552       0       1       0       0       0       000010001D   4061
     190       1       0       1       1       0       0               0D   4062
     508    5553       0       1       0       0       0       000010001D   4063
     508       1       0       2       1       0       0               0D   4064
     510    5555       0       1       0       0       0       000010001D   4065
     510       1       0       1       1       0       0               0D   4066
     116    5556       0       1       0       0       0       000010001D   4067
     116       1       0       1       0       0       0               0D   4068
     123    5557       0       1       0       0       0       000010201D   4069
     123       1       0       1       0       0       0               0D   4070
     123    5558       0       1       0       0       0       000010201D   4071
     123       1       0       1       0       0       0               0D   4072
     190    5559       0       1       0       0       0       000010001D   4073
     190       1       0       1       1       0       0               0D   4074
     508    5560       0       1       0       0       0       000010001D   4075
     508       1       0       2       1       0       0               0D   4076
     510    5562       0       1       0       0       0       000010001D   4077
     510       1       0       1       1       0       0               0D   4078
     116    5563       0       1       0       0       0       000010001D   4079
     116       1       0       1       0       0       0               0D   4080
     123    5564       0       1       0       0       0       000010201D   4081
     123       1       0       1       0       0       0               0D   4082
     123    5565       0       1       0       0       0       000010201D   4083
     123       1       0       1       0       0       0               0D   4084
     190    5566       0       1       0       0       0       000010001D   4085
     190       1       0       1       1       0       0               0D   4086
     508    5567       0       1       0       0       0       000010001D   4087
     508       1       0       2       1       0       0               0D   4088
     510    5569       0       1       0       0       0       000010001D   4089
     510       1       0       1       1       0       0               0D   4090
     116    5570       0       1       0       0       0       000010001D   4091
     116       1       0       1       0       0       0               0D   4092
     123    5571       0       1       0       0       0       000010201D   4093
     123       1       0       1       0       0       0               0D   4094
     123    5572       0       1       0       0       0       000010201D   4095
     123       1       0       1       0       0       0               0D   4096
     190    5573       0       1       0       0       0       000010001D   4097
     190       1       0       1       1       0       0               0D   4098
     508    5574       0       1       0       0       0       000010001D   4099
     508       1       0       2       1       0       0               0D   4100
     510    5576       0       1       0       0       0       000010001D   4101
     510       1       0       1       1       0       0               0D   4102
     116    5577       0       1       0       0       0       000010001D   4103
     116       1       0       1       0       0       0               0D   4104
     123    5578       0       1       0       0       0       000010201D   4105
     123       1       0       1       0       0       0               0D   4106
     123    5579       0       1       0       0       0       000010201D   4107
     123       1       0       1       0       0       0               0D   4108
     190    5580       0       1       0       0       0       000010001D   4109
     190       1       0       1       1       0       0               0D   4110
     508    5581       0       1       0       0       0       000010001D   4111
     508       1       0       2       1       0       0               0D   4112
     510    5583       0       1       0       0       0       000010001D   4113
     510       1       0       1       1       0       0               0D   4114
     116    5584       0       1       0       0       0       000010001D   4115
     116       1       0       1       0       0       0               0D   4116
     123    5585       0       1       0       0       0       000010201D   4117
     123       1       0       1       0       0       0               0D   4118
     123    5586       0       1       0       0       0       000010201D   4119
     123       1       0       1       0       0       0               0D   4120
     190    5587       0       1       0       0       0       000010001D   4121
     190       1       0       1       1       0       0               0D   4122
     508    5588       0       1       0       0       0       000010001D   4123
     508       1       0       2       1       0       0               0D   4124
     510    5590       0       1       0       0       0       000010001D   4125
     510       1       0       1       1       0       0               0D   4126
     116    5591       0       1       0       0       0       000010001D   4127
     116       1       0       1       0       0       0               0D   4128
     123    5592       0       1       0       0       0       000010201D   4129
     123       1       0       1       0       0       0               0D   4130
     123    5593       0       1       0       0       0       000010201D   4131
     123       1       0       1       0       0       0               0D   4132
     190    5594       0       1       0       0       0       000010001D   4133
     190       1       0       1       1       0       0               0D   4134
     508    5595       0       1       0       0       0       000010001D   4135
     508       1       0       2       1       0       0               0D   4136
     510    5597       0       1       0       0       0       000010001D   4137
     510       1       0       1       1       0       0               0D   4138
     116    5598       0       1       0       0       0       000010001D   4139
     116       1       0       1       0       0       0               0D   4140
     123    5599       0       1       0       0       0       000010201D   4141
     123       1       0       1       0       0       0               0D   4142
     123    5600       0       1       0       0       0       000010201D   4143
     123       1       0       1       0       0       0               0D   4144
     190    5601       0       1       0       0       0       000010001D   4145
     190       1       0       1       1       0       0               0D   4146
     508    5602       0       1       0       0       0       000010001D   4147
     508       1       0       2       1       0       0               0D   4148
     510    5604       0       1       0       0       0       000010001D   4149
     510       1       0       1       1       0       0               0D   4150
     116    5605       0       1       0       0       0       000010001D   4151
     116       1       0       1       0       0       0               0D   4152
     123    5606       0       1       0       0       0       000010201D   4153
     123       1       0       1       0       0       0               0D   4154
     123    5607       0       1       0       0       0       000010201D   4155
     123       1       0       1       0       0       0               0D   4156
     190    5608       0       1       0       0       0       000010001D   4157
     190       1       0       1       1       0       0               0D   4158
     508    5609       0       1       0       0       0       000010001D   4159
     508       1       0       2       1       0       0               0D   4160
     510    5611       0       1       0       0       0       000010001D   4161
     510       1       0       1       1       0       0               0D   4162
     116    5612       0       1       0       0       0       000010001D   4163
     116       1       0       1       0       0       0               0D   4164
     123    5613       0       1       0       0       0       000010201D   4165
     123       1       0       1       0       0       0               0D   4166
     123    5614       0       1       0       0       0       000010201D   4167
     123       1       0       1       0       0       0               0D   4168
     190    5615       0       1       0       0       0       000010001D   4169
     190       1       0       1       1       0       0               0D   4170
     508    5616       0       1       0       0       0       000010001D   4171
     508       1       0       2       1       0       0               0D   4172
     510    5618       0       1       0       0       0       000010001D   4173
     510       1       0       1       1       0       0               0D   4174
     116    5619       0       1       0       0       0       000010001D   4175
     116       1       0       1       0       0       0               0D   4176
     123    5620       0       1       0       0       0       000010201D   4177
     123       1       0       1       0       0       0               0D   4178
     123    5621       0       1       0       0       0       000010201D   4179
     123       1       0       1       0       0       0               0D   4180
     190    5622       0       1       0       0       0       000010001D   4181
     190       1       0       1       1       0       0               0D   4182
     508    5623       0       1       0       0       0       000010001D   4183
     508       1       0       2       1       0       0               0D   4184
     510    5625       0       1       0       0       0       000010001D   4185
     510       1       0       1       1       0       0               0D   4186
     116    5626       0       1       0       0       0       000010001D   4187
     116       1       0       1       0       0       0               0D   4188
     123    5627       0       1       0       0       0       000010201D   4189
     123       1       0       1       0       0       0               0D   4190
     123    5628       0       1       0       0       0       000010201D   4191
     123       1       0       1       0       0       0               0D   4192
     190    5629       0       1       0       0       0       000010001D   4193
     190       1       0       1       1       0       0               0D   4194
     508    5630       0       1       0       0       0       000010001D   4195
     508       1       0       2       1       0       0               0D   4196
     510    5632       0       1       0       0       0       000010001D   4197
     510       1       0       1       1       0       0               0D   4198
     116    5633       0       1       0       0       0       000010001D   4199
     116       1       0       1       0       0       0               0D   4200
     123    5634       0       1       0       0       0       000010201D   4201
     123       1       0       1       0       0       0               0D   4202
     123    5635       0       1       0       0       0       000010201D   4203
     123       1       0       1       0       0       0               0D   4204
     190    5636       0       1       0       0       0       000010001D   4205
     190       1       0       1       1       0       0               0D   4206
     508    5637       0       1       0       0       0       000010001D   4207
     508       1       0       2       1       0       0               0D   4208
     510    5639       0       1       0       0       0       000010001D   4209
     510       1       0       1       1       0       0               0D   4210
     116    5640       0       1       0       0       0       000010001D   4211
     116       1       0       1       0       0       0               0D   4212
     123    5641       0       1       0       0       0       000010201D   4213
     123       1       0       1       0       0       0               0D   4214
     123    5642       0       1       0       0       0       000010201D   4215
     123       1       0       1       0       0       0               0D   4216
     190    5643       0       1       0       0       0       000010001D   4217
     190       1       0       1       1       0       0               0D   4218
     508    5644       0       1       0       0       0       000010001D   4219
     508       1       0       2       1       0       0               0D   4220
     510    5646       0       1       0       0       0       000010001D   4221
     510       1       0       1       1       0       0               0D   4222
     116    5647       0       1       0       0       0       000010001D   4223
     116       1       0       1       0       0       0               0D   4224
     123    5648       0       1       0       0       0       000010201D   4225
     123       1       0       1       0       0       0               0D   4226
     123    5649       0       1       0       0       0       000010201D   4227
     123       1       0       1       0       0       0               0D   4228
     190    5650       0       1       0       0       0       000010001D   4229
     190       1       0       1       1       0       0               0D   4230
     508    5651       0       1       0       0       0       000010001D   4231
     508       1       0       2       1       0       0               0D   4232
     510    5653       0       1       0       0       0       000010001D   4233
     510       1       0       1       1       0       0               0D   4234
     116    5654       0       1       0       0       0       000010001D   4235
     116       1       0       1       0       0       0               0D   4236
     123    5655       0       1       0       0       0       000010201D   4237
     123       1       0       1       0       0       0               0D   4238
     123    5656       0       1       0       0       0       000010201D   4239
     123       1       0       1       0       0       0               0D   4240
     190    5657       0       1       0       0       0       000010001D   4241
     190       1       0       1       1       0       0               0D   4242
     508    5658       0       1       0       0       0       000010001D   4243
     508       1       0       2       1       0       0               0D   4244
     510    5660       0       1       0       0       0       000010001D   4245
     510       1       0       1       1       0       0               0D   4246
     116    5661       0       1       0       0       0       000010001D   4247
     116       1       0       1       0       0       0               0D   4248
     123    5662       0       1       0       0       0       000010201D   4249
     123       1       0       1       0       0       0               0D   4250
     123    5663       0       1       0       0       0       000010201D   4251
     123       1       0       1       0       0       0               0D   4252
     190    5664       0       1       0       0       0       000010001D   4253
     190       1       0       1       1       0       0               0D   4254
     508    5665       0       1       0       0       0       000010001D   4255
     508       1       0       2       1       0       0               0D   4256
     510    5667       0       1       0       0       0       000010001D   4257
     510       1       0       1       1       0       0               0D   4258
     116    5668       0       1       0       0       0       000010001D   4259
     116       1       0       1       0       0       0               0D   4260
     123    5669       0       1       0       0       0       000010201D   4261
     123       1       0       1       0       0       0               0D   4262
     123    5670       0       1       0       0       0       000010201D   4263
     123       1       0       1       0       0       0               0D   4264
     190    5671       0       1       0       0       0       000010001D   4265
     190       1       0       1       1       0       0               0D   4266
     508    5672       0       1       0       0       0       000010001D   4267
     508       1       0       2       1       0       0               0D   4268
     510    5674       0       1       0       0       0       000010001D   4269
     510       1       0       1       1       0       0               0D   4270
     116    5675       0       1       0       0       0       000010001D   4271
     116       1       0       1       0       0       0               0D   4272
     123    5676       0       1       0       0       0       000010201D   4273
     123       1       0       1       0       0       0               0D   4274
     123    5677       0       1       0       0       0       000010201D   4275
     123       1       0       1       0       0       0               0D   4276
     190    5678       0       1       0       0       0       000010001D   4277
     190       1       0       1       1       0       0               0D   4278
     508    5679       0       1       0       0       0       000010001D   4279
     508       1       0       2       1       0       0               0D   4280
     510    5681       0       1       0       0       0       000010001D   4281
     510       1       0       1       1       0       0               0D   4282
     116    5682       0       1       0       0       0       000010001D   4283
     116       1       0       1       0       0       0               0D   4284
     123    5683       0       1       0       0       0       000010201D   4285
     123       1       0       1       0       0       0               0D   4286
     123    5684       0       1       0       0       0       000010201D   4287
     123       1       0       1       0       0       0               0D   4288
     190    5685       0       1       0       0       0       000010001D   4289
     190       1       0       1       1       0       0               0D   4290
     508    5686       0       1       0       0       0       000010001D   4291
     508       1       0       2       1       0       0               0D   4292
     510    5688       0       1       0       0       0       000010001D   4293
     510       1       0       1       1       0       0               0D   4294
     116    5689       0       1       0       0       0       000010001D   4295
     116       1       0       1       0       0       0               0D   4296
     123    5690       0       1       0       0       0       000010201D   4297
     123       1       0       1       0       0       0               0D   4298
     123    5691       0       1       0       0       0       000010201D   4299
     123       1       0       1       0       0       0               0D   4300
     190    5692       0       1       0       0       0       000010001D   4301
     190       1       0       1       1       0       0               0D   4302
     508    5693       0       1       0       0       0       000010001D   4303
     508       1       0       2       1       0       0               0D   4304
     510    5695       0       1       0       0       0       000010001D   4305
     510       1       0       1       1       0       0               0D   4306
     116    5696       0       1       0       0       0       000010001D   4307
     116       1       0       1       0       0       0               0D   4308
     123    5697       0       1       0       0       0       000010201D   4309
     123       1       0       1       0       0       0               0D   4310
     123    5698       0       1       0       0       0       000010201D   4311
     123       1       0       1       0       0       0               0D   4312
     190    5699       0       1       0       0       0       000010001D   4313
     190       1       0       1       1       0       0               0D   4314
     508    5700       0       1       0       0       0       000010001D   4315
     508       1       0       2       1       0       0               0D   4316
     510    5702       0       1       0       0       0       000010001D   4317
     510       1       0       1       1       0       0               0D   4318
     116    5703       0       1       0       0       0       000010001D   4319
     116       1       0       1       0       0       0               0D   4320
     123    5704       0       1       0       0       0       000010201D   4321
     123       1       0       1       0       0       0               0D   4322
     123    5705       0       1       0       0       0       000010201D   4323
     123       1       0       1       0       0       0               0D   4324
     190    5706       0       1       0       0       0       000010001D   4325
     190       1       0       1       1       0       0               0D   4326
     508    5707       0       1       0       0       0       000010001D   4327
     508       1       0       2       1       0       0               0D   4328
     510    5709       0       1       0       0       0       000010001D   4329
     510       1       0       1       1       0       0               0D   4330
     116    5710       0       1       0       0       0       000010001D   4331
     116       1       0       1       0       0       0               0D   4332
     123    5711       0       1       0       0       0       000010201D   4333
     123       1       0       1       0       0       0               0D   4334
     123    5712       0       1       0       0       0       000010201D   4335
     123       1       0       1       0       0       0               0D   4336
     190    5713       0       1       0       0       0       000010001D   4337
     190       1       0       1       1       0       0               0D   4338
     508    5714       0       1       0       0       0       000010001D   4339
     508       1       0       2       1       0       0               0D   4340
     510    5716       0       1       0       0       0       000010001D   4341
     510       1       0       1       1       0       0               0D   4342
     116    5717       0       1       0       0       0       000010001D   4343
     116       1       0       1       0       0       0               0D   4344
     123    5718       0       1       0       0       0       000010201D   4345
     123       1       0       1       0       0       0               0D   4346
     123    5719       0       1       0       0       0       000010201D   4347
     123       1       0       1       0       0       0               0D   4348
     190    5720       0       1       0       0       0       000010001D   4349
     190       1       0       1       1       0       0               0D   4350
     508    5721       0       1       0       0       0       000010001D   4351
     508       1       0       2       1       0       0               0D   4352
     510    5723       0       1       0       0       0       000010001D   4353
     510       1       0       1       1       0       0               0D   4354
     116    5724       0       1       0       0       0       000010001D   4355
     116       1       0       1       0       0       0               0D   4356
     123    5725       0       1       0       0       0       000010201D   4357
     123       1       0       1       0       0       0               0D   4358
     123    5726       0       1       0       0       0       000010201D   4359
     123       1       0       1       0       0       0               0D   4360
     190    5727       0       1       0       0       0       000010001D   4361
     190       1       0       1       1       0       0               0D   4362
     508    5728       0       1       0       0       0       000010001D   4363
     508       1       0       4       1       0       0               0D   4364
     510    5732       0       1       0       0       0       000010001D   4365
     510       1       0       1       1       0       0               0D   4366
     116    5733       0       1       0       0       0       000010001D   4367
     116       1       0       1       0       0       0               0D   4368
     123    5734       0       1       0       0       0       000010201D   4369
     123       1       0       1       0       0       0               0D   4370
     123    5735       0       1       0       0       0       000010201D   4371
     123       1       0       1       0       0       0               0D   4372
     192    5736       0       1       0       0       0       000010001D   4373
     192       1       0       1       1       0       0               0D   4374
     508    5737       0       1       0       0       0       000010001D   4375
     508       1       0       1       1       0       0               0D   4376
     510    5738       0       1       0       0       0       000010001D   4377
     510       1       0       1       1       0       0               0D   4378
     116    5739       0       1       0       0       0       000010001D   4379
     116       1       0       1       0       0       0               0D   4380
     123    5740       0       1       0       0       0       000010201D   4381
     123       1       0       1       0       0       0               0D   4382
     123    5741       0       1       0       0       0       000010201D   4383
     123       1       0       1       0       0       0               0D   4384
     192    5742       0       1       0       0       0       000010001D   4385
     192       1       0       1       1       0       0               0D   4386
     508    5743       0       1       0       0       0       000010001D   4387
     508       1       0       1       1       0       0               0D   4388
     510    5744       0       1       0       0       0       000010001D   4389
     510       1       0       1       1       0       0               0D   4390
     514    5745       0       1       0       0       0       000010001D   4391
     514       1       0      25       1       0       0               0D   4392
     186    5770       0       1       0       0       0       000000001D   4393
     186       1       0       1       0       0       0               0D   4394
116,-1.03485,-0.,1.6505;                                               1P      1
123,-1.,0.,0.;                                                         3P      2
123,0.,-0.70710678118655,0.70710678118655;                             5P      3
190,1,3,5;                                                             7P      4
110,-1.03485,-0.4995,2.,-0.10235000006622,-0.2711571536702,            9P      5
1.87100861213637;                                                      9P      6
502,9,-1.03485,0.4995,2.,-1.03485,-0.4995,1.301,                      11P      7
-0.10235000006631,0.27115715366903,1.42999138786215,-0.10235,         11P      8
-0.34949970101293,1.6505000000101,-0.10235000006661,                  11P      9
0.28636195055199,1.85086737081933,-1.03485,0.4995,1.301,              11P     10
-0.10235000006661,-0.28636195055199,1.45013262918067,                 11P     11
-0.10235000006631,-0.27115715366903,1.87100861213785,-1.03485,        11P     12
-0.4995,2.;                                                           11P     13
126,33,3,0,0,1,0,0.,0.,0.,0.,0.0625,0.0625,0.125,0.125,0.1875,        13P     14
0.1875,0.25,0.25,0.3125,0.3125,0.375,0.375,0.4375,0.4375,0.5,         13P     15
0.5,0.5625,0.5625,0.625,0.625,0.6875,0.6875,0.75,0.75,0.8125,         13P     16
0.8125,0.875,0.875,0.9375,0.9375,1.,1.,1.,1.,1.,1.,1.,1.,1.,1.,       13P     17
1.,1.,1.,1.,1.,1.,1.,1.,1.,1.,1.,1.,1.,1.,1.,1.,1.,1.,1.,1.,1.,       13P     18
1.,1.,1.,1.,1.,1.,1.,-0.10235,-0.27115715365399,                      13P     19
1.87100861212721,-0.10235,-0.2626660804594,1.88144999678199,          13P     20
-0.10235,-0.25357129150657,1.89140033305942,-0.10235,                 13P     21
-0.23429533949915,1.91018647295041,-0.10235,-0.22411424517872,        13P     22
1.91902220662809,-0.10235,-0.2028014141881,1.93546132500351,          13P     23
-0.10235,-0.19166974073647,1.94306466093919,-0.10235,                 13P     24
-0.16860413224772,1.95693762323423,-0.10235,-0.15667026562829,        13P     25
1.96320720844331,-0.10235,-0.13215934576963,1.97432908712806,         13P     26
-0.10235,-0.11958236523521,1.97918134761377,-0.10235,                 13P     27
-0.09395286623361,1.98740388728974,-0.10235,-0.08090042378919,        13P     28
1.99077414209014,-0.10235,-0.0544939886076,1.99598773574482,          13P     29
-0.10235,-0.04114007419774,1.99783105913444,-0.10235,                 13P     30
-0.01430870241116,1.99996620921021,-0.10235,-0.00083132462221,        13P     31
2.00025802956304,-0.10235,0.02606731976054,1.99928627436433,          13P     32
-0.10235,0.03948850656702,1.99802270169524,-0.10235,                  13P     33
0.06609586278884,1.99395699478486,-0.10235,0.07928195328088,          13P     34
1.99115487260337,-0.10235,0.10524334347565,1.98404941013067,          13P     35
-0.10235,0.11801856617115,1.97974609091583,-0.10235,                  13P     36
0.14298792324377,1.9696955891783,-0.10235,0.15518198355625,           13P     37
1.96394843646762,-0.10235,0.17882646428054,1.95108686933625,          13P     38
-0.10235,0.19027681455759,1.94397249306582,-0.10235,                  13P     39
0.2122812363991,1.92847130610428,-0.10235,0.22283524269359,           13P     40
1.92008454139312,-0.10235,0.24290628521421,1.90215036647674,          13P     41
-0.10235,0.2524232619052,1.89260300946825,-0.10235,                   13P     42
0.27029337674453,1.87247491036711,-0.10235,0.27864645138439,          13P     43
1.86189424298782,-0.10235,0.28636195054272,1.85086737080016,0.,       13P     44
1.;                                                                   13P     45
110,-1.03485,0.4995,2.,-1.03485,-0.4995,2.;                           15P     46
110,-1.03485,-0.4995,1.301,-0.10235000006661,-0.28636195055794,       17P     47
1.45013262918919;                                                     17P     48
126,9,3,0,0,1,0,0.52792213708372,0.52792213708372,                    19P     49
0.52792213708372,0.52792213708372,0.65292213708372,                   19P     50
0.65292213708372,0.77792213708372,0.77792213708372,                   19P     51
0.90292213708372,0.90292213708372,1.,1.,1.,1.,1.,1.,1.,1.,1.,1.,      19P     52
1.,1.,1.,1.,-0.10235,-0.28636195054272,1.45013262919984,              19P     53
-0.10235,-0.29715905705335,1.46556368700258,-0.10235,                 19P     54
-0.30670594224788,1.48186902317923,-0.10235,-0.32305108643881,        19P     55
1.51580428030411,-0.10235,-0.32984910329577,1.53343373496747,         19P     56
-0.10235,-0.3405190637651,1.56955737484964,-0.10235,                  19P     57
-0.3443908860753,1.58805114939442,-0.10235,-0.34858064196531,         19P     58
1.62124738128457,-0.10235,-0.34949920696576,1.63587368589509,         19P     59
-0.10235,-0.34949970101293,1.6505000000101,0.52792213708372,1.;       19P     60
126,11,3,0,0,1,0,0.,0.,0.,0.,0.02792213708372,0.02792213708372,       21P     61
0.15292213708372,0.15292213708372,0.27792213708372,                   21P     62
0.27792213708372,0.40292213708372,0.40292213708372,                   21P     63
0.52792213708372,0.52792213708372,0.52792213708372,                   21P     64
0.52792213708372,1.,1.,1.,1.,1.,1.,1.,1.,1.,1.,1.,1.,-0.10235,        21P     65
-0.34949970101293,1.6505000000101,-0.10235,-0.34949984311384,         21P     66
1.65470691119953,-0.10235,-0.34942403427662,1.65891382317526,         21P     67
-0.10235,-0.34859221514297,1.68193897096611,-0.10235,                 21P     68
-0.34638769357204,1.70070465213035,-0.10235,-0.33898686799524,        21P     69
1.73763693063488,-0.10235,-0.33379064812615,1.75580310810805,         21P     70
-0.10235,-0.32054185977068,1.79106264613489,-0.10235,                 21P     71
-0.31248944190405,1.80815560583811,-0.10235,-0.29373817553585,        21P     72
1.84082295076149,-0.10235,-0.2830396021891,1.85639688838482,          21P     73
-0.10235,-0.27115715365399,1.87100861212721,0.,0.52792213708372;      21P     74
110,-1.03485,-0.4995,2.,-1.03485,-0.4995,1.301;                       23P     75
110,-1.03485,0.4995,1.301,-0.10235000006622,0.2711571536702,          25P     76
1.42999138786363;                                                     25P     77
126,33,3,0,0,1,0,0.,0.,0.,0.,0.0625,0.0625,0.125,0.125,0.1875,        27P     78
0.1875,0.25,0.25,0.3125,0.3125,0.375,0.375,0.4375,0.4375,0.5,         27P     79
0.5,0.5625,0.5625,0.625,0.625,0.6875,0.6875,0.75,0.75,0.8125,         27P     80
0.8125,0.875,0.875,0.9375,0.9375,1.,1.,1.,1.,1.,1.,1.,1.,1.,1.,       27P     81
1.,1.,1.,1.,1.,1.,1.,1.,1.,1.,1.,1.,1.,1.,1.,1.,1.,1.,1.,1.,1.,       27P     82
1.,1.,1.,1.,1.,1.,1.,-0.10235,0.27115715365399,1.42999138787279,      27P     83
-0.10235,0.2626660804594,1.41955000321801,-0.10235,                   27P     84
0.25357129150657,1.40959966694058,-0.10235,0.23429533949915,          27P     85
1.39081352704959,-0.10235,0.22411424517872,1.38197779337191,          27P     86
-0.10235,0.2028014141881,1.36553867499649,-0.10235,                   27P     87
0.19166974073647,1.35793533906081,-0.10235,0.16860413224772,          27P     88
1.34406237676577,-0.10235,0.15667026562829,1.33779279155669,          27P     89
-0.10235,0.13215934576963,1.32667091287194,-0.10235,                  27P     90
0.11958236523521,1.32181865238623,-0.10235,0.09395286623361,          27P     91
1.31359611271026,-0.10235,0.08090042378919,1.31022585790986,          27P     92
-0.10235,0.0544939886076,1.30501226425518,-0.10235,                   27P     93
0.04114007419774,1.30316894086556,-0.10235,0.01430870241116,          27P     94
1.30103379078978,-0.10235,0.00083132462221,1.30074197043696,          27P     95
-0.10235,-0.02606731976054,1.30171372563567,-0.10235,                 27P     96
-0.03948850656702,1.30297729830476,-0.10235,-0.06609586278884,        27P     97
1.30704300521514,-0.10235,-0.07928195328088,1.30984512739663,         27P     98
-0.10235,-0.10524334347565,1.31695058986933,-0.10235,                 27P     99
-0.11801856617115,1.32125390908417,-0.10235,-0.14298792324377,        27P    100
1.3313044108217,-0.10235,-0.15518198355625,1.33705156353238,          27P    101
-0.10235,-0.17882646428054,1.34991313066375,-0.10235,                 27P    102
-0.19027681455759,1.35702750693418,-0.10235,-0.2122812363991,         27P    103
1.37252869389572,-0.10235,-0.22283524269359,1.38091545860688,         27P    104
-0.10235,-0.24290628521421,1.39884963352326,-0.10235,                 27P    105
-0.2524232619052,1.40839699053175,-0.10235,-0.27029337674453,         27P    106
1.42852508963288,-0.10235,-0.27864645138439,1.43910575701218,         27P    107
-0.10235,-0.28636195054272,1.45013262919984,0.,1.;                    27P    108
110,-1.03485,-0.4995,1.301,-1.03485,0.4995,1.301;                     29P    109
126,17,3,0,0,1,0,0.,0.,0.,0.,0.125,0.125,0.25,0.25,0.375,0.375,       31P    110
0.5,0.5,0.625,0.625,0.75,0.75,0.875,0.875,1.,1.,1.,1.,1.,1.,1.,       31P    111
1.,1.,1.,1.,1.,1.,1.,1.,1.,1.,1.,1.,1.,1.,1.,-0.10235,                31P    112
0.28636195054272,1.85086737080016,-0.10235,0.29715905705335,          31P    113
1.83543631299742,-0.10235,0.30670594224788,1.81913097682077,          31P    114
-0.10235,0.32305108643881,1.78519571969589,-0.10235,                  31P    115
0.32984910329577,1.76756626503253,-0.10235,0.3405190637651,           31P    116
1.73144262515036,-0.10235,0.3443908860753,1.71294885060558,           31P    117
-0.10235,0.3491074253951,1.67557881352239,-0.10235,                   31P    118
0.34995208878441,1.65670297582777,-0.10235,0.34859221514297,          31P    119
1.61906102903389,-0.10235,0.34638769357204,1.60029534786965,          31P    120
-0.10235,0.33898686799524,1.56336306936512,-0.10235,                  31P    121
0.33379064812615,1.54519689189195,-0.10235,0.32054185977068,          31P    122
1.50993735386511,-0.10235,0.31248944190405,1.49284439416189,          31P    123
-0.10235,0.29373817553585,1.46017704923851,-0.10235,                  31P    124
0.2830396021891,1.44460311161518,-0.10235,0.27115715365399,           31P    125
1.42999138787279,0.,1.;                                               31P    126
110,-1.03485,0.4995,1.301,-1.03485,0.4995,2.;                         33P    127
110,-1.03485,0.4995,2.,-0.10235000006661,0.28636195055794,            35P    128
1.85086737081081;                                                     35P    129
504,13,9,11,9,11,8,13,11,8,11,5,15,11,1,11,9,17,11,2,11,7,19,11,      37P    130
7,11,4,21,11,4,11,8,23,11,9,11,2,25,11,6,11,3,27,11,3,11,7,29,        37P    131
11,2,11,6,31,11,5,11,3,33,11,6,11,1,35,11,1,11,5;                     37P    132
508,4,0,37,3,0,0,0,37,12,0,0,0,37,10,0,0,0,37,7,0,0;                  39P    133
510,7,1,1,39;                                                         41P    134
116,-0.10235,-0.,1.6505;                                              43P    135
123,1.,0.,0.;                                                         45P    136
123,0.,-0.70710678118655,0.70710678118655;                            47P    137
190,43,45,47;                                                         49P    138
508,5,0,37,5,0,0,0,37,9,0,0,0,37,11,0,0,0,37,2,0,0,0,37,6,0,0;        51P    139
510,49,1,1,51;                                                        53P    140
128,17,3,3,3,0,0,1,0,0,0.,0.,0.,0.,0.125,0.125,0.25,0.25,0.375,       55P    141
0.375,0.5,0.5,0.625,0.625,0.75,0.75,0.875,0.875,1.,1.,1.,1.,0.,       55P    142
0.,0.,0.,1.6724444201025,1.6724444201025,1.6724444201025,             55P    143
1.6724444201025,1.,1.,1.,1.,1.,1.,1.,1.,1.,1.,1.,1.,1.,1.,1.,1.,      55P    144
1.,1.,1.,1.,1.,1.,1.,1.,1.,1.,1.,1.,1.,1.,1.,1.,1.,1.,1.,1.,1.,       55P    145
1.,1.,1.,1.,1.,1.,1.,1.,1.,1.,1.,1.,1.,1.,1.,1.,1.,1.,1.,1.,1.,       55P    146
1.,1.,1.,1.,1.,1.,1.,1.,1.,1.,1.,1.,1.,1.,-1.03485,-0.4995,2.,        55P    147
-1.03485,-0.4995,1.970875,-1.03485,-0.4995,1.94175,-1.03485,          55P    148
-0.4995,1.8835,-1.03485,-0.4995,1.854375,-1.03485,-0.4995,            55P    149
1.796125,-1.03485,-0.4995,1.767,-1.03485,-0.4995,1.70875,             55P    150
-1.03485,-0.4995,1.679625,-1.03485,-0.4995,1.621375,-1.03485,         55P    151
-0.4995,1.59225,-1.03485,-0.4995,1.534,-1.03485,-0.4995,              55P    152
1.504875,-1.03485,-0.4995,1.446625,-1.03485,-0.4995,1.4175,           55P    153
-1.03485,-0.4995,1.35925,-1.03485,-0.4995,1.330125,-1.03485,          55P    154
-0.4995,1.301,-0.72401666666667,-0.42338571788466,                    55P    155
1.95700287070907,-0.72401666666667,-0.42734653406303,                 55P    156
1.93271562946161,-0.72401666666667,-0.43091272517862,                 55P    157
1.90810765025383,-0.72401666666667,-0.43716314730135,                 55P    158
1.85838520194604,-0.72401666666667,-0.43984728659023,                 55P    159
1.83327088204496,-0.72401666666667,-0.44426354937538,                 55P    160
1.78268436936935,-0.72401666666667,-0.44599562266508,                 55P    161
1.75721231021163,-0.72401666666667,-0.44846256452401,                 55P    162
1.70606821737678,-0.72401666666667,-0.44919740504766,                 55P    163
1.68039632365537,-0.72401666666667,-0.44965069626147,                 55P    164
1.62901567472407,-0.72401666666667,-0.44936914179837,                 55P    165
1.6033070621592,-0.72401666666667,-0.4477969620251,                   55P    166
1.55201704979814,-0.72401666666667,-0.44650635458837,                 55P    167
1.52643579161655,-0.72401666666667,-0.44294970109859,                 55P    168
1.47556124498916,-0.72401666666667,-0.4406836954796,                  55P    169
1.4502680934347,-0.72401666666667,-0.43523531408263,                  55P    170
1.40012300772641,-0.72401666666667,-0.43205301901778,                 55P    171
1.37527122900086,-0.72401666666667,-0.42845398351424,                 55P    172
1.35071087639995,-0.41318333333334,-0.34727143576933,                 55P    173
1.91400574141814,-0.41318333333334,-0.35519306812607,                 55P    174
1.89455625892321,-0.41318333333334,-0.36232545035723,                 55P    175
1.87446530050766,-0.41318333333334,-0.3748262946027,                  55P    176
1.83327040389207,-0.41318333333334,-0.38019457318045,                 55P    177
1.81216676408993,-0.41318333333334,-0.38902709875076,                 55P    178
1.7692437387387,-0.41318333333334,-0.39249124533016,                  55P    179
1.74742462042325,-0.41318333333334,-0.39742512904803,                 55P    180
1.70338643475357,-0.41318333333334,-0.39889481009531,                 55P    181
1.68116764731074,-0.41318333333334,-0.39980139252294,                 55P    182
1.63665634944815,-0.41318333333334,-0.39923828359674,                 55P    183
1.6143641243184,-0.41318333333334,-0.3960939240502,                   55P    184
1.57003409959628,-0.41318333333334,-0.39351270917673,                 55P    185
1.5479965832331,-0.41318333333334,-0.38639940219718,                  55P    186
1.50449748997831,-0.41318333333334,-0.38186739095921,                 55P    187
1.48303618686941,-0.41318333333334,-0.37097062816526,                 55P    188
1.44099601545282,-0.41318333333334,-0.36460603803557,                 55P    189
1.42041745800172,-0.41318333333334,-0.35740796702848,                 55P    190
1.40042175279989,-0.10235,-0.27115715365399,1.87100861212721,         55P    191
-0.10235,-0.2830396021891,1.85639688838482,-0.10235,                  55P    192
-0.29373817553585,1.84082295076149,-0.10235,-0.31248944190405,        55P    193
1.80815560583811,-0.10235,-0.32054185977068,1.79106264613489,         55P    194
-0.10235,-0.33379064812615,1.75580310810805,-0.10235,                 55P    195
-0.33898686799524,1.73763693063488,-0.10235,-0.34638769357204,        55P    196
1.70070465213035,-0.10235,-0.34859221514297,1.68193897096611,         55P    197
-0.10235,-0.34995208878441,1.64429702417222,-0.10235,                 55P    198
-0.3491074253951,1.62542118647761,-0.10235,-0.3443908860753,          55P    199
1.58805114939442,-0.10235,-0.3405190637651,1.56955737484964,          55P    200
-0.10235,-0.32984910329577,1.53343373496747,-0.10235,                 55P    201
-0.32305108643881,1.51580428030411,-0.10235,-0.30670594224788,        55P    202
1.48186902317923,-0.10235,-0.29715905705335,1.46556368700258,         55P    203
-0.10235,-0.28636195054272,1.45013262919984,0.,1.,0.,                 55P    204
1.6724444201025;                                                      55P    205
508,5,0,37,4,1,0,0,37,5,1,0,0,37,6,1,0,0,37,1,0,0,0,37,7,1,0;         57P    206
510,55,1,1,57;                                                        59P    207
128,33,3,3,3,0,0,1,0,0,0.,0.,0.,0.,0.0625,0.0625,0.125,0.125,         61P    208
0.1875,0.1875,0.25,0.25,0.3125,0.3125,0.375,0.375,0.4375,0.4375,      61P    209
0.5,0.5,0.5625,0.5625,0.625,0.625,0.6875,0.6875,0.75,0.75,            61P    210
0.8125,0.8125,0.875,0.875,0.9375,0.9375,1.,1.,1.,1.,0.,0.,0.,0.,      61P    211
1.16976815987241,1.16976815987241,1.16976815987241,                   61P    212
1.16976815987241,1.,1.,1.,1.,1.,1.,1.,1.,1.,1.,1.,1.,1.,1.,1.,        61P    213
1.,1.,1.,1.,1.,1.,1.,1.,1.,1.,1.,1.,1.,1.,1.,1.,1.,1.,1.,1.,1.,       61P    214
1.,1.,1.,1.,1.,1.,1.,1.,1.,1.,1.,1.,1.,1.,1.,1.,1.,1.,1.,1.,1.,       61P    215
1.,1.,1.,1.,1.,1.,1.,1.,1.,1.,1.,1.,1.,1.,1.,1.,1.,1.,1.,1.,1.,       61P    216
1.,1.,1.,1.,1.,1.,1.,1.,1.,1.,1.,1.,1.,1.,1.,1.,1.,1.,1.,1.,1.,       61P    217
1.,1.,1.,1.,1.,1.,1.,1.,1.,1.,1.,1.,1.,1.,1.,1.,1.,1.,1.,1.,1.,       61P    218
1.,1.,1.,1.,1.,1.,1.,1.,1.,1.,1.,1.,1.,1.,1.,1.,-1.03485,0.4995,      61P    219
2.,-1.03485,0.4786875,2.,-1.03485,0.457875,2.,-1.03485,0.41625,       61P    220
2.,-1.03485,0.3954375,2.,-1.03485,0.3538125,2.,-1.03485,0.333,        61P    221
2.,-1.03485,0.291375,2.,-1.03485,0.2705625,2.,-1.03485,               61P    222
0.2289375,2.,-1.03485,0.208125,2.,-1.03485,0.1665,2.,-1.03485,        61P    223
0.1456875,2.,-1.03485,0.1040625,2.,-1.03485,0.08325,2.,-1.03485,      61P    224
0.041625,2.,-1.03485,0.0208125,2.,-1.03485,-0.0208125,2.,             61P    225
-1.03485,-0.041625,2.,-1.03485,-0.08325,2.,-1.03485,-0.1040625,       61P    226
2.,-1.03485,-0.1456875,2.,-1.03485,-0.1665,2.,-1.03485,               61P    227
-0.208125,2.,-1.03485,-0.2289375,2.,-1.03485,-0.2705625,2.,           61P    228
-1.03485,-0.291375,2.,-1.03485,-0.333,2.,-1.03485,-0.3538125,2.,      61P    229
-1.03485,-0.3954375,2.,-1.03485,-0.41625,2.,-1.03485,-0.457875,       61P    230
2.,-1.03485,-0.4786875,2.,-1.03485,-0.4995,2.,-0.72401666666667,      61P    231
0.42845398351424,1.95028912360005,-0.72401666666667,                  61P    232
0.41200715046146,1.95396474766261,-0.72401666666667,                  61P    233
0.39534779224818,1.95749163678904,-0.72401666666667,                  61P    234
0.36164108730173,1.96420100315608,-0.72401666666667,                  61P    235
0.34459376173807,1.96738345549225,-0.72401666666667,                  61P    236
0.3101534142312,1.97336151379771,-0.72401666666667,                   61P    237
0.29276041213303,1.97615710203476,-0.72401666666667,                  61P    238
0.25767560485253,1.98132416435527,-0.72401666666667,                  61P    239
0.23998382142685,1.98369562311208,-0.72401666666667,                  61P    240
0.20435232785208,1.98798281215587,-0.72401666666667,                  61P    241
0.18641264108126,1.9898985297261,-0.72401666666667,                   61P    242
0.15033952205705,1.99324869697194,-0.72401666666667,                  61P    243
0.13220611449188,1.99468313671022,-0.72401666666667,                  61P    244
0.09580231776029,1.99705162420112,-0.72401666666667,                  61P    245
0.07753195426295,1.99798566492829,-0.72401666666667,                  61P    246
0.04091283552234,1.99934090056508,-0.72401666666667,                  61P    247
0.02256410658685,1.99976209145478,-0.72401666666667,                  61P    248
-0.0141521082074,2.00008600985435,-0.72401666666667,                  61P    249
-0.03251956747039,1.9999887364034,-0.72401666666667,                  61P    250
-0.06921335806591,1.99927701971148,-0.72401666666667,                 61P    251
-0.0875396628692,1.99866257858161,-0.72401666666667,                  61P    252
-0.12409180792973,1.99692471403005,-0.72401666666667,                 61P    253
-0.14231762207787,1.99580129576325,-0.72401666666667,                 61P    254
-0.17861078841174,1.99306044920459,-0.72401666666667,                 61P    255
-0.19667811525654,1.99144302904269,-0.72401666666667,                 61P    256
-0.2325984218761,1.98773573614777,-0.72401666666667,                  61P    257
-0.25045137741591,1.98564587441141,-0.72401666666667,                 61P    258
-0.28588991357882,1.9810215536464,-0.72401666666667,                  61P    259
-0.30347547139603,1.9784871083345,-0.72401666666667,                  61P    260
-0.33832974839291,1.97300740220936,-0.72401666666667,                 61P    261
-0.35559844649972,1.97006215765014,-0.72401666666667,                 61P    262
-0.38977376383552,1.96380011101981,-0.72401666666667,                 61P    263
-0.40668036015313,1.96048333226066,-0.72401666666667,                 61P    264
-0.42338571788466,1.95700287070907,-0.41318333333334,                 61P    265
0.35740796702848,1.90057824720011,-0.41318333333334,                  61P    266
0.34532680092293,1.90792949532521,-0.41318333333334,                  61P    267
0.33282058449635,1.91498327357808,-0.41318333333334,                  61P    268
0.30703217460347,1.92840200631217,-0.41318333333334,                  61P    269
0.29375002347614,1.9347669109845,-0.41318333333334,                   61P    270
0.26649432846239,1.94672302759541,-0.41318333333334,                  61P    271
0.25252082426607,1.95231420406952,-0.41318333333334,                  61P    272
0.22397620970506,1.96264832871055,-0.41318333333334,                  61P    273
0.20940514285369,1.96739124622417,-0.41318333333334,                  61P    274
0.17976715570417,1.97596562431175,-0.41318333333334,                  61P    275
0.16470028216251,1.9797970594522,-0.41318333333334,                   61P    276
0.1341790441141,1.98649739394389,-0.41318333333334,                   61P    277
0.11872472898377,1.98936627342044,-0.41318333333334,                  61P    278
0.08754213552059,1.99410324840225,-0.41318333333334,                  61P    279
0.07181390852589,1.99597132985657,-0.41318333333334,                  61P    280
0.04020067104468,1.99868180113016,-0.41318333333334,                  61P    281
0.02431571317369,1.99952418290955,-0.41318333333334,                  61P    282
-0.00749171641481,2.00017201970869,-0.41318333333334,                 61P    283
-0.02341413494077,1.99997747280681,-0.41318333333334,                 61P    284
-0.05517671613183,1.99855403942296,-0.41318333333334,                 61P    285
-0.0710168257384,1.99732515716321,-0.41318333333334,                  61P    286
-0.10249611585946,1.99384942806009,-0.41318333333334,                 61P    287
-0.11813524415574,1.99160259152649,-0.41318333333334,                 61P    288
-0.14909657682347,1.98612089840918,-0.41318333333334,                 61P    289
-0.16441873051309,1.98288605808537,-0.41318333333334,                 61P    290
-0.19463434375219,1.97547147229554,-0.41318333333334,                 61P    291
-0.20952775483181,1.97129174882282,-0.41318333333334,                 61P    292
-0.23877982715765,1.96204310729279,-0.41318333333334,                 61P    293
-0.25313844279207,1.95697421666901,-0.41318333333334,                 61P    294
-0.28122199678582,1.94601480441873,-0.41318333333334,                 61P    295
-0.29494689299944,1.94012431530027,-0.41318333333334,                 61P    296
-0.32167252767105,1.92760022203961,-0.41318333333334,                 61P    297
-0.33467322030626,1.92096666452133,-0.41318333333334,                 61P    298
-0.34727143576933,1.91400574141814,-0.10235,0.28636195054272,         61P    299
1.85086737080016,-0.10235,0.27864645138439,1.86189424298782,          61P    300
-0.10235,0.27029337674453,1.87247491036711,-0.10235,                  61P    301
0.2524232619052,1.89260300946825,-0.10235,0.24290628521421,           61P    302
1.90215036647674,-0.10235,0.22283524269359,1.92008454139312,          61P    303
-0.10235,0.2122812363991,1.92847130610428,-0.10235,                   61P    304
0.19027681455759,1.94397249306582,-0.10235,0.17882646428054,          61P    305
1.95108686933625,-0.10235,0.15518198355625,1.96394843646762,          61P    306
-0.10235,0.14298792324377,1.9696955891783,-0.10235,                   61P    307
0.11801856617115,1.97974609091583,-0.10235,0.10524334347565,          61P    308
1.98404941013067,-0.10235,0.07928195328088,1.99115487260337,          61P    309
-0.10235,0.06609586278884,1.99395699478486,-0.10235,                  61P    310
0.03948850656702,1.99802270169524,-0.10235,0.02606731976054,          61P    311
1.99928627436433,-0.10235,-0.00083132462221,2.00025802956304,         61P    312
-0.10235,-0.01430870241116,1.99996620921021,-0.10235,                 61P    313
-0.04114007419774,1.99783105913444,-0.10235,-0.0544939886076,         61P    314
1.99598773574482,-0.10235,-0.08090042378919,1.99077414209014,         61P    315
-0.10235,-0.09395286623361,1.98740388728974,-0.10235,                 61P    316
-0.11958236523521,1.97918134761377,-0.10235,-0.13215934576963,        61P    317
1.97432908712806,-0.10235,-0.15667026562829,1.96320720844331,         61P    318
-0.10235,-0.16860413224772,1.95693762323423,-0.10235,                 61P    319
-0.19166974073647,1.94306466093919,-0.10235,-0.2028014141881,         61P    320
1.93546132500351,-0.10235,-0.22411424517872,1.91902220662809,         61P    321
-0.10235,-0.23429533949915,1.91018647295041,-0.10235,                 61P    322
-0.25357129150657,1.89140033305942,-0.10235,-0.2626660804594,         61P    323
1.88144999678199,-0.10235,-0.27115715365399,1.87100861212721,0.,      61P    324
1.,0.,1.16976815987241;                                               61P    325
508,4,0,37,1,1,0,0,37,2,1,0,0,37,13,0,0,0,37,3,1,0;                   63P    326
510,61,1,1,63;                                                        65P    327
128,33,3,3,3,0,0,1,0,0,0.,0.,0.,0.,0.0625,0.0625,0.125,0.125,         67P    328
0.1875,0.1875,0.25,0.25,0.3125,0.3125,0.375,0.375,0.4375,0.4375,      67P    329
0.5,0.5,0.5625,0.5625,0.625,0.625,0.6875,0.6875,0.75,0.75,            67P    330
0.8125,0.8125,0.875,0.875,0.9375,0.9375,1.,1.,1.,1.,0.,0.,0.,0.,      67P    331
1.16976815987241,1.16976815987241,1.16976815987241,                   67P    332
1.16976815987241,1.,1.,1.,1.,1.,1.,1.,1.,1.,1.,1.,1.,1.,1.,1.,        67P    333
1.,1.,1.,1.,1.,1.,1.,1.,1.,1.,1.,1.,1.,1.,1.,1.,1.,1.,1.,1.,1.,       67P    334
1.,1.,1.,1.,1.,1.,1.,1.,1.,1.,1.,1.,1.,1.,1.,1.,1.,1.,1.,1.,1.,       67P    335
1.,1.,1.,1.,1.,1.,1.,1.,1.,1.,1.,1.,1.,1.,1.,1.,1.,1.,1.,1.,1.,       67P    336
1.,1.,1.,1.,1.,1.,1.,1.,1.,1.,1.,1.,1.,1.,1.,1.,1.,1.,1.,1.,1.,       67P    337
1.,1.,1.,1.,1.,1.,1.,1.,1.,1.,1.,1.,1.,1.,1.,1.,1.,1.,1.,1.,1.,       67P    338
1.,1.,1.,1.,1.,1.,1.,1.,1.,1.,1.,1.,1.,1.,1.,1.,-1.03485,             67P    339
-0.4995,1.301,-1.03485,-0.4786875,1.301,-1.03485,-0.457875,           67P    340
1.301,-1.03485,-0.41625,1.301,-1.03485,-0.3954375,1.301,              67P    341
-1.03485,-0.3538125,1.301,-1.03485,-0.333,1.301,-1.03485,             67P    342
-0.291375,1.301,-1.03485,-0.2705625,1.301,-1.03485,-0.2289375,        67P    343
1.301,-1.03485,-0.208125,1.301,-1.03485,-0.1665,1.301,-1.03485,       67P    344
-0.1456875,1.301,-1.03485,-0.1040625,1.301,-1.03485,-0.08325,         67P    345
1.301,-1.03485,-0.041625,1.301,-1.03485,-0.0208125,1.301,             67P    346
-1.03485,0.0208125,1.301,-1.03485,0.041625,1.301,-1.03485,            67P    347
0.08325,1.301,-1.03485,0.1040625,1.301,-1.03485,0.1456875,1.301,      67P    348
-1.03485,0.1665,1.301,-1.03485,0.208125,1.301,-1.03485,               67P    349
0.2289375,1.301,-1.03485,0.2705625,1.301,-1.03485,0.291375,           67P    350
1.301,-1.03485,0.333,1.301,-1.03485,0.3538125,1.301,-1.03485,         67P    351
0.3954375,1.301,-1.03485,0.41625,1.301,-1.03485,0.457875,1.301,       67P    352
-1.03485,0.4786875,1.301,-1.03485,0.4995,1.301,                       67P    353
-0.72401666666667,-0.42845398351424,1.35071087639995,                 67P    354
-0.72401666666667,-0.41200715046146,1.34703525233739,                 67P    355
-0.72401666666667,-0.39534779224818,1.34350836321096,                 67P    356
-0.72401666666667,-0.36164108730173,1.33679899684391,                 67P    357
-0.72401666666667,-0.34459376173807,1.33361654450775,                 67P    358
-0.72401666666667,-0.3101534142312,1.32763848620229,                  67P    359
-0.72401666666667,-0.29276041213303,1.32484289796524,                 67P    360
-0.72401666666667,-0.25767560485253,1.31967583564473,                 67P    361
-0.72401666666667,-0.23998382142685,1.31730437688792,                 67P    362
-0.72401666666667,-0.20435232785208,1.31301718784413,                 67P    363
-0.72401666666667,-0.18641264108126,1.3111014702739,                  67P    364
-0.72401666666667,-0.15033952205705,1.30775130302806,                 67P    365
-0.72401666666667,-0.13220611449188,1.30631686328978,                 67P    366
-0.72401666666667,-0.09580231776029,1.30394837579888,                 67P    367
-0.72401666666667,-0.07753195426295,1.30301433507171,                 67P    368
-0.72401666666667,-0.04091283552234,1.30165909943492,                 67P    369
-0.72401666666667,-0.02256410658685,1.30123790854522,                 67P    370
-0.72401666666667,0.0141521082074,1.30091399014565,                   67P    371
-0.72401666666667,0.03251956747039,1.30101126359659,                  67P    372
-0.72401666666667,0.06921335806591,1.30172298028852,                  67P    373
-0.72401666666667,0.0875396628692,1.30233742141839,                   67P    374
-0.72401666666667,0.12409180792973,1.30407528596995,                  67P    375
-0.72401666666667,0.14231762207787,1.30519870423675,                  67P    376
-0.72401666666667,0.17861078841174,1.30793955079541,                  67P    377
-0.72401666666667,0.19667811525654,1.30955697095731,                  67P    378
-0.72401666666667,0.2325984218761,1.31326426385223,                   67P    379
-0.72401666666667,0.25045137741591,1.31535412558859,                  67P    380
-0.72401666666667,0.28588991357882,1.3199784463536,                   67P    381
-0.72401666666667,0.30347547139603,1.3225128916655,                   67P    382
-0.72401666666667,0.33832974839291,1.32799259779064,                  67P    383
-0.72401666666667,0.35559844649972,1.33093784234986,                  67P    384
-0.72401666666667,0.38977376383552,1.33719988898019,                  67P    385
-0.72401666666667,0.40668036015313,1.34051666773934,                  67P    386
-0.72401666666667,0.42338571788466,1.34399712929093,                  67P    387
-0.41318333333334,-0.35740796702848,1.40042175279989,                 67P    388
-0.41318333333334,-0.34532680092293,1.39307050467479,                 67P    389
-0.41318333333334,-0.33282058449635,1.38601672642192,                 67P    390
-0.41318333333334,-0.30703217460347,1.37259799368783,                 67P    391
-0.41318333333334,-0.29375002347614,1.3662330890155,                  67P    392
-0.41318333333334,-0.26649432846239,1.35427697240459,                 67P    393
-0.41318333333334,-0.25252082426607,1.34868579593048,                 67P    394
-0.41318333333334,-0.22397620970506,1.33835167128945,                 67P    395
-0.41318333333334,-0.20940514285369,1.33360875377583,                 67P    396
-0.41318333333334,-0.17976715570417,1.32503437568825,                 67P    397
-0.41318333333334,-0.16470028216251,1.3212029405478,                  67P    398
-0.41318333333334,-0.1341790441141,1.31450260605611,                  67P    399
-0.41318333333334,-0.11872472898377,1.31163372657956,                 67P    400
-0.41318333333334,-0.08754213552059,1.30689675159775,                 67P    401
-0.41318333333334,-0.07181390852589,1.30502867014343,                 67P    402
-0.41318333333334,-0.04020067104468,1.30231819886984,                 67P    403
-0.41318333333334,-0.02431571317369,1.30147581709045,                 67P    404
-0.41318333333334,0.00749171641481,1.30082798029131,                  67P    405
-0.41318333333334,0.02341413494077,1.30102252719319,                  67P    406
-0.41318333333334,0.05517671613183,1.30244596057704,                  67P    407
-0.41318333333334,0.0710168257384,1.30367484283678,                   67P    408
-0.41318333333334,0.10249611585946,1.30715057193991,                  67P    409
-0.41318333333334,0.11813524415574,1.30939740847351,                  67P    410
-0.41318333333334,0.14909657682347,1.31487910159082,                  67P    411
-0.41318333333334,0.16441873051309,1.31811394191463,                  67P    412
-0.41318333333334,0.19463434375219,1.32552852770446,                  67P    413
-0.41318333333334,0.20952775483181,1.32970825117718,                  67P    414
-0.41318333333334,0.23877982715765,1.33895689270721,                  67P    415
-0.41318333333334,0.25313844279207,1.34402578333099,                  67P    416
-0.41318333333334,0.28122199678582,1.35498519558127,                  67P    417
-0.41318333333334,0.29494689299944,1.36087568469973,                  67P    418
-0.41318333333334,0.32167252767105,1.37339977796039,                  67P    419
-0.41318333333334,0.33467322030626,1.38003333547867,                  67P    420
-0.41318333333334,0.34727143576933,1.38699425858186,-0.10235,         67P    421
-0.28636195054272,1.45013262919984,-0.10235,-0.27864645138439,        67P    422
1.43910575701218,-0.10235,-0.27029337674453,1.42852508963288,         67P    423
-0.10235,-0.2524232619052,1.40839699053175,-0.10235,                  67P    424
-0.24290628521421,1.39884963352326,-0.10235,-0.22283524269359,        67P    425
1.38091545860688,-0.10235,-0.2122812363991,1.37252869389572,          67P    426
-0.10235,-0.19027681455759,1.35702750693418,-0.10235,                 67P    427
-0.17882646428054,1.34991313066375,-0.10235,-0.15518198355625,        67P    428
1.33705156353238,-0.10235,-0.14298792324377,1.3313044108217,          67P    429
-0.10235,-0.11801856617115,1.32125390908417,-0.10235,                 67P    430
-0.10524334347565,1.31695058986933,-0.10235,-0.07928195328088,        67P    431
1.30984512739663,-0.10235,-0.06609586278884,1.30704300521514,         67P    432
-0.10235,-0.03948850656702,1.30297729830476,-0.10235,                 67P    433
-0.02606731976054,1.30171372563567,-0.10235,0.00083132462221,         67P    434
1.30074197043696,-0.10235,0.01430870241116,1.30103379078978,          67P    435
-0.10235,0.04114007419774,1.30316894086556,-0.10235,                  67P    436
0.0544939886076,1.30501226425518,-0.10235,0.08090042378919,           67P    437
1.31022585790986,-0.10235,0.09395286623361,1.31359611271026,          67P    438
-0.10235,0.11958236523521,1.32181865238623,-0.10235,                  67P    439
0.13215934576963,1.32667091287194,-0.10235,0.15667026562829,          67P    440
1.33779279155669,-0.10235,0.16860413224772,1.34406237676577,          67P    441
-0.10235,0.19166974073647,1.35793533906081,-0.10235,                  67P    442
0.2028014141881,1.36553867499649,-0.10235,0.22411424517872,           67P    443
1.38197779337191,-0.10235,0.23429533949915,1.39081352704959,          67P    444
-0.10235,0.25357129150657,1.40959966694058,-0.10235,                  67P    445
0.2626660804594,1.41955000321801,-0.10235,0.27115715365399,           67P    446
1.42999138787279,0.,1.,0.,1.16976815987241;                           67P    447
508,4,0,37,8,1,0,0,37,9,1,0,0,37,4,0,0,0,37,10,1,0;                   69P    448
510,67,1,1,69;                                                        71P    449
128,17,3,3,3,0,0,1,0,0,0.,0.,0.,0.,0.125,0.125,0.25,0.25,0.375,       73P    450
0.375,0.5,0.5,0.625,0.625,0.75,0.75,0.875,0.875,1.,1.,1.,1.,0.,       73P    451
0.,0.,0.,1.6724444201025,1.6724444201025,1.6724444201025,             73P    452
1.6724444201025,1.,1.,1.,1.,1.,1.,1.,1.,1.,1.,1.,1.,1.,1.,1.,1.,      73P    453
1.,1.,1.,1.,1.,1.,1.,1.,1.,1.,1.,1.,1.,1.,1.,1.,1.,1.,1.,1.,1.,       73P    454
1.,1.,1.,1.,1.,1.,1.,1.,1.,1.,1.,1.,1.,1.,1.,1.,1.,1.,1.,1.,1.,       73P    455
1.,1.,1.,1.,1.,1.,1.,1.,1.,1.,1.,1.,1.,1.,-1.03485,0.4995,1.301,      73P    456
-1.03485,0.4995,1.330125,-1.03485,0.4995,1.35925,-1.03485,            73P    457
0.4995,1.4175,-1.03485,0.4995,1.446625,-1.03485,0.4995,1.504875,      73P    458
-1.03485,0.4995,1.534,-1.03485,0.4995,1.59225,-1.03485,0.4995,        73P    459
1.621375,-1.03485,0.4995,1.679625,-1.03485,0.4995,1.70875,            73P    460
-1.03485,0.4995,1.767,-1.03485,0.4995,1.796125,-1.03485,0.4995,       73P    461
1.854375,-1.03485,0.4995,1.8835,-1.03485,0.4995,1.94175,              73P    462
-1.03485,0.4995,1.970875,-1.03485,0.4995,2.,-0.72401666666667,        73P    463
0.42338571788466,1.34399712929093,-0.72401666666667,                  73P    464
0.42734653406303,1.36828437053839,-0.72401666666667,                  73P    465
0.43091272517862,1.39289234974617,-0.72401666666667,                  73P    466
0.43716314730135,1.44261479805396,-0.72401666666667,                  73P    467
0.43984728659023,1.46772911795504,-0.72401666666667,                  73P    468
0.44426354937538,1.51831563063065,-0.72401666666667,                  73P    469
0.44599562266508,1.54378768978837,-0.72401666666667,                  73P    470
0.44846256452401,1.59493178262322,-0.72401666666667,                  73P    471
0.44919740504766,1.62060367634463,-0.72401666666667,                  73P    472
0.44965069626147,1.67198432527592,-0.72401666666667,                  73P    473
0.44936914179837,1.6976929378408,-0.72401666666667,                   73P    474
0.4477969620251,1.74898295020186,-0.72401666666667,                   73P    475
0.44650635458837,1.77456420838345,-0.72401666666667,                  73P    476
0.44294970109859,1.82543875501084,-0.72401666666667,                  73P    477
0.4406836954796,1.8507319065653,-0.72401666666667,                    73P    478
0.43523531408263,1.90087699227359,-0.72401666666667,                  73P    479
0.43205301901778,1.92572877099914,-0.72401666666667,                  73P    480
0.42845398351424,1.95028912360005,-0.41318333333334,                  73P    481
0.34727143576933,1.38699425858186,-0.41318333333334,                  73P    482
0.35519306812607,1.40644374107679,-0.41318333333334,                  73P    483
0.36232545035723,1.42653469949234,-0.41318333333334,                  73P    484
0.3748262946027,1.46772959610793,-0.41318333333334,                   73P    485
0.38019457318045,1.48883323591007,-0.41318333333334,                  73P    486
0.38902709875076,1.5317562612613,-0.41318333333334,                   73P    487
0.39249124533016,1.55357537957675,-0.41318333333334,                  73P    488
0.39742512904803,1.59761356524643,-0.41318333333334,                  73P    489
0.39889481009531,1.61983235268926,-0.41318333333334,                  73P    490
0.39980139252294,1.66434365055185,-0.41318333333334,                  73P    491
0.39923828359674,1.68663587568159,-0.41318333333334,                  73P    492
0.3960939240502,1.73096590040372,-0.41318333333334,                   73P    493
0.39351270917673,1.7530034167669,-0.41318333333334,                   73P    494
0.38639940219718,1.79650251002169,-0.41318333333334,                  73P    495
0.38186739095921,1.81796381313059,-0.41318333333334,                  73P    496
0.37097062816526,1.86000398454718,-0.41318333333334,                  73P    497
0.36460603803557,1.88058254199828,-0.41318333333334,                  73P    498
0.35740796702848,1.90057824720011,-0.10235,0.27115715365399,          73P    499
1.42999138787279,-0.10235,0.2830396021891,1.44460311161518,           73P    500
-0.10235,0.29373817553585,1.46017704923851,-0.10235,                  73P    501
0.31248944190405,1.49284439416189,-0.10235,0.32054185977068,          73P    502
1.50993735386511,-0.10235,0.33379064812615,1.54519689189195,          73P    503
-0.10235,0.33898686799524,1.56336306936512,-0.10235,                  73P    504
0.34638769357204,1.60029534786965,-0.10235,0.34859221514297,          73P    505
1.61906102903389,-0.10235,0.34995208878441,1.65670297582777,          73P    506
-0.10235,0.3491074253951,1.67557881352239,-0.10235,                   73P    507
0.3443908860753,1.71294885060558,-0.10235,0.3405190637651,            73P    508
1.73144262515036,-0.10235,0.32984910329577,1.76756626503253,          73P    509
-0.10235,0.32305108643881,1.78519571969589,-0.10235,                  73P    510
0.30670594224788,1.81913097682077,-0.10235,0.29715905705335,          73P    511
1.83543631299742,-0.10235,0.28636195054272,1.85086737080016,0.,       73P    512
1.,0.,1.6724444201025;                                                73P    513
508,4,0,37,11,1,0,0,37,8,0,0,0,37,12,1,0,0,37,13,1,0;                 75P    514
510,73,1,1,75;                                                        77P    515
514,6,41,1,53,1,59,1,65,1,71,1,77,1;                                  79P    516
186,79,1,0;                                                           81P    517
116,1.32215,-0.,1.6505;                                               83P    518
123,1.,0.,0.;                                                         85P    519
123,0.,0.70710678118655,0.70710678118655;                             87P    520
190,83,85,87;                                                         89P    521
110,1.32215,0.4995,2.,0.38965000006622,0.2711571536702,               91P    522
1.87100861213637;                                                     91P    523
502,9,1.32215,0.4995,2.,1.32215,-0.4995,1.301,0.38965000006661,       93P    524
0.28636195055199,1.45013262918067,1.32215,-0.4995,2.,                 93P    525
0.3896500000663,-0.27115715366903,1.42999138786215,                   93P    526
0.38965000006661,-0.28636195055199,1.85086737081933,                  93P    527
0.3896500000663,0.27115715366903,1.87100861213785,1.32215,            93P    528
0.4995,1.301,0.38965,0.34949970101293,1.6505000000101;                93P    529
126,33,3,0,0,1,0,0.,0.,0.,0.,0.0625,0.0625,0.125,0.125,0.1875,        95P    530
0.1875,0.25,0.25,0.3125,0.3125,0.375,0.375,0.4375,0.4375,0.5,         95P    531
0.5,0.5625,0.5625,0.625,0.625,0.6875,0.6875,0.75,0.75,0.8125,         95P    532
0.8125,0.875,0.875,0.9375,0.9375,1.,1.,1.,1.,1.,1.,1.,1.,1.,1.,       95P    533
1.,1.,1.,1.,1.,1.,1.,1.,1.,1.,1.,1.,1.,1.,1.,1.,1.,1.,1.,1.,1.,       95P    534
1.,1.,1.,1.,1.,1.,1.,0.38965,0.27115715365399,1.87100861212721,       95P    535
0.38965,0.2626660804594,1.88144999678199,0.38965,                     95P    536
0.25357129150657,1.89140033305942,0.38965,0.23429533949915,           95P    537
1.91018647295041,0.38965,0.22411424517872,1.91902220662809,           95P    538
0.38965,0.2028014141881,1.93546132500351,0.38965,                     95P    539
0.19166974073647,1.94306466093919,0.38965,0.16860413224772,           95P    540
[truncated: 423,712 more chars]
