# Supplementary material for: CFD and experimental data of closed-loop wind tunnel flow
Source: Data Brief. 2016 Feb 20;7:216–20. doi: 10.1016/j.dib.2016.02.033 (PMC4773566; doi:10.1016/j.dib.2016.02.033)
Supplement: Supplementary file 3 — Supplementary material [file mmc3.zip › mmc3.igs]

DesignModeler IGES Output Version 5.3                                   S      1
1H,,1H;,23HSupplementary 2 - no GV,6HNoName,13H By UGS Corp.,22HXPlus GEG      1
NERIC/IGES 3.0,32,38, 6,308,15,23HSupplementary 2 - no GV,1.000,6,1HM,1,G      2
1.000,15H20151225.140324,1.0e-008,0.00,4HJohn,1H ,11,0,15H20151225.14032G      3
4;                                                                      G      4
     116       1       0       1       0       0       0       000010001D      1
     116       1       0       1       0       0       0               0D      2
     123       2       0       1       0       0       0       000010201D      3
     123       1       0       1       0       0       0               0D      4
     123       3       0       1       0       0       0       000010201D      5
     123       1       0       1       0       0       0               0D      6
     190       4       0       1       0       0       0       000010001D      7
     190       1       0       1       1       0       0               0D      8
     110       5       0       1       0       0       0       000010001D      9
     110       1       0       2       0       0       0               0D     10
     502       7       0       1       0       0       0       000010001D     11
     502       1       0       6       1       0       0               0D     12
     126      13       0       1       0       0       0       000010001D     13
     126       1       0      32       0       0       0               0D     14
     110      45       0       1       0       0       0       000010001D     15
     110       1       0       1       0       0       0               0D     16
     110      46       0       1       0       0       0       000010001D     17
     110       1       0       2       0       0       0               0D     18
     126      48       0       1       0       0       0       000010001D     19
     126       1       0      12       0       0       0               0D     20
     126      60       0       1       0       0       0       000010001D     21
     126       1       0      14       0       0       0               0D     22
     110      74       0       1       0       0       0       000010001D     23
     110       1       0       1       0       0       0               0D     24
     110      75       0       1       0       0       0       000010001D     25
     110       1       0       2       0       0       0               0D     26
     126      77       0       1       0       0       0       000010001D     27
     126       1       0      31       0       0       0               0D     28
     110     108       0       1       0       0       0       000010001D     29
     110       1       0       1       0       0       0               0D     30
     126     109       0       1       0       0       0       000010001D     31
     126       1       0      17       0       0       0               0D     32
     110     126       0       1       0       0       0       000010001D     33
     110       1       0       1       0       0       0               0D     34
     110     127       0       1       0       0       0       000010001D     35
     110       1       0       2       0       0       0               0D     36
     504     129       0       1       0       0       0       000010001D     37
     504       1       0       3       1       0       0               0D     38
     508     132       0       1       0       0       0       000010001D     39
     508       1       0       1       1       0       0               0D     40
     510     133       0       1       0       0       0       000010001D     41
     510       1       0       1       1       0       0               0D     42
     116     134       0       1       0       0       0       000010001D     43
     116       1       0       1       0       0       0               0D     44
     123     135       0       1       0       0       0       000010201D     45
     123       1       0       1       0       0       0               0D     46
     123     136       0       1       0       0       0       000010201D     47
     123       1       0       1       0       0       0               0D     48
     190     137       0       1       0       0       0       000010001D     49
     190       1       0       1       1       0       0               0D     50
     508     138       0       1       0       0       0       000010001D     51
     508       1       0       1       1       0       0               0D     52
     510     139       0       1       0       0       0       000010001D     53
     510       1       0       1       1       0       0               0D     54
     128     140       0       1       0       0       0       000010001D     55
     128       1       0      65       0       0       0               0D     56
     508     205       0       1       0       0       0       000010001D     57
     508       1       0       1       1       0       0               0D     58
     510     206       0       1       0       0       0       000010001D     59
     510       1       0       1       1       0       0               0D     60
     128     207       0       1       0       0       0       000010001D     61
     128       1       0     118       0       0       0               0D     62
     508     325       0       1       0       0       0       000010001D     63
     508       1       0       1       1       0       0               0D     64
     510     326       0       1       0       0       0       000010001D     65
     510       1       0       1       1       0       0               0D     66
     128     327       0       1       0       0       0       000010001D     67
     128       1       0     120       0       0       0               0D     68
     508     447       0       1       0       0       0       000010001D     69
     508       1       0       1       1       0       0               0D     70
     510     448       0       1       0       0       0       000010001D     71
     510       1       0       1       1       0       0               0D     72
     128     449       0       1       0       0       0       000010001D     73
     128       1       0      64       0       0       0               0D     74
     508     513       0       1       0       0       0       000010001D     75
     508       1       0       1       1       0       0               0D     76
     510     514       0       1       0       0       0       000010001D     77
     510       1       0       1       1       0       0               0D     78
     514     515       0       1       0       0       0       000010001D     79
     514       1       0       1       1       0       0               0D     80
     186     516       0       1       0       0       0       000000001D     81
     186       1       0       1       0       0       0               0D     82
     116     517       0       1       0       0       0       000010001D     83
     116       1       0       1       0       0       0               0D     84
     123     518       0       1       0       0       0       000010201D     85
     123       1       0       1       0       0       0               0D     86
     123     519       0       1       0       0       0       000010201D     87
     123       1       0       1       0       0       0               0D     88
     190     520       0       1       0       0       0       000010001D     89
     190       1       0       1       1       0       0               0D     90
     110     521       0       1       0       0       0       000010001D     91
     110       1       0       2       0       0       0               0D     92
     502     523       0       1       0       0       0       000010001D     93
     502       1       0       6       1       0       0               0D     94
     126     529       0       1       0       0       0       000010001D     95
     126       1       0      31       0       0       0               0D     96
     110     560       0       1       0       0       0       000010001D     97
     110       1       0       1       0       0       0               0D     98
     110     561       0       1       0       0       0       000010001D     99
     110       1       0       2       0       0       0               0D    100
     126     563       0       1       0       0       0       000010001D    101
     126       1       0      12       0       0       0               0D    102
     126     575       0       1       0       0       0       000010001D    103
     126       1       0      14       0       0       0               0D    104
     110     589       0       1       0       0       0       000010001D    105
     110       1       0       1       0       0       0               0D    106
     110     590       0       1       0       0       0       000010001D    107
     110       1       0       2       0       0       0               0D    108
     126     592       0       1       0       0       0       000010001D    109
     126       1       0      31       0       0       0               0D    110
     110     623       0       1       0       0       0       000010001D    111
     110       1       0       1       0       0       0               0D    112
     126     624       0       1       0       0       0       000010001D    113
     126       1       0      17       0       0       0               0D    114
     110     641       0       1       0       0       0       000010001D    115
     110       1       0       1       0       0       0               0D    116
     110     642       0       1       0       0       0       000010001D    117
     110       1       0       2       0       0       0               0D    118
     504     644       0       1       0       0       0       000010001D    119
     504       1       0       3       1       0       0               0D    120
     508     647       0       1       0       0       0       000010001D    121
     508       1       0       1       1       0       0               0D    122
     510     648       0       1       0       0       0       000010001D    123
     510       1       0       1       1       0       0               0D    124
     116     649       0       1       0       0       0       000010001D    125
     116       1       0       1       0       0       0               0D    126
     123     650       0       1       0       0       0       000010201D    127
     123       1       0       1       0       0       0               0D    128
     123     651       0       1       0       0       0       000010201D    129
     123       1       0       1       0       0       0               0D    130
     190     652       0       1       0       0       0       000010001D    131
     190       1       0       1       1       0       0               0D    132
     508     653       0       1       0       0       0       000010001D    133
     508       1       0       2       1       0       0               0D    134
     510     655       0       1       0       0       0       000010001D    135
     510       1       0       1       1       0       0               0D    136
     128     656       0       1       0       0       0       000010001D    137
     128       1       0      64       0       0       0               0D    138
     508     720       0       1       0       0       0       000010001D    139
     508       1       0       2       1       0       0               0D    140
     510     722       0       1       0       0       0       000010001D    141
     510       1       0       1       1       0       0               0D    142
     128     723       0       1       0       0       0       000010001D    143
     128       1       0     117       0       0       0               0D    144
     508     840       0       1       0       0       0       000010001D    145
     508       1       0       1       1       0       0               0D    146
     510     841       0       1       0       0       0       000010001D    147
     510       1       0       1       1       0       0               0D    148
     128     842       0       1       0       0       0       000010001D    149
     128       1       0     119       0       0       0               0D    150
     508     961       0       1       0       0       0       000010001D    151
     508       1       0       1       1       0       0               0D    152
     510     962       0       1       0       0       0       000010001D    153
     510       1       0       1       1       0       0               0D    154
     128     963       0       1       0       0       0       000010001D    155
     128       1       0      64       0       0       0               0D    156
     508    1027       0       1       0       0       0       000010001D    157
     508       1       0       1       1       0       0               0D    158
     510    1028       0       1       0       0       0       000010001D    159
     510       1       0       1       1       0       0               0D    160
     514    1029       0       1       0       0       0       000010001D    161
     514       1       0       1       1       0       0               0D    162
     186    1030       0       1       0       0       0       000000001D    163
     186       1       0       1       0       0       0               0D    164
     116    1031       0       1       0       0       0       000010001D    165
     116       1       0       1       0       0       0               0D    166
     123    1032       0       1       0       0       0       000010201D    167
     123       1       0       1       0       0       0               0D    168
     123    1033       0       1       0       0       0       000010201D    169
     123       1       0       1       0       0       0               0D    170
     190    1034       0       1       0       0       0       000010001D    171
     190       1       0       1       1       0       0               0D    172
     110    1035       0       1       0       0       0       000010001D    173
     110       1       0       2       0       0       0               0D    174
     502    1037       0       1       0       0       0       000010001D    175
     502       1       0     125       1       0       0               0D    176
     110    1162       0       1       0       0       0       000010001D    177
     110       1       0       2       0       0       0               0D    178
     110    1164       0       1       0       0       0       000010001D    179
     110       1       0       2       0       0       0               0D    180
     110    1166       0       1       0       0       0       000010001D    181
     110       1       0       1       0       0       0               0D    182
     110    1167       0       1       0       0       0       000010001D    183
     110       1       0       2       0       0       0               0D    184
     110    1169       0       1       0       0       0       000010001D    185
     110       1       0       2       0       0       0               0D    186
     110    1171       0       1       0       0       0       000010001D    187
     110       1       0       1       0       0       0               0D    188
     110    1172       0       1       0       0       0       000010001D    189
     110       1       0       2       0       0       0               0D    190
     110    1174       0       1       0       0       0       000010001D    191
     110       1       0       2       0       0       0               0D    192
     110    1176       0       1       0       0       0       000010001D    193
     110       1       0       2       0       0       0               0D    194
     110    1178       0       1       0       0       0       000010001D    195
     110       1       0       2       0       0       0               0D    196
     110    1180       0       1       0       0       0       000010001D    197
     110       1       0       2       0       0       0               0D    198
     110    1182       0       1       0       0       0       000010001D    199
     110       1       0       2       0       0       0               0D    200
     110    1184       0       1       0       0       0       000010001D    201
     110       1       0       2       0       0       0               0D    202
     110    1186       0       1       0       0       0       000010001D    203
     110       1       0       2       0       0       0               0D    204
     110    1188       0       1       0       0       0       000010001D    205
     110       1       0       2       0       0       0               0D    206
     110    1190       0       1       0       0       0       000010001D    207
     110       1       0       2       0       0       0               0D    208
     110    1192       0       1       0       0       0       000010001D    209
     110       1       0       2       0       0       0               0D    210
     110    1194       0       1       0       0       0       000010001D    211
     110       1       0       2       0       0       0               0D    212
     110    1196       0       1       0       0       0       000010001D    213
     110       1       0       2       0       0       0               0D    214
     110    1198       0       1       0       0       0       000010001D    215
     110       1       0       1       0       0       0               0D    216
     110    1199       0       1       0       0       0       000010001D    217
     110       1       0       1       0       0       0               0D    218
     110    1200       0       1       0       0       0       000010001D    219
     110       1       0       2       0       0       0               0D    220
     110    1202       0       1       0       0       0       000010001D    221
     110       1       0       2       0       0       0               0D    222
     110    1204       0       1       0       0       0       000010001D    223
     110       1       0       2       0       0       0               0D    224
     110    1206       0       1       0       0       0       000010001D    225
     110       1       0       2       0       0       0               0D    226
     110    1208       0       1       0       0       0       000010001D    227
     110       1       0       2       0       0       0               0D    228
     110    1210       0       1       0       0       0       000010001D    229
     110       1       0       2       0       0       0               0D    230
     110    1212       0       1       0       0       0       000010001D    231
     110       1       0       2       0       0       0               0D    232
     110    1214       0       1       0       0       0       000010001D    233
     110       1       0       2       0       0       0               0D    234
     110    1216       0       1       0       0       0       000010001D    235
     110       1       0       1       0       0       0               0D    236
     110    1217       0       1       0       0       0       000010001D    237
     110       1       0       1       0       0       0               0D    238
     110    1218       0       1       0       0       0       000010001D    239
     110       1       0       1       0       0       0               0D    240
     110    1219       0       1       0       0       0       000010001D    241
     110       1       0       2       0       0       0               0D    242
     110    1221       0       1       0       0       0       000010001D    243
     110       1       0       2       0       0       0               0D    244
     110    1223       0       1       0       0       0       000010001D    245
     110       1       0       2       0       0       0               0D    246
     110    1225       0       1       0       0       0       000010001D    247
     110       1       0       2       0       0       0               0D    248
     110    1227       0       1       0       0       0       000010001D    249
     110       1       0       2       0       0       0               0D    250
     110    1229       0       1       0       0       0       000010001D    251
     110       1       0       1       0       0       0               0D    252
     110    1230       0       1       0       0       0       000010001D    253
     110       1       0       2       0       0       0               0D    254
     110    1232       0       1       0       0       0       000010001D    255
     110       1       0       2       0       0       0               0D    256
     110    1234       0       1       0       0       0       000010001D    257
     110       1       0       2       0       0       0               0D    258
     110    1236       0       1       0       0       0       000010001D    259
     110       1       0       2       0       0       0               0D    260
     110    1238       0       1       0       0       0       000010001D    261
     110       1       0       2       0       0       0               0D    262
     110    1240       0       1       0       0       0       000010001D    263
     110       1       0       2       0       0       0               0D    264
     110    1242       0       1       0       0       0       000010001D    265
     110       1       0       2       0       0       0               0D    266
     110    1244       0       1       0       0       0       000010001D    267
     110       1       0       2       0       0       0               0D    268
     110    1246       0       1       0       0       0       000010001D    269
     110       1       0       2       0       0       0               0D    270
     110    1248       0       1       0       0       0       000010001D    271
     110       1       0       2       0       0       0               0D    272
     110    1250       0       1       0       0       0       000010001D    273
     110       1       0       2       0       0       0               0D    274
     110    1252       0       1       0       0       0       000010001D    275
     110       1       0       2       0       0       0               0D    276
     110    1254       0       1       0       0       0       000010001D    277
     110       1       0       2       0       0       0               0D    278
     110    1256       0       1       0       0       0       000010001D    279
     110       1       0       2       0       0       0               0D    280
     110    1258       0       1       0       0       0       000010001D    281
     110       1       0       2       0       0       0               0D    282
     110    1260       0       1       0       0       0       000010001D    283
     110       1       0       2       0       0       0               0D    284
     110    1262       0       1       0       0       0       000010001D    285
     110       1       0       2       0       0       0               0D    286
     110    1264       0       1       0       0       0       000010001D    287
     110       1       0       2       0       0       0               0D    288
     110    1266       0       1       0       0       0       000010001D    289
     110       1       0       2       0       0       0               0D    290
     110    1268       0       1       0       0       0       000010001D    291
     110       1       0       2       0       0       0               0D    292
     110    1270       0       1       0       0       0       000010001D    293
     110       1       0       2       0       0       0               0D    294
     110    1272       0       1       0       0       0       000010001D    295
     110       1       0       2       0       0       0               0D    296
     110    1274       0       1       0       0       0       000010001D    297
     110       1       0       2       0       0       0               0D    298
     110    1276       0       1       0       0       0       000010001D    299
     110       1       0       2       0       0       0               0D    300
     110    1278       0       1       0       0       0       000010001D    301
     110       1       0       2       0       0       0               0D    302
     110    1280       0       1       0       0       0       000010001D    303
     110       1       0       1       0       0       0               0D    304
     110    1281       0       1       0       0       0       000010001D    305
     110       1       0       1       0       0       0               0D    306
     110    1282       0       1       0       0       0       000010001D    307
     110       1       0       1       0       0       0               0D    308
     110    1283       0       1       0       0       0       000010001D    309
     110       1       0       1       0       0       0               0D    310
     110    1284       0       1       0       0       0       000010001D    311
     110       1       0       1       0       0       0               0D    312
     110    1285       0       1       0       0       0       000010001D    313
     110       1       0       1       0       0       0               0D    314
     110    1286       0       1       0       0       0       000010001D    315
     110       1       0       1       0       0       0               0D    316
     110    1287       0       1       0       0       0       000010001D    317
     110       1       0       1       0       0       0               0D    318
     110    1288       0       1       0       0       0       000010001D    319
     110       1       0       1       0       0       0               0D    320
     110    1289       0       1       0       0       0       000010001D    321
     110       1       0       1       0       0       0               0D    322
     110    1290       0       1       0       0       0       000010001D    323
     110       1       0       1       0       0       0               0D    324
     110    1291       0       1       0       0       0       000010001D    325
     110       1       0       1       0       0       0               0D    326
     110    1292       0       1       0       0       0       000010001D    327
     110       1       0       1       0       0       0               0D    328
     124    1293       0       1       0       0       0       000010001D    329
     124       1       0       1       0       0       0               0D    330
     100    1294       0       1       0       0     329       000010001D    331
     100       1       0       1       0       0       0               0D    332
     124    1295       0       1       0       0       0       000010001D    333
     124       1       0       1       0       0       0               0D    334
     100    1296       0       1       0       0     333       000010001D    335
     100       1       0       1       0       0       0               0D    336
     124    1297       0       1       0       0       0       000010001D    337
     124       1       0       1       0       0       0               0D    338
     100    1298       0       1       0       0     337       000010001D    339
     100       1       0       1       0       0       0               0D    340
     110    1299       0       1       0       0       0       000010001D    341
     110       1       0       1       0       0       0               0D    342
     124    1300       0       1       0       0       0       000010001D    343
     124       1       0       1       0       0       0               0D    344
     100    1301       0       1       0       0     343       000010001D    345
     100       1       0       1       0       0       0               0D    346
     124    1302       0       1       0       0       0       000010001D    347
     124       1       0       1       0       0       0               0D    348
     100    1303       0       1       0       0     347       000010001D    349
     100       1       0       1       0       0       0               0D    350
     124    1304       0       1       0       0       0       000010001D    351
     124       1       0       1       0       0       0               0D    352
     100    1305       0       1       0       0     351       000010001D    353
     100       1       0       1       0       0       0               0D    354
     110    1306       0       1       0       0       0       000010001D    355
     110       1       0       1       0       0       0               0D    356
     110    1307       0       1       0       0       0       000010001D    357
     110       1       0       1       0       0       0               0D    358
     110    1308       0       1       0       0       0       000010001D    359
     110       1       0       1       0       0       0               0D    360
     110    1309       0       1       0       0       0       000010001D    361
     110       1       0       1       0       0       0               0D    362
     110    1310       0       1       0       0       0       000010001D    363
     110       1       0       1       0       0       0               0D    364
     110    1311       0       1       0       0       0       000010001D    365
     110       1       0       1       0       0       0               0D    366
     110    1312       0       1       0       0       0       000010001D    367
     110       1       0       1       0       0       0               0D    368
     124    1313       0       1       0       0       0       000010001D    369
     124       1       0       1       0       0       0               0D    370
     100    1314       0       1       0       0     369       000010001D    371
     100       1       0       1       0       0       0               0D    372
     110    1315       0       1       0       0       0       000010001D    373
     110       1       0       1       0       0       0               0D    374
     124    1316       0       1       0       0       0       000010001D    375
     124       1       0       1       0       0       0               0D    376
     100    1317       0       1       0       0     375       000010001D    377
     100       1       0       1       0       0       0               0D    378
     110    1318       0       1       0       0       0       000010001D    379
     110       1       0       1       0       0       0               0D    380
     124    1319       0       1       0       0       0       000010001D    381
     124       1       0       1       0       0       0               0D    382
     100    1320       0       1       0       0     381       000010001D    383
     100       1       0       1       0       0       0               0D    384
     124    1321       0       1       0       0       0       000010001D    385
     124       1       0       1       0       0       0               0D    386
     100    1322       0       1       0       0     385       000010001D    387
     100       1       0       1       0       0       0               0D    388
     110    1323       0       1       0       0       0       000010001D    389
     110       1       0       1       0       0       0               0D    390
     124    1324       0       1       0       0       0       000010001D    391
     124       1       0       1       0       0       0               0D    392
     100    1325       0       1       0       0     391       000010001D    393
     100       1       0       1       0       0       0               0D    394
     124    1326       0       1       0       0       0       000010001D    395
     124       1       0       1       0       0       0               0D    396
     100    1327       0       1       0       0     395       000010001D    397
     100       1       0       1       0       0       0               0D    398
     110    1328       0       1       0       0       0       000010001D    399
     110       1       0       1       0       0       0               0D    400
     110    1329       0       1       0       0       0       000010001D    401
     110       1       0       1       0       0       0               0D    402
     124    1330       0       1       0       0       0       000010001D    403
     124       1       0       1       0       0       0               0D    404
     100    1331       0       1       0       0     403       000010001D    405
     100       1       0       1       0       0       0               0D    406
     124    1332       0       1       0       0       0       000010001D    407
     124       1       0       1       0       0       0               0D    408
     100    1333       0       1       0       0     407       000010001D    409
     100       1       0       1       0       0       0               0D    410
     124    1334       0       1       0       0       0       000010001D    411
     124       1       0       1       0       0       0               0D    412
     100    1335       0       1       0       0     411       000010001D    413
     100       1       0       1       0       0       0               0D    414
     110    1336       0       1       0       0       0       000010001D    415
     110       1       0       1       0       0       0               0D    416
     110    1337       0       1       0       0       0       000010001D    417
     110       1       0       1       0       0       0               0D    418
     124    1338       0       1       0       0       0       000010001D    419
     124       1       0       1       0       0       0               0D    420
     100    1339       0       1       0       0     419       000010001D    421
     100       1       0       1       0       0       0               0D    422
     110    1340       0       1       0       0       0       000010001D    423
     110       1       0       1       0       0       0               0D    424
     124    1341       0       1       0       0       0       000010001D    425
     124       1       0       1       0       0       0               0D    426
     100    1342       0       1       0       0     425       000010001D    427
     100       1       0       1       0       0       0               0D    428
     110    1343       0       1       0       0       0       000010001D    429
     110       1       0       1       0       0       0               0D    430
     124    1344       0       1       0       0       0       000010001D    431
     124       1       0       1       0       0       0               0D    432
     100    1345       0       1       0       0     431       000010001D    433
     100       1       0       1       0       0       0               0D    434
     110    1346       0       1       0       0       0       000010001D    435
     110       1       0       1       0       0       0               0D    436
     110    1347       0       1       0       0       0       000010001D    437
     110       1       0       1       0       0       0               0D    438
     124    1348       0       1       0       0       0       000010001D    439
     124       1       0       1       0       0       0               0D    440
     100    1349       0       1       0       0     439       000010001D    441
     100       1       0       1       0       0       0               0D    442
     110    1350       0       1       0       0       0       000010001D    443
     110       1       0       1       0       0       0               0D    444
     124    1351       0       1       0       0       0       000010001D    445
     124       1       0       1       0       0       0               0D    446
     100    1352       0       1       0       0     445       000010001D    447
     100       1       0       1       0       0       0               0D    448
     110    1353       0       1       0       0       0       000010001D    449
     110       1       0       1       0       0       0               0D    450
     110    1354       0       1       0       0       0       000010001D    451
     110       1       0       1       0       0       0               0D    452
     110    1355       0       1       0       0       0       000010001D    453
     110       1       0       1       0       0       0               0D    454
     110    1356       0       1       0       0       0       000010001D    455
     110       1       0       1       0       0       0               0D    456
     110    1357       0       1       0       0       0       000010001D    457
     110       1       0       1       0       0       0               0D    458
     110    1358       0       1       0       0       0       000010001D    459
     110       1       0       1       0       0       0               0D    460
     110    1359       0       1       0       0       0       000010001D    461
     110       1       0       1       0       0       0               0D    462
     110    1360       0       1       0       0       0       000010001D    463
     110       1       0       1       0       0       0               0D    464
     110    1361       0       1       0       0       0       000010001D    465
     110       1       0       1       0       0       0               0D    466
     110    1362       0       1       0       0       0       000010001D    467
     110       1       0       1       0       0       0               0D    468
     110    1363       0       1       0       0       0       000010001D    469
     110       1       0       1       0       0       0               0D    470
     110    1364       0       1       0       0       0       000010001D    471
     110       1       0       1       0       0       0               0D    472
     110    1365       0       1       0       0       0       000010001D    473
     110       1       0       1       0       0       0               0D    474
     110    1366       0       1       0       0       0       000010001D    475
     110       1       0       1       0       0       0               0D    476
     110    1367       0       1       0       0       0       000010001D    477
     110       1       0       1       0       0       0               0D    478
     110    1368       0       1       0       0       0       000010001D    479
     110       1       0       1       0       0       0               0D    480
     110    1369       0       1       0       0       0       000010001D    481
     110       1       0       1       0       0       0               0D    482
     110    1370       0       1       0       0       0       000010001D    483
     110       1       0       1       0       0       0               0D    484
     110    1371       0       1       0       0       0       000010001D    485
     110       1       0       1       0       0       0               0D    486
     110    1372       0       1       0       0       0       000010001D    487
     110       1       0       1       0       0       0               0D    488
     110    1373       0       1       0       0       0       000010001D    489
     110       1       0       1       0       0       0               0D    490
     126    1374       0       1       0       0       0       000010001D    491
     126       1       0     279       0       0       0               0D    492
     110    1653       0       1       0       0       0       000010001D    493
     110       1       0       1       0       0       0               0D    494
     126    1654       0       1       0       0       0       000010001D    495
     126       1       0     279       0       0       0               0D    496
     110    1933       0       1       0       0       0       000010001D    497
     110       1       0       1       0       0       0               0D    498
     126    1934       0       1       0       0       0       000010001D    499
     126       1       0     279       0       0       0               0D    500
     110    2213       0       1       0       0       0       000010001D    501
     110       1       0       1       0       0       0               0D    502
     126    2214       0       1       0       0       0       000010001D    503
     126       1       0     279       0       0       0               0D    504
     110    2493       0       1       0       0       0       000010001D    505
     110       1       0       1       0       0       0               0D    506
     110    2494       0       1       0       0       0       000010001D    507
     110       1       0       1       0       0       0               0D    508
     110    2495       0       1       0       0       0       000010001D    509
     110       1       0       1       0       0       0               0D    510
     110    2496       0       1       0       0       0       000010001D    511
     110       1       0       1       0       0       0               0D    512
     110    2497       0       1       0       0       0       000010001D    513
     110       1       0       1       0       0       0               0D    514
     110    2498       0       1       0       0       0       000010001D    515
     110       1       0       2       0       0       0               0D    516
     110    2500       0       1       0       0       0       000010001D    517
     110       1       0       2       0       0       0               0D    518
     110    2502       0       1       0       0       0       000010001D    519
     110       1       0       2       0       0       0               0D    520
     110    2504       0       1       0       0       0       000010001D    521
     110       1       0       2       0       0       0               0D    522
     110    2506       0       1       0       0       0       000010001D    523
     110       1       0       1       0       0       0               0D    524
     110    2507       0       1       0       0       0       000010001D    525
     110       1       0       2       0       0       0               0D    526
     110    2509       0       1       0       0       0       000010001D    527
     110       1       0       1       0       0       0               0D    528
     110    2510       0       1       0       0       0       000010001D    529
     110       1       0       2       0       0       0               0D    530
     110    2512       0       1       0       0       0       000010001D    531
     110       1       0       2       0       0       0               0D    532
     110    2514       0       1       0       0       0       000010001D    533
     110       1       0       1       0       0       0               0D    534
     110    2515       0       1       0       0       0       000010001D    535
     110       1       0       1       0       0       0               0D    536
     110    2516       0       1       0       0       0       000010001D    537
     110       1       0       2       0       0       0               0D    538
     110    2518       0       1       0       0       0       000010001D    539
     110       1       0       2       0       0       0               0D    540
     110    2520       0       1       0       0       0       000010001D    541
     110       1       0       2       0       0       0               0D    542
     110    2522       0       1       0       0       0       000010001D    543
     110       1       0       2       0       0       0               0D    544
     110    2524       0       1       0       0       0       000010001D    545
     110       1       0       2       0       0       0               0D    546
     110    2526       0       1       0       0       0       000010001D    547
     110       1       0       1       0       0       0               0D    548
     110    2527       0       1       0       0       0       000010001D    549
     110       1       0       2       0       0       0               0D    550
     110    2529       0       1       0       0       0       000010001D    551
     110       1       0       1       0       0       0               0D    552
     110    2530       0       1       0       0       0       000010001D    553
     110       1       0       2       0       0       0               0D    554
     110    2532       0       1       0       0       0       000010001D    555
     110       1       0       2       0       0       0               0D    556
     110    2534       0       1       0       0       0       000010001D    557
     110       1       0       2       0       0       0               0D    558
     110    2536       0       1       0       0       0       000010001D    559
     110       1       0       2       0       0       0               0D    560
     110    2538       0       1       0       0       0       000010001D    561
     110       1       0       2       0       0       0               0D    562
     110    2540       0       1       0       0       0       000010001D    563
     110       1       0       2       0       0       0               0D    564
     110    2542       0       1       0       0       0       000010001D    565
     110       1       0       2       0       0       0               0D    566
     110    2544       0       1       0       0       0       000010001D    567
     110       1       0       2       0       0       0               0D    568
     110    2546       0       1       0       0       0       000010001D    569
     110       1       0       2       0       0       0               0D    570
     110    2548       0       1       0       0       0       000010001D    571
     110       1       0       2       0       0       0               0D    572
     110    2550       0       1       0       0       0       000010001D    573
     110       1       0       2       0       0       0               0D    574
     110    2552       0       1       0       0       0       000010001D    575
     110       1       0       2       0       0       0               0D    576
     110    2554       0       1       0       0       0       000010001D    577
     110       1       0       2       0       0       0               0D    578
     110    2556       0       1       0       0       0       000010001D    579
     110       1       0       2       0       0       0               0D    580
     110    2558       0       1       0       0       0       000010001D    581
     110       1       0       2       0       0       0               0D    582
     110    2560       0       1       0       0       0       000010001D    583
     110       1       0       2       0       0       0               0D    584
     110    2562       0       1       0       0       0       000010001D    585
     110       1       0       2       0       0       0               0D    586
     110    2564       0       1       0       0       0       000010001D    587
     110       1       0       2       0       0       0               0D    588
     110    2566       0       1       0       0       0       000010001D    589
     110       1       0       2       0       0       0               0D    590
     110    2568       0       1       0       0       0       000010001D    591
     110       1       0       2       0       0       0               0D    592
     110    2570       0       1       0       0       0       000010001D    593
     110       1       0       2       0       0       0               0D    594
     110    2572       0       1       0       0       0       000010001D    595
     110       1       0       2       0       0       0               0D    596
     110    2574       0       1       0       0       0       000010001D    597
     110       1       0       2       0       0       0               0D    598
     110    2576       0       1       0       0       0       000010001D    599
     110       1       0       2       0       0       0               0D    600
     110    2578       0       1       0       0       0       000010001D    601
     110       1       0       2       0       0       0               0D    602
     110    2580       0       1       0       0       0       000010001D    603
     110       1       0       2       0       0       0               0D    604
     110    2582       0       1       0       0       0       000010001D    605
     110       1       0       2       0       0       0               0D    606
     110    2584       0       1       0       0       0       000010001D    607
     110       1       0       2       0       0       0               0D    608
     110    2586       0       1       0       0       0       000010001D    609
     110       1       0       2       0       0       0               0D    610
     110    2588       0       1       0       0       0       000010001D    611
     110       1       0       2       0       0       0               0D    612
     110    2590       0       1       0       0       0       000010001D    613
     110       1       0       2       0       0       0               0D    614
     110    2592       0       1       0       0       0       000010001D    615
     110       1       0       2       0       0       0               0D    616
     110    2594       0       1       0       0       0       000010001D    617
     110       1       0       2       0       0       0               0D    618
     110    2596       0       1       0       0       0       000010001D    619
     110       1       0       2       0       0       0               0D    620
     110    2598       0       1       0       0       0       000010001D    621
     110       1       0       2       0       0       0               0D    622
     110    2600       0       1       0       0       0       000010001D    623
     110       1       0       2       0       0       0               0D    624
     110    2602       0       1       0       0       0       000010001D    625
     110       1       0       1       0       0       0               0D    626
     110    2603       0       1       0       0       0       000010001D    627
     110       1       0       2       0       0       0               0D    628
     110    2605       0       1       0       0       0       000010001D    629
     110       1       0       2       0       0       0               0D    630
     110    2607       0       1       0       0       0       000010001D    631
     110       1       0       2       0       0       0               0D    632
     110    2609       0       1       0       0       0       000010001D    633
     110       1       0       2       0       0       0               0D    634
     110    2611       0       1       0       0       0       000010001D    635
     110       1       0       2       0       0       0               0D    636
     110    2613       0       1       0       0       0       000010001D    637
     110       1       0       2       0       0       0               0D    638
     110    2615       0       1       0       0       0       000010001D    639
     110       1       0       2       0       0       0               0D    640
     110    2617       0       1       0       0       0       000010001D    641
     110       1       0       2       0       0       0               0D    642
     110    2619       0       1       0       0       0       000010001D    643
     110       1       0       2       0       0       0               0D    644
     110    2621       0       1       0       0       0       000010001D    645
     110       1       0       2       0       0       0               0D    646
     110    2623       0       1       0       0       0       000010001D    647
     110       1       0       2       0       0       0               0D    648
     110    2625       0       1       0       0       0       000010001D    649
     110       1       0       2       0       0       0               0D    650
     110    2627       0       1       0       0       0       000010001D    651
     110       1       0       2       0       0       0               0D    652
     110    2629       0       1       0       0       0       000010001D    653
     110       1       0       2       0       0       0               0D    654
     110    2631       0       1       0       0       0       000010001D    655
     110       1       0       2       0       0       0               0D    656
     110    2633       0       1       0       0       0       000010001D    657
     110       1       0       2       0       0       0               0D    658
     110    2635       0       1       0       0       0       000010001D    659
     110       1       0       2       0       0       0               0D    660
     110    2637       0       1       0       0       0       000010001D    661
     110       1       0       2       0       0       0               0D    662
     110    2639       0       1       0       0       0       000010001D    663
     110       1       0       2       0       0       0               0D    664
     110    2641       0       1       0       0       0       000010001D    665
     110       1       0       2       0       0       0               0D    666
     110    2643       0       1       0       0       0       000010001D    667
     110       1       0       2       0       0       0               0D    668
     110    2645       0       1       0       0       0       000010001D    669
     110       1       0       2       0       0       0               0D    670
     110    2647       0       1       0       0       0       000010001D    671
     110       1       0       2       0       0       0               0D    672
     110    2649       0       1       0       0       0       000010001D    673
     110       1       0       2       0       0       0               0D    674
     110    2651       0       1       0       0       0       000010001D    675
     110       1       0       2       0       0       0               0D    676
     110    2653       0       1       0       0       0       000010001D    677
     110       1       0       2       0       0       0               0D    678
     110    2655       0       1       0       0       0       000010001D    679
     110       1       0       2       0       0       0               0D    680
     110    2657       0       1       0       0       0       000010001D    681
     110       1       0       2       0       0       0               0D    682
     110    2659       0       1       0       0       0       000010001D    683
     110       1       0       2       0       0       0               0D    684
     110    2661       0       1       0       0       0       000010001D    685
     110       1       0       2       0       0       0               0D    686
     110    2663       0       1       0       0       0       000010001D    687
     110       1       0       2       0       0       0               0D    688
     110    2665       0       1       0       0       0       000010001D    689
     110       1       0       2       0       0       0               0D    690
     110    2667       0       1       0       0       0       000010001D    691
     110       1       0       2       0       0       0               0D    692
     110    2669       0       1       0       0       0       000010001D    693
     110       1       0       2       0       0       0               0D    694
     110    2671       0       1       0       0       0       000010001D    695
     110       1       0       2       0       0       0               0D    696
     110    2673       0       1       0       0       0       000010001D    697
     110       1       0       2       0       0       0               0D    698
     110    2675       0       1       0       0       0       000010001D    699
     110       1       0       2       0       0       0               0D    700
     110    2677       0       1       0       0       0       000010001D    701
     110       1       0       2       0       0       0               0D    702
     110    2679       0       1       0       0       0       000010001D    703
     110       1       0       2       0       0       0               0D    704
     110    2681       0       1       0       0       0       000010001D    705
     110       1       0       2       0       0       0               0D    706
     110    2683       0       1       0       0       0       000010001D    707
     110       1       0       2       0       0       0               0D    708
     110    2685       0       1       0       0       0       000010001D    709
     110       1       0       2       0       0       0               0D    710
     110    2687       0       1       0       0       0       000010001D    711
     110       1       0       2       0       0       0               0D    712
     110    2689       0       1       0       0       0       000010001D    713
     110       1       0       2       0       0       0               0D    714
     110    2691       0       1       0       0       0       000010001D    715
     110       1       0       2       0       0       0               0D    716
     110    2693       0       1       0       0       0       000010001D    717
     110       1       0       2       0       0       0               0D    718
     110    2695       0       1       0       0       0       000010001D    719
     110       1       0       2       0       0       0               0D    720
     110    2697       0       1       0       0       0       000010001D    721
     110       1       0       2       0       0       0               0D    722
     110    2699       0       1       0       0       0       000010001D    723
     110       1       0       2       0       0       0               0D    724
     110    2701       0       1       0       0       0       000010001D    725
     110       1       0       2       0       0       0               0D    726
     110    2703       0       1       0       0       0       000010001D    727
     110       1       0       2       0       0       0               0D    728
     110    2705       0       1       0       0       0       000010001D    729
     110       1       0       2       0       0       0               0D    730
     110    2707       0       1       0       0       0       000010001D    731
     110       1       0       2       0       0       0               0D    732
     110    2709       0       1       0       0       0       000010001D    733
     110       1       0       2       0       0       0               0D    734
     110    2711       0       1       0       0       0       000010001D    735
     110       1       0       2       0       0       0               0D    736
     110    2713       0       1       0       0       0       000010001D    737
     110       1       0       2       0       0       0               0D    738
     110    2715       0       1       0       0       0       000010001D    739
     110       1       0       2       0       0       0               0D    740
     110    2717       0       1       0       0       0       000010001D    741
     110       1       0       2       0       0       0               0D    742
     110    2719       0       1       0       0       0       000010001D    743
     110       1       0       2       0       0       0               0D    744
     110    2721       0       1       0       0       0       000010001D    745
     110       1       0       2       0       0       0               0D    746
     110    2723       0       1       0       0       0       000010001D    747
     110       1       0       2       0       0       0               0D    748
     110    2725       0       1       0       0       0       000010001D    749
     110       1       0       2       0       0       0               0D    750
     110    2727       0       1       0       0       0       000010001D    751
     110       1       0       2       0       0       0               0D    752
     110    2729       0       1       0       0       0       000010001D    753
     110       1       0       2       0       0       0               0D    754
     110    2731       0       1       0       0       0       000010001D    755
     110       1       0       2       0       0       0               0D    756
     110    2733       0       1       0       0       0       000010001D    757
     110       1       0       2       0       0       0               0D    758
     110    2735       0       1       0       0       0       000010001D    759
     110       1       0       2       0       0       0               0D    760
     110    2737       0       1       0       0       0       000010001D    761
     110       1       0       1       0       0       0               0D    762
     110    2738       0       1       0       0       0       000010001D    763
     110       1       0       1       0       0       0               0D    764
     110    2739       0       1       0       0       0       000010001D    765
     110       1       0       1       0       0       0               0D    766
     110    2740       0       1       0       0       0       000010001D    767
     110       1       0       1       0       0       0               0D    768
     110    2741       0       1       0       0       0       000010001D    769
     110       1       0       1       0       0       0               0D    770
     110    2742       0       1       0       0       0       000010001D    771
     110       1       0       1       0       0       0               0D    772
     110    2743       0       1       0       0       0       000010001D    773
     110       1       0       1       0       0       0               0D    774
     110    2744       0       1       0       0       0       000010001D    775
     110       1       0       1       0       0       0               0D    776
     504    2745       0       1       0       0       0       000010001D    777
     504       1       0      85       1       0       0               0D    778
     508    2830       0       1       0       0       0       000010001D    779
     508       1       0       1       1       0       0               0D    780
     510    2831       0       1       0       0       0       000010001D    781
     510       1       0       1       1       0       0               0D    782
     116    2832       0       1       0       0       0       000010001D    783
     116       1       0       1       0       0       0               0D    784
     123    2833       0       1       0       0       0       000010201D    785
     123       1       0       1       0       0       0               0D    786
     123    2834       0       1       0       0       0       000010201D    787
     123       1       0       1       0       0       0               0D    788
     190    2835       0       1       0       0       0       000010001D    789
     190       1       0       1       1       0       0               0D    790
     508    2836       0       1       0       0       0       000010001D    791
     508       1       0       1       1       0       0               0D    792
     510    2837       0       1       0       0       0       000010001D    793
     510       1       0       1       1       0       0               0D    794
     116    2838       0       1       0       0       0       000010001D    795
     116       1       0       1       0       0       0               0D    796
     123    2839       0       1       0       0       0       000010201D    797
     123       1       0       1       0       0       0               0D    798
     123    2840       0       1       0       0       0       000010201D    799
     123       1       0       1       0       0       0               0D    800
     190    2841       0       1       0       0       0       000010001D    801
     190       1       0       1       1       0       0               0D    802
     508    2842       0       1       0       0       0       000010001D    803
     508       1       0       1       1       0       0               0D    804
     510    2843       0       1       0       0       0       000010001D    805
     510       1       0       1       1       0       0               0D    806
     116    2844       0       1       0       0       0       000010001D    807
     116       1       0       1       0       0       0               0D    808
     123    2845       0       1       0       0       0       000010201D    809
     123       1       0       1       0       0       0               0D    810
     123    2846       0       1       0       0       0       000010201D    811
     123       1       0       1       0       0       0               0D    812
     190    2847       0       1       0       0       0       000010001D    813
     190       1       0       1       1       0       0               0D    814
     508    2848       0       1       0       0       0       000010001D    815
     508       1       0       2       1       0       0               0D    816
     508    2850       0       1       0       0       0       000010001D    817
     508       1       0       1       1       0       0               0D    818
     508    2851       0       1       0       0       0       000010001D    819
     508       1       0       1       1       0       0               0D    820
     510    2852       0       1       0       0       0       000010001D    821
     510       1       0       1       1       0       0               0D    822
     116    2853       0       1       0       0       0       000010001D    823
     116       1       0       1       0       0       0               0D    824
     123    2854       0       1       0       0       0       000010201D    825
     123       1       0       1       0       0       0               0D    826
     123    2855       0       1       0       0       0       000010201D    827
     123       1       0       1       0       0       0               0D    828
     190    2856       0       1       0       0       0       000010001D    829
     190       1       0       1       1       0       0               0D    830
     508    2857       0       1       0       0       0       000010001D    831
     508       1       0       1       1       0       0               0D    832
     508    2858       0       1       0       0       0       000010001D    833
     508       1       0       1       1       0       0               0D    834
     510    2859       0       1       0       0       0       000010001D    835
     510       1       0       1       1       0       0               0D    836
     116    2860       0       1       0       0       0       000010001D    837
     116       1       0       1       0       0       0               0D    838
     123    2861       0       1       0       0       0       000010201D    839
     123       1       0       1       0       0       0               0D    840
     123    2862       0       1       0       0       0       000010201D    841
     123       1       0       1       0       0       0               0D    842
     190    2863       0       1       0       0       0       000010001D    843
     190       1       0       1       1       0       0               0D    844
     508    2864       0       1       0       0       0       000010001D    845
     508       1       0       3       1       0       0               0D    846
     510    2867       0       1       0       0       0       000010001D    847
     510       1       0       1       1       0       0               0D    848
     116    2868       0       1       0       0       0       000010001D    849
     116       1       0       1       0       0       0               0D    850
     123    2869       0       1       0       0       0       000010201D    851
     123       1       0       1       0       0       0               0D    852
     123    2870       0       1       0       0       0       000010201D    853
     123       1       0       1       0       0       0               0D    854
     190    2871       0       1       0       0       0       000010001D    855
     190       1       0       1       1       0       0               0D    856
     508    2872       0       1       0       0       0       000010001D    857
     508       1       0       1       1       0       0               0D    858
     510    2873       0       1       0       0       0       000010001D    859
     510       1       0       1       1       0       0               0D    860
     116    2874       0       1       0       0       0       000010001D    861
     116       1       0       1       0       0       0               0D    862
     123    2875       0       1       0       0       0       000010201D    863
     123       1       0       1       0       0       0               0D    864
     123    2876       0       1       0       0       0       000010201D    865
     123       1       0       1       0       0       0               0D    866
     190    2877       0       1       0       0       0       000010001D    867
     190       1       0       1       1       0       0               0D    868
     508    2878       0       1       0       0       0       000010001D    869
     508       1       0       1       1       0       0               0D    870
     510    2879       0       1       0       0       0       000010001D    871
     510       1       0       1       1       0       0               0D    872
     116    2880       0       1       0       0       0       000010001D    873
     116       1       0       1       0       0       0               0D    874
     123    2881       0       1       0       0       0       000010201D    875
     123       1       0       1       0       0       0               0D    876
     123    2882       0       1       0       0       0       000010201D    877
     123       1       0       1       0       0       0               0D    878
     192    2883       0       1       0       0       0       000010001D    879
     192       1       0       1       1       0       0               0D    880
     508    2884       0       1       0       0       0       000010001D    881
     508       1       0       1       1       0       0               0D    882
     510    2885       0       1       0       0       0       000010001D    883
     510       1       0       1       1       0       0               0D    884
     116    2886       0       1       0       0       0       000010001D    885
     116       1       0       1       0       0       0               0D    886
     123    2887       0       1       0       0       0       000010201D    887
     123       1       0       1       0       0       0               0D    888
     123    2888       0       1       0       0       0       000010201D    889
     123       1       0       1       0       0       0               0D    890
     190    2889       0       1       0       0       0       000010001D    891
     190       1       0       1       1       0       0               0D    892
     508    2890       0       1       0       0       0       000010001D    893
     508       1       0       3       1       0       0               0D    894
     510    2893       0       1       0       0       0       000010001D    895
     510       1       0       1       1       0       0               0D    896
     128    2894       0       1       0       0       0       000010001D    897
     128       1       0      38       0       0       0               0D    898
     508    2932       0       1       0       0       0       000010001D    899
     508       1       0       1       1       0       0               0D    900
     510    2933       0       1       0       0       0       000010001D    901
     510       1       0       1       1       0       0               0D    902
     128    2934       0       1       0       0       0       000010001D    903
     128       1       0      32       0       0       0               0D    904
     508    2966       0       1       0       0       0       000010001D    905
     508       1       0       1       1       0       0               0D    906
     510    2967       0       1       0       0       0       000010001D    907
     510       1       0       1       1       0       0               0D    908
     128    2968       0       1       0       0       0       000010001D    909
     128       1       0      30       0       0       0               0D    910
     508    2998       0       1       0       0       0       000010001D    911
     508       1       0       1       1       0       0               0D    912
     510    2999       0       1       0       0       0       000010001D    913
     510       1       0       1       1       0       0               0D    914
     116    3000       0       1       0       0       0       000010001D    915
     116       1       0       1       0       0       0               0D    916
     123    3001       0       1       0       0       0       000010201D    917
     123       1       0       1       0       0       0               0D    918
     123    3002       0       1       0       0       0       000010201D    919
     123       1       0       1       0       0       0               0D    920
     192    3003       0       1       0       0       0       000010001D    921
     192       1       0       1       1       0       0               0D    922
     508    3004       0       1       0       0       0       000010001D    923
     508       1       0       1       1       0       0               0D    924
     510    3005       0       1       0       0       0       000010001D    925
     510       1       0       1       1       0       0               0D    926
     116    3006       0       1       0       0       0       000010001D    927
     116       1       0       1       0       0       0               0D    928
     123    3007       0       1       0       0       0       000010201D    929
     123       1       0       1       0       0       0               0D    930
     123    3008       0       1       0       0       0       000010201D    931
     123       1       0       1       0       0       0               0D    932
     190    3009       0       1       0       0       0       000010001D    933
     190       1       0       1       1       0       0               0D    934
     508    3010       0       1       0       0       0       000010001D    935
     508       1       0       1       1       0       0               0D    936
     510    3011       0       1       0       0       0       000010001D    937
     510       1       0       1       1       0       0               0D    938
     116    3012       0       1       0       0       0       000010001D    939
     116       1       0       1       0       0       0               0D    940
     123    3013       0       1       0       0       0       000010201D    941
     123       1       0       1       0       0       0               0D    942
     123    3014       0       1       0       0       0       000010201D    943
     123       1       0       1       0       0       0               0D    944
     190    3015       0       1       0       0       0       000010001D    945
     190       1       0       1       1       0       0               0D    946
     508    3016       0       1       0       0       0       000010001D    947
     508       1       0       1       1       0       0               0D    948
     510    3017       0       1       0       0       0       000010001D    949
     510       1       0       1       1       0       0               0D    950
     116    3018       0       1       0       0       0       000010001D    951
     116       1       0       1       0       0       0               0D    952
     123    3019       0       1       0       0       0       000010201D    953
     123       1       0       1       0       0       0               0D    954
     123    3020       0       1       0       0       0       000010201D    955
     123       1       0       1       0       0       0               0D    956
     190    3021       0       1       0       0       0       000010001D    957
     190       1       0       1       1       0       0               0D    958
     508    3022       0       1       0       0       0       000010001D    959
     508       1       0       2       1       0       0               0D    960
     508    3024       0       1       0       0       0       000010001D    961
     508       1       0       1       1       0       0               0D    962
     508    3025       0       1       0       0       0       000010001D    963
     508       1       0       1       1       0       0               0D    964
     508    3026       0       1       0       0       0       000010001D    965
     508       1       0       1       1       0       0               0D    966
     510    3027       0       1       0       0       0       000010001D    967
     510       1       0       1       1       0       0               0D    968
     116    3028       0       1       0       0       0       000010001D    969
     116       1       0       1       0       0       0               0D    970
     123    3029       0       1       0       0       0       000010201D    971
     123       1       0       1       0       0       0               0D    972
     123    3030       0       1       0       0       0       000010201D    973
     123       1       0       1       0       0       0               0D    974
     190    3031       0       1       0       0       0       000010001D    975
     190       1       0       1       1       0       0               0D    976
     508    3032       0       1       0       0       0       000010001D    977
     508       1       0       1       1       0       0               0D    978
     510    3033       0       1       0       0       0       000010001D    979
     510       1       0       1       1       0       0               0D    980
     116    3034       0       1       0       0       0       000010001D    981
     116       1       0       1       0       0       0               0D    982
     123    3035       0       1       0       0       0       000010201D    983
     123       1       0       1       0       0       0               0D    984
     123    3036       0       1       0       0       0       000010201D    985
     123       1       0       1       0       0       0               0D    986
     190    3037       0       1       0       0       0       000010001D    987
     190       1       0       1       1       0       0               0D    988
     508    3038       0       1       0       0       0       000010001D    989
     508       1       0       1       1       0       0               0D    990
     510    3039       0       1       0       0       0       000010001D    991
     510       1       0       1       1       0       0               0D    992
     116    3040       0       1       0       0       0       000010001D    993
     116       1       0       1       0       0       0               0D    994
     123    3041       0       1       0       0       0       000010201D    995
     123       1       0       1       0       0       0               0D    996
     123    3042       0       1       0       0       0       000010201D    997
     123       1       0       1       0       0       0               0D    998
     190    3043       0       1       0       0       0       000010001D    999
     190       1       0       1       1       0       0               0D   1000
     508    3044       0       1       0       0       0       000010001D   1001
     508       1       0       4       1       0       0               0D   1002
     510    3048       0       1       0       0       0       000010001D   1003
     510       1       0       1       1       0       0               0D   1004
     116    3049       0       1       0       0       0       000010001D   1005
     116       1       0       1       0       0       0               0D   1006
     123    3050       0       1       0       0       0       000010201D   1007
     123       1       0       1       0       0       0               0D   1008
     123    3051       0       1       0       0       0       000010201D   1009
     123       1       0       1       0       0       0               0D   1010
     192    3052       0       1       0       0       0       000010001D   1011
     192       1       0       1       1       0       0               0D   1012
     508    3053       0       1       0       0       0       000010001D   1013
     508       1       0       1       1       0       0               0D   1014
     510    3054       0       1       0       0       0       000010001D   1015
     510       1       0       1       1       0       0               0D   1016
     116    3055       0       1       0       0       0       000010001D   1017
     116       1       0       1       0       0       0               0D   1018
     123    3056       0       1       0       0       0       000010201D   1019
     123       1       0       1       0       0       0               0D   1020
     123    3057       0       1       0       0       0       000010201D   1021
     123       1       0       1       0       0       0               0D   1022
     190    3058       0       1       0       0       0       000010001D   1023
     190       1       0       1       1       0       0               0D   1024
     508    3059       0       1       0       0       0       000010001D   1025
     508       1       0       1       1       0       0               0D   1026
     510    3060       0       1       0       0       0       000010001D   1027
     510       1       0       1       1       0       0               0D   1028
     116    3061       0       1       0       0       0       000010001D   1029
     116       1       0       1       0       0       0               0D   1030
     123    3062       0       1       0       0       0       000010201D   1031
     123       1       0       1       0       0       0               0D   1032
     123    3063       0       1       0       0       0       000010201D   1033
     123       1       0       1       0       0       0               0D   1034
     192    3064       0       1       0       0       0       000010001D   1035
     192       1       0       1       1       0       0               0D   1036
     508    3065       0       1       0       0       0       000010001D   1037
     508       1       0       1       1       0       0               0D   1038
     510    3066       0       1       0       0       0       000010001D   1039
     510       1       0       1       1       0       0               0D   1040
     116    3067       0       1       0       0       0       000010001D   1041
     116       1       0       1       0       0       0               0D   1042
     123    3068       0       1       0       0       0       000010201D   1043
     123       1       0       1       0       0       0               0D   1044
     123    3069       0       1       0       0       0       000010201D   1045
     123       1       0       1       0       0       0               0D   1046
     190    3070       0       1       0       0       0       000010001D   1047
     190       1       0       1       1       0       0               0D   1048
     508    3071       0       1       0       0       0       000010001D   1049
     508       1       0       1       1       0       0               0D   1050
     510    3072       0       1       0       0       0       000010001D   1051
     510       1       0       1       1       0       0               0D   1052
     116    3073       0       1       0       0       0       000010001D   1053
     116       1       0       1       0       0       0               0D   1054
     123    3074       0       1       0       0       0       000010201D   1055
     123       1       0       1       0       0       0               0D   1056
     123    3075       0       1       0       0       0       000010201D   1057
     123       1       0       1       0       0       0               0D   1058
     190    3076       0       1       0       0       0       000010001D   1059
     190       1       0       1       1       0       0               0D   1060
     508    3077       0       1       0       0       0       000010001D   1061
     508       1       0       2       1       0       0               0D   1062
     508    3079       0       1       0       0       0       000010001D   1063
     508       1       0       1       1       0       0               0D   1064
     508    3080       0       1       0       0       0       000010001D   1065
     508       1       0       1       1       0       0               0D   1066
     508    3081       0       1       0       0       0       000010001D   1067
     508       1       0       1       1       0       0               0D   1068
     510    3082       0       1       0       0       0       000010001D   1069
     510       1       0       1       1       0       0               0D   1070
     116    3083       0       1       0       0       0       000010001D   1071
     116       1       0       1       0       0       0               0D   1072
     123    3084       0       1       0       0       0       000010201D   1073
     123       1       0       1       0       0       0               0D   1074
     123    3085       0       1       0       0       0       000010201D   1075
     123       1       0       1       0       0       0               0D   1076
     190    3086       0       1       0       0       0       000010001D   1077
     190       1       0       1       1       0       0               0D   1078
     508    3087       0       1       0       0       0       000010001D   1079
     508       1       0       1       1       0       0               0D   1080
     510    3088       0       1       0       0       0       000010001D   1081
     510       1       0       1       1       0       0               0D   1082
     116    3089       0       1       0       0       0       000010001D   1083
     116       1       0       1       0       0       0               0D   1084
     123    3090       0       1       0       0       0       000010201D   1085
     123       1       0       1       0       0       0               0D   1086
     123    3091       0       1       0       0       0       000010201D   1087
     123       1       0       1       0       0       0               0D   1088
     190    3092       0       1       0       0       0       000010001D   1089
     190       1       0       1       1       0       0               0D   1090
     508    3093       0       1       0       0       0       000010001D   1091
     508       1       0       1       1       0       0               0D   1092
     510    3094       0       1       0       0       0       000010001D   1093
     510       1       0       1       1       0       0               0D   1094
     116    3095       0       1       0       0       0       000010001D   1095
     116       1       0       1       0       0       0               0D   1096
     123    3096       0       1       0       0       0       000010201D   1097
     123       1       0       1       0       0       0               0D   1098
     123    3097       0       1       0       0       0       000010201D   1099
     123       1       0       1       0       0       0               0D   1100
     192    3098       0       1       0       0       0       000010001D   1101
     192       1       0       1       1       0       0               0D   1102
     508    3099       0       1       0       0       0       000010001D   1103
     508       1       0       1       1       0       0               0D   1104
     510    3100       0       1       0       0       0       000010001D   1105
     510       1       0       1       1       0       0               0D   1106
     116    3101       0       1       0       0       0       000010001D   1107
     116       1       0       1       0       0       0               0D   1108
     123    3102       0       1       0       0       0       000010201D   1109
     123       1       0       1       0       0       0               0D   1110
     123    3103       0       1       0       0       0       000010201D   1111
     123       1       0       1       0       0       0               0D   1112
     190    3104       0       1       0       0       0       000010001D   1113
     190       1       0       1       1       0       0               0D   1114
     508    3105       0       1       0       0       0       000010001D   1115
     508       1       0       1       1       0       0               0D   1116
     510    3106       0       1       0       0       0       000010001D   1117
     510       1       0       1       1       0       0               0D   1118
     116    3107       0       1       0       0       0       000010001D   1119
     116       1       0       1       0       0       0               0D   1120
     123    3108       0       1       0       0       0       000010201D   1121
     123       1       0       1       0       0       0               0D   1122
     123    3109       0       1       0       0       0       000010201D   1123
     123       1       0       1       0       0       0               0D   1124
     192    3110       0       1       0       0       0       000010001D   1125
     192       1       0       1       1       0       0               0D   1126
     508    3111       0       1       0       0       0       000010001D   1127
     508       1       0       1       1       0       0               0D   1128
     510    3112       0       1       0       0       0       000010001D   1129
     510       1       0       1       1       0       0               0D   1130
     116    3113       0       1       0       0       0       000010001D   1131
     116       1       0       1       0       0       0               0D   1132
     123    3114       0       1       0       0       0       000010201D   1133
     123       1       0       1       0       0       0               0D   1134
     123    3115       0       1       0       0       0       000010201D   1135
     123       1       0       1       0       0       0               0D   1136
     190    3116       0       1       0       0       0       000010001D   1137
     190       1       0       1       1       0       0               0D   1138
     508    3117       0       1       0       0       0       000010001D   1139
     508       1       0       1       1       0       0               0D   1140
     510    3118       0       1       0       0       0       000010001D   1141
     510       1       0       1       1       0       0               0D   1142
     116    3119       0       1       0       0       0       000010001D   1143
     116       1       0       1       0       0       0               0D   1144
     123    3120       0       1       0       0       0       000010201D   1145
     123       1       0       1       0       0       0               0D   1146
     123    3121       0       1       0       0       0       000010201D   1147
     123       1       0       1       0       0       0               0D   1148
     190    3122       0       1       0       0       0       000010001D   1149
     190       1       0       1       1       0       0               0D   1150
     508    3123       0       1       0       0       0       000010001D   1151
     508       1       0       1       1       0       0               0D   1152
     510    3124       0       1       0       0       0       000010001D   1153
     510       1       0       1       1       0       0               0D   1154
     116    3125       0       1       0       0       0       000010001D   1155
     116       1       0       1       0       0       0               0D   1156
     123    3126       0       1       0       0       0       000010201D   1157
     123       1       0       1       0       0       0               0D   1158
     123    3127       0       1       0       0       0       000010201D   1159
     123       1       0       1       0       0       0               0D   1160
     190    3128       0       1       0       0       0       000010001D   1161
     190       1       0       1       1       0       0               0D   1162
     508    3129       0       1       0       0       0       000010001D   1163
     508       1       0       1       1       0       0               0D   1164
     510    3130       0       1       0       0       0       000010001D   1165
     510       1       0       1       1       0       0               0D   1166
     116    3131       0       1       0       0       0       000010001D   1167
     116       1       0       1       0       0       0               0D   1168
     123    3132       0       1       0       0       0       000010201D   1169
     123       1       0       1       0       0       0               0D   1170
     123    3133       0       1       0       0       0       000010201D   1171
     123       1       0       1       0       0       0               0D   1172
     190    3134       0       1       0       0       0       000010001D   1173
     190       1       0       1       1       0       0               0D   1174
     508    3135       0       1       0       0       0       000010001D   1175
     508       1       0       1       1       0       0               0D   1176
     508    3136       0       1       0       0       0       000010001D   1177
     508       1       0       1       1       0       0               0D   1178
     510    3137       0       1       0       0       0       000010001D   1179
     510       1       0       1       1       0       0               0D   1180
     116    3138       0       1       0       0       0       000010001D   1181
     116       1       0       1       0       0       0               0D   1182
     123    3139       0       1       0       0       0       000010201D   1183
     123       1       0       1       0       0       0               0D   1184
     123    3140       0       1       0       0       0       000010201D   1185
     123       1       0       1       0       0       0               0D   1186
     190    3141       0       1       0       0       0       000010001D   1187
     190       1       0       1       1       0       0               0D   1188
     508    3142       0       1       0       0       0       000010001D   1189
     508       1       0       1       1       0       0               0D   1190
     508    3143       0       1       0       0       0       000010001D   1191
     508       1       0       1       1       0       0               0D   1192
     510    3144       0       1       0       0       0       000010001D   1193
     510       1       0       1       1       0       0               0D   1194
     116    3145       0       1       0       0       0       000010001D   1195
     116       1       0       1       0       0       0               0D   1196
     123    3146       0       1       0       0       0       000010201D   1197
     123       1       0       1       0       0       0               0D   1198
     123    3147       0       1       0       0       0       000010201D   1199
     123       1       0       1       0       0       0               0D   1200
     190    3148       0       1       0       0       0       000010001D   1201
     190       1       0       1       1       0       0               0D   1202
     508    3149       0       1       0       0       0       000010001D   1203
     508       1       0       1       1       0       0               0D   1204
     508    3150       0       1       0       0       0       000010001D   1205
     508       1       0       1       1       0       0               0D   1206
     510    3151       0       1       0       0       0       000010001D   1207
     510       1       0       1       1       0       0               0D   1208
     116    3152       0       1       0       0       0       000010001D   1209
     116       1       0       1       0       0       0               0D   1210
     123    3153       0       1       0       0       0       000010201D   1211
     123       1       0       1       0       0       0               0D   1212
     123    3154       0       1       0       0       0       000010201D   1213
     123       1       0       1       0       0       0               0D   1214
     190    3155       0       1       0       0       0       000010001D   1215
     190       1       0       1       1       0       0               0D   1216
     508    3156       0       1       0       0       0       000010001D   1217
     508       1       0       1       1       0       0               0D   1218
     508    3157       0       1       0       0       0       000010001D   1219
     508       1       0       1       1       0       0               0D   1220
     510    3158       0       1       0       0       0       000010001D   1221
     510       1       0       1       1       0       0               0D   1222
     116    3159       0       1       0       0       0       000010001D   1223
     116       1       0       1       0       0       0               0D   1224
     123    3160       0       1       0       0       0       000010201D   1225
     123       1       0       1       0       0       0               0D   1226
     123    3161       0       1       0       0       0       000010201D   1227
     123       1       0       1       0       0       0               0D   1228
     190    3162       0       1       0       0       0       000010001D   1229
     190       1       0       1       1       0       0               0D   1230
     508    3163       0       1       0       0       0       000010001D   1231
     508       1       0       1       1       0       0               0D   1232
     508    3164       0       1       0       0       0       000010001D   1233
     508       1       0       1       1       0       0               0D   1234
     510    3165       0       1       0       0       0       000010001D   1235
     510       1       0       1       1       0       0               0D   1236
     116    3166       0       1       0       0       0       000010001D   1237
     116       1       0       1       0       0       0               0D   1238
     123    3167       0       1       0       0       0       000010201D   1239
     123       1       0       1       0       0       0               0D   1240
     123    3168       0       1       0       0       0       000010201D   1241
     123       1       0       1       0       0       0               0D   1242
     190    3169       0       1       0       0       0       000010001D   1243
     190       1       0       1       1       0       0               0D   1244
     508    3170       0       1       0       0       0       000010001D   1245
     508       1       0       1       1       0       0               0D   1246
     508    3171       0       1       0       0       0       000010001D   1247
     508       1       0       1       1       0       0               0D   1248
     510    3172       0       1       0       0       0       000010001D   1249
     510       1       0       1       1       0       0               0D   1250
     116    3173       0       1       0       0       0       000010001D   1251
     116       1       0       1       0       0       0               0D   1252
     123    3174       0       1       0       0       0       000010201D   1253
     123       1       0       1       0       0       0               0D   1254
     123    3175       0       1       0       0       0       000010201D   1255
     123       1       0       1       0       0       0               0D   1256
     190    3176       0       1       0       0       0       000010001D   1257
     190       1       0       1       1       0       0               0D   1258
     508    3177       0       1       0       0       0       000010001D   1259
     508       1       0       1       1       0       0               0D   1260
     510    3178       0       1       0       0       0       000010001D   1261
     510       1       0       1       1       0       0               0D   1262
     116    3179       0       1       0       0       0       000010001D   1263
     116       1       0       1       0       0       0               0D   1264
     123    3180       0       1       0       0       0       000010201D   1265
     123       1       0       1       0       0       0               0D   1266
     123    3181       0       1       0       0       0       000010201D   1267
     123       1       0       1       0       0       0               0D   1268
     190    3182       0       1       0       0       0       000010001D   1269
     190       1       0       1       1       0       0               0D   1270
     508    3183       0       1       0       0       0       000010001D   1271
     508       1       0       1       1       0       0               0D   1272
     510    3184       0       1       0       0       0       000010001D   1273
     510       1       0       1       1       0       0               0D   1274
     116    3185       0       1       0       0       0       000010001D   1275
     116       1       0       1       0       0       0               0D   1276
     123    3186       0       1       0       0       0       000010201D   1277
     123       1       0       1       0       0       0               0D   1278
     123    3187       0       1       0       0       0       000010201D   1279
     123       1       0       1       0       0       0               0D   1280
     190    3188       0       1       0       0       0       000010001D   1281
     190       1       0       1       1       0       0               0D   1282
     508    3189       0       1       0       0       0       000010001D   1283
     508       1       0       1       1       0       0               0D   1284
     510    3190       0       1       0       0       0       000010001D   1285
     510       1       0       1       1       0       0               0D   1286
     116    3191       0       1       0       0       0       000010001D   1287
     116       1       0       1       0       0       0               0D   1288
     123    3192       0       1       0       0       0       000010201D   1289
     123       1       0       1       0       0       0               0D   1290
     123    3193       0       1       0       0       0       000010201D   1291
     123       1       0       1       0       0       0               0D   1292
     190    3194       0       1       0       0       0       000010001D   1293
     190       1       0       1       1       0       0               0D   1294
     508    3195       0       1       0       0       0       000010001D   1295
     508       1       0       1       1       0       0               0D   1296
     510    3196       0       1       0       0       0       000010001D   1297
     510       1       0       1       1       0       0               0D   1298
     116    3197       0       1       0       0       0       000010001D   1299
     116       1       0       1       0       0       0               0D   1300
     123    3198       0       1       0       0       0       000010201D   1301
     123       1       0       1       0       0       0               0D   1302
     123    3199       0       1       0       0       0       000010201D   1303
     123       1       0       1       0       0       0               0D   1304
     190    3200       0       1       0       0       0       000010001D   1305
     190       1       0       1       1       0       0               0D   1306
     508    3201       0       1       0       0       0       000010001D   1307
     508       1       0       1       1       0       0               0D   1308
     510    3202       0       1       0       0       0       000010001D   1309
     510       1       0       1       1       0       0               0D   1310
     116    3203       0       1       0       0       0       000010001D   1311
     116       1       0       1       0       0       0               0D   1312
     123    3204       0       1       0       0       0       000010201D   1313
     123       1       0       1       0       0       0               0D   1314
     123    3205       0       1       0       0       0       000010201D   1315
     123       1       0       1       0       0       0               0D   1316
     190    3206       0       1       0       0       0       000010001D   1317
     190       1       0       1       1       0       0               0D   1318
     508    3207       0       1       0       0       0       000010001D   1319
     508       1       0       1       1       0       0               0D   1320
     508    3208       0       1       0       0       0       000010001D   1321
     508       1       0       1       1       0       0               0D   1322
     508    3209       0       1       0       0       0       000010001D   1323
     508       1       0       1       1       0       0               0D   1324
     508    3210       0       1       0       0       0       000010001D   1325
     508       1       0       1       1       0       0               0D   1326
     510    3211       0       1       0       0       0       000010001D   1327
     510       1       0       1       1       0       0               0D   1328
     116    3212       0       1       0       0       0       000010001D   1329
     116       1       0       1       0       0       0               0D   1330
     123    3213       0       1       0       0       0       000010201D   1331
     123       1       0       1       0       0       0               0D   1332
     123    3214       0       1       0       0       0       000010201D   1333
     123       1       0       1       0       0       0               0D   1334
     190    3215       0       1       0       0       0       000010001D   1335
     190       1       0       1       1       0       0               0D   1336
     508    3216       0       1       0       0       0       000010001D   1337
     508       1       0       1       1       0       0               0D   1338
     508    3217       0       1       0       0       0       000010001D   1339
     508       1       0       1       1       0       0               0D   1340
     508    3218       0       1       0       0       0       000010001D   1341
     508       1       0       1       1       0       0               0D   1342
     508    3219       0       1       0       0       0       000010001D   1343
     508       1       0       1       1       0       0               0D   1344
     510    3220       0       1       0       0       0       000010001D   1345
     510       1       0       1       1       0       0               0D   1346
     116    3221       0       1       0       0       0       000010001D   1347
     116       1       0       1       0       0       0               0D   1348
     123    3222       0       1       0       0       0       000010201D   1349
     123       1       0       1       0       0       0               0D   1350
     123    3223       0       1       0       0       0       000010201D   1351
     123       1       0       1       0       0       0               0D   1352
     190    3224       0       1       0       0       0       000010001D   1353
     190       1       0       1       1       0       0               0D   1354
     508    3225       0       1       0       0       0       000010001D   1355
     508       1       0       1       1       0       0               0D   1356
     510    3226       0       1       0       0       0       000010001D   1357
     510       1       0       1       1       0       0               0D   1358
     116    3227       0       1       0       0       0       000010001D   1359
     116       1       0       1       0       0       0               0D   1360
     123    3228       0       1       0       0       0       000010201D   1361
     123       1       0       1       0       0       0               0D   1362
     123    3229       0       1       0       0       0       000010201D   1363
     123       1       0       1       0       0       0               0D   1364
     190    3230       0       1       0       0       0       000010001D   1365
     190       1       0       1       1       0       0               0D   1366
     508    3231       0       1       0       0       0       000010001D   1367
     508       1       0       1       1       0       0               0D   1368
     510    3232       0       1       0       0       0       000010001D   1369
     510       1       0       1       1       0       0               0D   1370
     128    3233       0       1       0       0       0       000010001D   1371
     128       1       0      32       0       0       0               0D   1372
     508    3265       0       1       0       0       0       000010001D   1373
     508       1       0       1       1       0       0               0D   1374
     510    3266       0       1       0       0       0       000010001D   1375
     510       1       0       1       1       0       0               0D   1376
     116    3267       0       1       0       0       0       000010001D   1377
     116       1       0       1       0       0       0               0D   1378
     123    3268       0       1       0       0       0       000010201D   1379
     123       1       0       1       0       0       0               0D   1380
     123    3269       0       1       0       0       0       000010201D   1381
     123       1       0       1       0       0       0               0D   1382
     190    3270       0       1       0       0       0       000010001D   1383
     190       1       0       1       1       0       0               0D   1384
     508    3271       0       1       0       0       0       000010001D   1385
     508       1       0       1       1       0       0               0D   1386
     510    3272       0       1       0       0       0       000010001D   1387
     510       1       0       1       1       0       0               0D   1388
     116    3273       0       1       0       0       0       000010001D   1389
     116       1       0       1       0       0       0               0D   1390
     123    3274       0       1       0       0       0       000010201D   1391
     123       1       0       1       0       0       0               0D   1392
     123    3275       0       1       0       0       0       000010201D   1393
     123       1       0       1       0       0       0               0D   1394
     192    3276       0       1       0       0       0       000010001D   1395
     192       1       0       1       1       0       0               0D   1396
     508    3277       0       1       0       0       0       000010001D   1397
     508       1       0       1       1       0       0               0D   1398
     510    3278       0       1       0       0       0       000010001D   1399
     510       1       0       1       1       0       0               0D   1400
     116    3279       0       1       0       0       0       000010001D   1401
     116       1       0       1       0       0       0               0D   1402
     123    3280       0       1       0       0       0       000010201D   1403
     123       1       0       1       0       0       0               0D   1404
     123    3281       0       1       0       0       0       000010201D   1405
     123       1       0       1       0       0       0               0D   1406
     192    3282       0       1       0       0       0       000010001D   1407
     192       1       0       1       1       0       0               0D   1408
     508    3283       0       1       0       0       0       000010001D   1409
     508       1       0       1       1       0       0               0D   1410
     510    3284       0       1       0       0       0       000010001D   1411
     510       1       0       1       1       0       0               0D   1412
     116    3285       0       1       0       0       0       000010001D   1413
     116       1       0       1       0       0       0               0D   1414
     123    3286       0       1       0       0       0       000010201D   1415
     123       1       0       1       0       0       0               0D   1416
     123    3287       0       1       0       0       0       000010201D   1417
     123       1       0       1       0       0       0               0D   1418
     190    3288       0       1       0       0       0       000010001D   1419
     190       1       0       1       1       0       0               0D   1420
     508    3289       0       1       0       0       0       000010001D   1421
     508       1       0       1       1       0       0               0D   1422
     508    3290       0       1       0       0       0       000010001D   1423
     508       1       0       1       1       0       0               0D   1424
     510    3291       0       1       0       0       0       000010001D   1425
     510       1       0       1       1       0       0               0D   1426
     116    3292       0       1       0       0       0       000010001D   1427
     116       1       0       1       0       0       0               0D   1428
     123    3293       0       1       0       0       0       000010201D   1429
     123       1       0       1       0       0       0               0D   1430
     123    3294       0       1       0       0       0       000010201D   1431
     123       1       0       1       0       0       0               0D   1432
     190    3295       0       1       0       0       0       000010001D   1433
     190       1       0       1       1       0       0               0D   1434
     508    3296       0       1       0       0       0       000010001D   1435
     508       1       0       3       1       0       0               0D   1436
     510    3299       0       1       0       0       0       000010001D   1437
     510       1       0       1       1       0       0               0D   1438
     116    3300       0       1       0       0       0       000010001D   1439
     116       1       0       1       0       0       0               0D   1440
     123    3301       0       1       0       0       0       000010201D   1441
     123       1       0       1       0       0       0               0D   1442
     123    3302       0       1       0       0       0       000010201D   1443
     123       1       0       1       0       0       0               0D   1444
     190    3303       0       1       0       0       0       000010001D   1445
     190       1       0       1       1       0       0               0D   1446
     508    3304       0       1       0       0       0       000010001D   1447
     508       1       0       1       1       0       0               0D   1448
     508    3305       0       1       0       0       0       000010001D   1449
     508       1       0       1       1       0       0               0D   1450
     510    3306       0       1       0       0       0       000010001D   1451
     510       1       0       1       1       0       0               0D   1452
     116    3307       0       1       0       0       0       000010001D   1453
     116       1       0       1       0       0       0               0D   1454
     123    3308       0       1       0       0       0       000010201D   1455
     123       1       0       1       0       0       0               0D   1456
     123    3309       0       1       0       0       0       000010201D   1457
     123       1       0       1       0       0       0               0D   1458
     190    3310       0       1       0       0       0       000010001D   1459
     190       1       0       1       1       0       0               0D   1460
     508    3311       0       1       0       0       0       000010001D   1461
     508       1       0       1       1       0       0               0D   1462
     510    3312       0       1       0       0       0       000010001D   1463
     510       1       0       1       1       0       0               0D   1464
     116    3313       0       1       0       0       0       000010001D   1465
     116       1       0       1       0       0       0               0D   1466
     123    3314       0       1       0       0       0       000010201D   1467
     123       1       0       1       0       0       0               0D   1468
     123    3315       0       1       0       0       0       000010201D   1469
     123       1       0       1       0       0       0               0D   1470
     190    3316       0       1       0       0       0       000010001D   1471
     190       1       0       1       1       0       0               0D   1472
     508    3317       0       1       0       0       0       000010001D   1473
     508       1       0       1       1       0       0               0D   1474
     508    3318       0       1       0       0       0       000010001D   1475
     508       1       0       1       1       0       0               0D   1476
     510    3319       0       1       0       0       0       000010001D   1477
     510       1       0       1       1       0       0               0D   1478
     116    3320       0       1       0       0       0       000010001D   1479
     116       1       0       1       0       0       0               0D   1480
     123    3321       0       1       0       0       0       000010201D   1481
     123       1       0       1       0       0       0               0D   1482
     123    3322       0       1       0       0       0       000010201D   1483
     123       1       0       1       0       0       0               0D   1484
     190    3323       0       1       0       0       0       000010001D   1485
     190       1       0       1       1       0       0               0D   1486
     508    3324       0       1       0       0       0       000010001D   1487
     508       1       0       1       1       0       0               0D   1488
     510    3325       0       1       0       0       0       000010001D   1489
     510       1       0       1       1       0       0               0D   1490
     116    3326       0       1       0       0       0       000010001D   1491
     116       1       0       1       0       0       0               0D   1492
     123    3327       0       1       0       0       0       000010201D   1493
     123       1       0       1       0       0       0               0D   1494
     123    3328       0       1       0       0       0       000010201D   1495
     123       1       0       1       0       0       0               0D   1496
     190    3329       0       1       0       0       0       000010001D   1497
     190       1       0       1       1       0       0               0D   1498
     508    3330       0       1       0       0       0       000010001D   1499
     508       1       0       1       1       0       0               0D   1500
     508    3331       0       1       0       0       0       000010001D   1501
     508       1       0       1       1       0       0               0D   1502
     510    3332       0       1       0       0       0       000010001D   1503
     510       1       0       1       1       0       0               0D   1504
     116    3333       0       1       0       0       0       000010001D   1505
     116       1       0       1       0       0       0               0D   1506
     123    3334       0       1       0       0       0       000010201D   1507
     123       1       0       1       0       0       0               0D   1508
     123    3335       0       1       0       0       0       000010201D   1509
     123       1       0       1       0       0       0               0D   1510
     190    3336       0       1       0       0       0       000010001D   1511
     190       1       0       1       1       0       0               0D   1512
     508    3337       0       1       0       0       0       000010001D   1513
     508       1       0       1       1       0       0               0D   1514
     510    3338       0       1       0       0       0       000010001D   1515
     510       1       0       1       1       0       0               0D   1516
     116    3339       0       1       0       0       0       000010001D   1517
     116       1       0       1       0       0       0               0D   1518
     123    3340       0       1       0       0       0       000010201D   1519
     123       1       0       1       0       0       0               0D   1520
     123    3341       0       1       0       0       0       000010201D   1521
     123       1       0       1       0       0       0               0D   1522
     190    3342       0       1       0       0       0       000010001D   1523
     190       1       0       1       1       0       0               0D   1524
     508    3343       0       1       0       0       0       000010001D   1525
     508       1       0       1       1       0       0               0D   1526
     508    3344       0       1       0       0       0       000010001D   1527
     508       1       0       1       1       0       0               0D   1528
     510    3345       0       1       0       0       0       000010001D   1529
     510       1       0       1       1       0       0               0D   1530
     116    3346       0       1       0       0       0       000010001D   1531
     116       1       0       1       0       0       0               0D   1532
     123    3347       0       1       0       0       0       000010201D   1533
     123       1       0       1       0       0       0               0D   1534
     123    3348       0       1       0       0       0       000010201D   1535
     123       1       0       1       0       0       0               0D   1536
     190    3349       0       1       0       0       0       000010001D   1537
     190       1       0       1       1       0       0               0D   1538
     508    3350       0       1       0       0       0       000010001D   1539
     508       1       0       1       1       0       0               0D   1540
     510    3351       0       1       0       0       0       000010001D   1541
     510       1       0       1       1       0       0               0D   1542
     116    3352       0       1       0       0       0       000010001D   1543
     116       1       0       1       0       0       0               0D   1544
     123    3353       0       1       0       0       0       000010201D   1545
     123       1       0       1       0       0       0               0D   1546
     123    3354       0       1       0       0       0       000010201D   1547
     123       1       0       1       0       0       0               0D   1548
     190    3355       0       1       0       0       0       000010001D   1549
     190       1       0       1       1       0       0               0D   1550
     508    3356       0       1       0       0       0       000010001D   1551
     508       1       0       2       1       0       0               0D   1552
     508    3358       0       1       0       0       0       000010001D   1553
     508       1       0       1       1       0       0               0D   1554
     508    3359       0       1       0       0       0       000010001D   1555
     508       1       0       1       1       0       0               0D   1556
     510    3360       0       1       0       0       0       000010001D   1557
     510       1       0       1       1       0       0               0D   1558
     116    3361       0       1       0       0       0       000010001D   1559
     116       1       0       1       0       0       0               0D   1560
     123    3362       0       1       0       0       0       000010201D   1561
     123       1       0       1       0       0       0               0D   1562
     123    3363       0       1       0       0       0       000010201D   1563
     123       1       0       1       0       0       0               0D   1564
     190    3364       0       1       0       0       0       000010001D   1565
     190       1       0       1       1       0       0               0D   1566
     508    3365       0       1       0       0       0       000010001D   1567
     508       1       0       1       1       0       0               0D   1568
     510    3366       0       1       0       0       0       000010001D   1569
     510       1       0       1       1       0       0               0D   1570
     116    3367       0       1       0       0       0       000010001D   1571
     116       1       0       1       0       0       0               0D   1572
     123    3368       0       1       0       0       0       000010201D   1573
     123       1       0       1       0       0       0               0D   1574
     123    3369       0       1       0       0       0       000010201D   1575
     123       1       0       1       0       0       0               0D   1576
     190    3370       0       1       0       0       0       000010001D   1577
     190       1       0       1       1       0       0               0D   1578
     508    3371       0       1       0       0       0       000010001D   1579
     508       1       0       1       1       0       0               0D   1580
     510    3372       0       1       0       0       0       000010001D   1581
     510       1       0       1       1       0       0               0D   1582
     116    3373       0       1       0       0       0       000010001D   1583
     116       1       0       1       0       0       0               0D   1584
     123    3374       0       1       0       0       0       000010201D   1585
     123       1       0       1       0       0       0               0D   1586
     123    3375       0       1       0       0       0       000010201D   1587
     123       1       0       1       0       0       0               0D   1588
     190    3376       0       1       0       0       0       000010001D   1589
     190       1       0       1       1       0       0               0D   1590
     508    3377       0       1       0       0       0       000010001D   1591
     508       1       0       1       1       0       0               0D   1592
     510    3378       0       1       0       0       0       000010001D   1593
     510       1       0       1       1       0       0               0D   1594
     116    3379       0       1       0       0       0       000010001D   1595
     116       1       0       1       0       0       0               0D   1596
     123    3380       0       1       0       0       0       000010201D   1597
     123       1       0       1       0       0       0               0D   1598
     123    3381       0       1       0       0       0       000010201D   1599
     123       1       0       1       0       0       0               0D   1600
     190    3382       0       1       0       0       0       000010001D   1601
     190       1       0       1       1       0       0               0D   1602
     508    3383       0       1       0       0       0       000010001D   1603
     508       1       0       1       1       0       0               0D   1604
     510    3384       0       1       0       0       0       000010001D   1605
     510       1       0       1       1       0       0               0D   1606
     116    3385       0       1       0       0       0       000010001D   1607
     116       1       0       1       0       0       0               0D   1608
     123    3386       0       1       0       0       0       000010201D   1609
     123       1       0       1       0       0       0               0D   1610
     123    3387       0       1       0       0       0       000010201D   1611
     123       1       0       1       0       0       0               0D   1612
     190    3388       0       1       0       0       0       000010001D   1613
     190       1       0       1       1       0       0               0D   1614
     508    3389       0       1       0       0       0       000010001D   1615
     508       1       0       1       1       0       0               0D   1616
     510    3390       0       1       0       0       0       000010001D   1617
     510       1       0       1       1       0       0               0D   1618
     116    3391       0       1       0       0       0       000010001D   1619
     116       1       0       1       0       0       0               0D   1620
     123    3392       0       1       0       0       0       000010201D   1621
     123       1       0       1       0       0       0               0D   1622
     123    3393       0       1       0       0       0       000010201D   1623
     123       1       0       1       0       0       0               0D   1624
     190    3394       0       1       0       0       0       000010001D   1625
     190       1       0       1       1       0       0               0D   1626
     508    3395       0       1       0       0       0       000010001D   1627
     508       1       0       1       1       0       0               0D   1628
     510    3396       0       1       0       0       0       000010001D   1629
     510       1       0       1       1       0       0               0D   1630
     116    3397       0       1       0       0       0       000010001D   1631
     116       1       0       1       0       0       0               0D   1632
     123    3398       0       1       0       0       0       000010201D   1633
     123       1       0       1       0       0       0               0D   1634
     123    3399       0       1       0       0       0       000010201D   1635
     123       1       0       1       0       0       0               0D   1636
     190    3400       0       1       0       0       0       000010001D   1637
     190       1       0       1       1       0       0               0D   1638
     508    3401       0       1       0       0       0       000010001D   1639
     508       1       0       1       1       0       0               0D   1640
     510    3402       0       1       0       0       0       000010001D   1641
     510       1       0       1       1       0       0               0D   1642
     116    3403       0       1       0       0       0       000010001D   1643
     116       1       0       1       0       0       0               0D   1644
     123    3404       0       1       0       0       0       000010201D   1645
     123       1       0       1       0       0       0               0D   1646
     123    3405       0       1       0       0       0       000010201D   1647
     123       1       0       1       0       0       0               0D   1648
     190    3406       0       1       0       0       0       000010001D   1649
     190       1       0       1       1       0       0               0D   1650
     508    3407       0       1       0       0       0       000010001D   1651
     508       1       0       1       1       0       0               0D   1652
     510    3408       0       1       0       0       0       000010001D   1653
     510       1       0       1       1       0       0               0D   1654
     116    3409       0       1       0       0       0       000010001D   1655
     116       1       0       1       0       0       0               0D   1656
     123    3410       0       1       0       0       0       000010201D   1657
     123       1       0       1       0       0       0               0D   1658
     123    3411       0       1       0       0       0       000010201D   1659
     123       1       0       1       0       0       0               0D   1660
     190    3412       0       1       0       0       0       000010001D   1661
     190       1       0       1       1       0       0               0D   1662
     508    3413       0       1       0       0       0       000010001D   1663
     508       1       0       1       1       0       0               0D   1664
     510    3414       0       1       0       0       0       000010001D   1665
     510       1       0       1       1       0       0               0D   1666
     116    3415       0       1       0       0       0       000010001D   1667
     116       1       0       1       0       0       0               0D   1668
     123    3416       0       1       0       0       0       000010201D   1669
     123       1       0       1       0       0       0               0D   1670
     123    3417       0       1       0       0       0       000010201D   1671
     123       1       0       1       0       0       0               0D   1672
     190    3418       0       1       0       0       0       000010001D   1673
     190       1       0       1       1       0       0               0D   1674
     508    3419       0       1       0       0       0       000010001D   1675
     508       1       0       1       1       0       0               0D   1676
     510    3420       0       1       0       0       0       000010001D   1677
     510       1       0       1       1       0       0               0D   1678
     116    3421       0       1       0       0       0       000010001D   1679
     116       1       0       1       0       0       0               0D   1680
     123    3422       0       1       0       0       0       000010201D   1681
     123       1       0       1       0       0       0               0D   1682
     123    3423       0       1       0       0       0       000010201D   1683
     123       1       0       1       0       0       0               0D   1684
     190    3424       0       1       0       0       0       000010001D   1685
     190       1       0       1       1       0       0               0D   1686
     508    3425       0       1       0       0       0       000010001D   1687
     508       1       0       1       1       0       0               0D   1688
     510    3426       0       1       0       0       0       000010001D   1689
     510       1       0       1       1       0       0               0D   1690
     116    3427       0       1       0       0       0       000010001D   1691
     116       1       0       1       0       0       0               0D   1692
     123    3428       0       1       0       0       0       000010201D   1693
     123       1       0       1       0       0       0               0D   1694
     123    3429       0       1       0       0       0       000010201D   1695
     123       1       0       1       0       0       0               0D   1696
     190    3430       0       1       0       0       0       000010001D   1697
     190       1       0       1       1       0       0               0D   1698
     508    3431       0       1       0       0       0       000010001D   1699
     508       1       0       1       1       0       0               0D   1700
     510    3432       0       1       0       0       0       000010001D   1701
     510       1       0       1       1       0       0               0D   1702
     116    3433       0       1       0       0       0       000010001D   1703
     116       1       0       1       0       0       0               0D   1704
     123    3434       0       1       0       0       0       000010201D   1705
     123       1       0       1       0       0       0               0D   1706
     123    3435       0       1       0       0       0       000010201D   1707
     123       1       0       1       0       0       0               0D   1708
     190    3436       0       1       0       0       0       000010001D   1709
     190       1       0       1       1       0       0               0D   1710
     508    3437       0       1       0       0       0       000010001D   1711
     508       1       0       1       1       0       0               0D   1712
     510    3438       0       1       0       0       0       000010001D   1713
     510       1       0       1       1       0       0               0D   1714
     116    3439       0       1       0       0       0       000010001D   1715
     116       1       0       1       0       0       0               0D   1716
     123    3440       0       1       0       0       0       000010201D   1717
     123       1       0       1       0       0       0               0D   1718
     123    3441       0       1       0       0       0       000010201D   1719
     123       1       0       1       0       0       0               0D   1720
     190    3442       0       1       0       0       0       000010001D   1721
     190       1       0       1       1       0       0               0D   1722
     508    3443       0       1       0       0       0       000010001D   1723
     508       1       0       1       1       0       0               0D   1724
     510    3444       0       1       0       0       0       000010001D   1725
     510       1       0       1       1       0       0               0D   1726
     116    3445       0       1       0       0       0       000010001D   1727
     116       1       0       1       0       0       0               0D   1728
     123    3446       0       1       0       0       0       000010201D   1729
     123       1       0       1       0       0       0               0D   1730
     123    3447       0       1       0       0       0       000010201D   1731
     123       1       0       1       0       0       0               0D   1732
     190    3448       0       1       0       0       0       000010001D   1733
     190       1       0       1       1       0       0               0D   1734
     508    3449       0       1       0       0       0       000010001D   1735
     508       1       0       1       1       0       0               0D   1736
     510    3450       0       1       0       0       0       000010001D   1737
     510       1       0       1       1       0       0               0D   1738
     116    3451       0       1       0       0       0       000010001D   1739
     116       1       0       1       0       0       0               0D   1740
     123    3452       0       1       0       0       0       000010201D   1741
     123       1       0       1       0       0       0               0D   1742
     123    3453       0       1       0       0       0       000010201D   1743
     123       1       0       1       0       0       0               0D   1744
     190    3454       0       1       0       0       0       000010001D   1745
     190       1       0       1       1       0       0               0D   1746
     508    3455       0       1       0       0       0       000010001D   1747
     508       1       0       1       1       0       0               0D   1748
     510    3456       0       1       0       0       0       000010001D   1749
     510       1       0       1       1       0       0               0D   1750
     116    3457       0       1       0       0       0       000010001D   1751
     116       1       0       1       0       0       0               0D   1752
     123    3458       0       1       0       0       0       000010201D   1753
     123       1       0       1       0       0       0               0D   1754
     123    3459       0       1       0       0       0       000010201D   1755
     123       1       0       1       0       0       0               0D   1756
     190    3460       0       1       0       0       0       000010001D   1757
     190       1       0       1       1       0       0               0D   1758
     508    3461       0       1       0       0       0       000010001D   1759
     508       1       0       1       1       0       0               0D   1760
     510    3462       0       1       0       0       0       000010001D   1761
     510       1       0       1       1       0       0               0D   1762
     116    3463       0       1       0       0       0       000010001D   1763
     116       1       0       1       0       0       0               0D   1764
     123    3464       0       1       0       0       0       000010201D   1765
     123       1       0       1       0       0       0               0D   1766
     123    3465       0       1       0       0       0       000010201D   1767
     123       1       0       1       0       0       0               0D   1768
     190    3466       0       1       0       0       0       000010001D   1769
     190       1       0       1       1       0       0               0D   1770
     508    3467       0       1       0       0       0       000010001D   1771
     508       1       0       1       1       0       0               0D   1772
     510    3468       0       1       0       0       0       000010001D   1773
     510       1       0       1       1       0       0               0D   1774
     116    3469       0       1       0       0       0       000010001D   1775
     116       1       0       1       0       0       0               0D   1776
     123    3470       0       1       0       0       0       000010201D   1777
     123       1       0       1       0       0       0               0D   1778
     123    3471       0       1       0       0       0       000010201D   1779
     123       1       0       1       0       0       0               0D   1780
     190    3472       0       1       0       0       0       000010001D   1781
     190       1       0       1       1       0       0               0D   1782
     508    3473       0       1       0       0       0       000010001D   1783
     508       1       0       1       1       0       0               0D   1784
     510    3474       0       1       0       0       0       000010001D   1785
     510       1       0       1       1       0       0               0D   1786
     116    3475       0       1       0       0       0       000010001D   1787
     116       1       0       1       0       0       0               0D   1788
     123    3476       0       1       0       0       0       000010201D   1789
     123       1       0       1       0       0       0               0D   1790
     123    3477       0       1       0       0       0       000010201D   1791
     123       1       0       1       0       0       0               0D   1792
     190    3478       0       1       0       0       0       000010001D   1793
     190       1       0       1       1       0       0               0D   1794
     508    3479       0       1       0       0       0       000010001D   1795
     508       1       0       1       1       0       0               0D   1796
     510    3480       0       1       0       0       0       000010001D   1797
     510       1       0       1       1       0       0               0D   1798
     116    3481       0       1       0       0       0       000010001D   1799
     116       1       0       1       0       0       0               0D   1800
     123    3482       0       1       0       0       0       000010201D   1801
     123       1       0       1       0       0       0               0D   1802
     123    3483       0       1       0       0       0       000010201D   1803
     123       1       0       1       0       0       0               0D   1804
     190    3484       0       1       0       0       0       000010001D   1805
     190       1       0       1       1       0       0               0D   1806
     508    3485       0       1       0       0       0       000010001D   1807
     508       1       0       1       1       0       0               0D   1808
     510    3486       0       1       0       0       0       000010001D   1809
     510       1       0       1       1       0       0               0D   1810
     116    3487       0       1       0       0       0       000010001D   1811
     116       1       0       1       0       0       0               0D   1812
     123    3488       0       1       0       0       0       000010201D   1813
     123       1       0       1       0       0       0               0D   1814
     123    3489       0       1       0       0       0       000010201D   1815
     123       1       0       1       0       0       0               0D   1816
     190    3490       0       1       0       0       0       000010001D   1817
     190       1       0       1       1       0       0               0D   1818
     508    3491       0       1       0       0       0       000010001D   1819
     508       1       0       1       1       0       0               0D   1820
     510    3492       0       1       0       0       0       000010001D   1821
     510       1       0       1       1       0       0               0D   1822
     116    3493       0       1       0       0       0       000010001D   1823
     116       1       0       1       0       0       0               0D   1824
     123    3494       0       1       0       0       0       000010201D   1825
     123       1       0       1       0       0       0               0D   1826
     123    3495       0       1       0       0       0       000010201D   1827
     123       1       0       1       0       0       0               0D   1828
     190    3496       0       1       0       0       0       000010001D   1829
     190       1       0       1       1       0       0               0D   1830
     508    3497       0       1       0       0       0       000010001D   1831
     508       1       0       1       1       0       0               0D   1832
     510    3498       0       1       0       0       0       000010001D   1833
     510       1       0       1       1       0       0               0D   1834
     116    3499       0       1       0       0       0       000010001D   1835
     116       1       0       1       0       0       0               0D   1836
     123    3500       0       1       0       0       0       000010201D   1837
     123       1       0       1       0       0       0               0D   1838
     123    3501       0       1       0       0       0       000010201D   1839
     123       1       0       1       0       0       0               0D   1840
     190    3502       0       1       0       0       0       000010001D   1841
     190       1       0       1       1       0       0               0D   1842
     508    3503       0       1       0       0       0       000010001D   1843
     508       1       0       1       1       0       0               0D   1844
     510    3504       0       1       0       0       0       000010001D   1845
     510       1       0       1       1       0       0               0D   1846
     116    3505       0       1       0       0       0       000010001D   1847
     116       1       0       1       0       0       0               0D   1848
     123    3506       0       1       0       0       0       000010201D   1849
     123       1       0       1       0       0       0               0D   1850
     123    3507       0       1       0       0       0       000010201D   1851
     123       1       0       1       0       0       0               0D   1852
     190    3508       0       1       0       0       0       000010001D   1853
     190       1       0       1       1       0       0               0D   1854
     508    3509       0       1       0       0       0       000010001D   1855
     508       1       0       1       1       0       0               0D   1856
     510    3510       0       1       0       0       0       000010001D   1857
     510       1       0       1       1       0       0               0D   1858
     116    3511       0       1       0       0       0       000010001D   1859
     116       1       0       1       0       0       0               0D   1860
     123    3512       0       1       0       0       0       000010201D   1861
     123       1       0       1       0       0       0               0D   1862
     123    3513       0       1       0       0       0       000010201D   1863
     123       1       0       1       0       0       0               0D   1864
     190    3514       0       1       0       0       0       000010001D   1865
     190       1       0       1       1       0       0               0D   1866
     508    3515       0       1       0       0       0       000010001D   1867
     508       1       0       1       1       0       0               0D   1868
     510    3516       0       1       0       0       0       000010001D   1869
     510       1       0       1       1       0       0               0D   1870
     116    3517       0       1       0       0       0       000010001D   1871
     116       1       0       1       0       0       0               0D   1872
     123    3518       0       1       0       0       0       000010201D   1873
     123       1       0       1       0       0       0               0D   1874
     123    3519       0       1       0       0       0       000010201D   1875
     123       1       0       1       0       0       0               0D   1876
     190    3520       0       1       0       0       0       000010001D   1877
     190       1       0       1       1       0       0               0D   1878
     508    3521       0       1       0       0       0       000010001D   1879
     508       1       0       1       1       0       0               0D   1880
     510    3522       0       1       0       0       0       000010001D   1881
     510       1       0       1       1       0       0               0D   1882
     116    3523       0       1       0       0       0       000010001D   1883
     116       1       0       1       0       0       0               0D   1884
     123    3524       0       1       0       0       0       000010201D   1885
     123       1       0       1       0       0       0               0D   1886
     123    3525       0       1       0       0       0       000010201D   1887
     123       1       0       1       0       0       0               0D   1888
     190    3526       0       1       0       0       0       000010001D   1889
     190       1       0       1       1       0       0               0D   1890
     508    3527       0       1       0       0       0       000010001D   1891
     508       1       0       1       1       0       0               0D   1892
     510    3528       0       1       0       0       0       000010001D   1893
     510       1       0       1       1       0       0               0D   1894
     116    3529       0       1       0       0       0       000010001D   1895
     116       1       0       1       0       0       0               0D   1896
     123    3530       0       1       0       0       0       000010201D   1897
     123       1       0       1       0       0       0               0D   1898
     123    3531       0       1       0       0       0       000010201D   1899
     123       1       0       1       0       0       0               0D   1900
     190    3532       0       1       0       0       0       000010001D   1901
     190       1       0       1       1       0       0               0D   1902
     508    3533       0       1       0       0       0       000010001D   1903
     508       1       0       1       1       0       0               0D   1904
     510    3534       0       1       0       0       0       000010001D   1905
     510       1       0       1       1       0       0               0D   1906
     116    3535       0       1       0       0       0       000010001D   1907
     116       1       0       1       0       0       0               0D   1908
     123    3536       0       1       0       0       0       000010201D   1909
     123       1       0       1       0       0       0               0D   1910
     123    3537       0       1       0       0       0       000010201D   1911
     123       1       0       1       0       0       0               0D   1912
     190    3538       0       1       0       0       0       000010001D   1913
     190       1       0       1       1       0       0               0D   1914
     508    3539       0       1       0       0       0       000010001D   1915
     508       1       0       1       1       0       0               0D   1916
     510    3540       0       1       0       0       0       000010001D   1917
     510       1       0       1       1       0       0               0D   1918
     116    3541       0       1       0       0       0       000010001D   1919
     116       1       0       1       0       0       0               0D   1920
     123    3542       0       1       0       0       0       000010201D   1921
     123       1       0       1       0       0       0               0D   1922
     123    3543       0       1       0       0       0       000010201D   1923
     123       1       0       1       0       0       0               0D   1924
     190    3544       0       1       0       0       0       000010001D   1925
     190       1       0       1       1       0       0               0D   1926
     508    3545       0       1       0       0       0       000010001D   1927
     508       1       0       1       1       0       0               0D   1928
     510    3546       0       1       0       0       0       000010001D   1929
     510       1       0       1       1       0       0               0D   1930
     116    3547       0       1       0       0       0       000010001D   1931
     116       1       0       1       0       0       0               0D   1932
     123    3548       0       1       0       0       0       000010201D   1933
     123       1       0       1       0       0       0               0D   1934
     123    3549       0       1       0       0       0       000010201D   1935
     123       1       0       1       0       0       0               0D   1936
     190    3550       0       1       0       0       0       000010001D   1937
     190       1       0       1       1       0       0               0D   1938
     508    3551       0       1       0       0       0       000010001D   1939
     508       1       0       1       1       0       0               0D   1940
     510    3552       0       1       0       0       0       000010001D   1941
     510       1       0       1       1       0       0               0D   1942
     116    3553       0       1       0       0       0       000010001D   1943
     116       1       0       1       0       0       0               0D   1944
     123    3554       0       1       0       0       0       000010201D   1945
     123       1       0       1       0       0       0               0D   1946
     123    3555       0       1       0       0       0       000010201D   1947
     123       1       0       1       0       0       0               0D   1948
     190    3556       0       1       0       0       0       000010001D   1949
     190       1       0       1       1       0       0               0D   1950
     508    3557       0       1       0       0       0       000010001D   1951
     508       1       0       1       1       0       0               0D   1952
     510    3558       0       1       0       0       0       000010001D   1953
     510       1       0       1       1       0       0               0D   1954
     116    3559       0       1       0       0       0       000010001D   1955
     116       1       0       1       0       0       0               0D   1956
     123    3560       0       1       0       0       0       000010201D   1957
     123       1       0       1       0       0       0               0D   1958
     123    3561       0       1       0       0       0       000010201D   1959
     123       1       0       1       0       0       0               0D   1960
     190    3562       0       1       0       0       0       000010001D   1961
     190       1       0       1       1       0       0               0D   1962
     508    3563       0       1       0       0       0       000010001D   1963
     508       1       0       4       1       0       0               0D   1964
     510    3567       0       1       0       0       0       000010001D   1965
     510       1       0       1       1       0       0               0D   1966
     116    3568       0       1       0       0       0       000010001D   1967
     116       1       0       1       0       0       0               0D   1968
     123    3569       0       1       0       0       0       000010201D   1969
     123       1       0       1       0       0       0               0D   1970
     123    3570       0       1       0       0       0       000010201D   1971
     123       1       0       1       0       0       0               0D   1972
     192    3571       0       1       0       0       0       000010001D   1973
     192       1       0       1       1       0       0               0D   1974
     508    3572       0       1       0       0       0       000010001D   1975
     508       1       0       1       1       0       0               0D   1976
     510    3573       0       1       0       0       0       000010001D   1977
     510       1       0       1       1       0       0               0D   1978
     116    3574       0       1       0       0       0       000010001D   1979
     116       1       0       1       0       0       0               0D   1980
     123    3575       0       1       0       0       0       000010201D   1981
     123       1       0       1       0       0       0               0D   1982
     123    3576       0       1       0       0       0       000010201D   1983
     123       1       0       1       0       0       0               0D   1984
     192    3577       0       1       0       0       0       000010001D   1985
     192       1       0       1       1       0       0               0D   1986
     508    3578       0       1       0       0       0       000010001D   1987
     508       1       0       1       1       0       0               0D   1988
     510    3579       0       1       0       0       0       000010001D   1989
     510       1       0       1       1       0       0               0D   1990
     514    3580       0       1       0       0       0       000010001D   1991
     514       1       0      11       1       0       0               0D   1992
     186    3591       0       1       0       0       0       000000001D   1993
     186       1       0       1       0       0       0               0D   1994
116,-1.03485,-0.,1.6505;                                               1P      1
123,-1.,0.,0.;                                                         3P      2
123,0.,-0.70710678118655,0.70710678118655;                             5P      3
190,1,3,5;                                                             7P      4
110,-1.03485,-0.4995,2.,-0.10235000006622,-0.2711571536702,            9P      5
1.87100861213637;                                                      9P      6
502,9,-1.03485,-0.4995,2.,-1.03485,0.4995,2.,-0.10235000006631,       11P      7
0.27115715366903,1.42999138786215,-1.03485,-0.4995,1.301,             11P      8
-0.10235000006661,0.28636195055199,1.85086737081933,                  11P      9
-0.10235000006661,-0.28636195055199,1.45013262918067,-1.03485,        11P     10
0.4995,1.301,-0.10235,-0.34949970101293,1.6505000000101,              11P     11
-0.10235000006631,-0.27115715366903,1.87100861213785;                 11P     12
126,33,3,0,0,1,0,0.,0.,0.,0.,0.0625,0.0625,0.125,0.125,0.1875,        13P     13
0.1875,0.25,0.25,0.3125,0.3125,0.375,0.375,0.4375,0.4375,0.5,         13P     14
0.5,0.5625,0.5625,0.625,0.625,0.6875,0.6875,0.75,0.75,0.8125,         13P     15
0.8125,0.875,0.875,0.9375,0.9375,1.,1.,1.,1.,1.,1.,1.,1.,1.,1.,       13P     16
1.,1.,1.,1.,1.,1.,1.,1.,1.,1.,1.,1.,1.,1.,1.,1.,1.,1.,1.,1.,1.,       13P     17
1.,1.,1.,1.,1.,1.,1.,-0.10235,-0.27115715365399,                      13P     18
1.87100861212721,-0.10235,-0.2626660804594,1.88144999678199,          13P     19
-0.10235,-0.25357129150657,1.89140033305942,-0.10235,                 13P     20
-0.23429533949915,1.91018647295041,-0.10235,-0.22411424517872,        13P     21
1.91902220662809,-0.10235,-0.2028014141881,1.93546132500351,          13P     22
-0.10235,-0.19166974073647,1.94306466093919,-0.10235,                 13P     23
-0.16860413224772,1.95693762323423,-0.10235,-0.15667026562829,        13P     24
1.96320720844331,-0.10235,-0.13215934576963,1.97432908712806,         13P     25
-0.10235,-0.11958236523521,1.97918134761377,-0.10235,                 13P     26
-0.09395286623361,1.98740388728974,-0.10235,-0.08090042378919,        13P     27
1.99077414209014,-0.10235,-0.0544939886076,1.99598773574482,          13P     28
-0.10235,-0.04114007419774,1.99783105913444,-0.10235,                 13P     29
-0.01430870241116,1.99996620921021,-0.10235,-0.00083132462221,        13P     30
2.00025802956304,-0.10235,0.02606731976054,1.99928627436433,          13P     31
-0.10235,0.03948850656702,1.99802270169524,-0.10235,                  13P     32
0.06609586278884,1.99395699478486,-0.10235,0.07928195328088,          13P     33
1.99115487260337,-0.10235,0.10524334347565,1.98404941013067,          13P     34
-0.10235,0.11801856617115,1.97974609091583,-0.10235,                  13P     35
0.14298792324377,1.9696955891783,-0.10235,0.15518198355625,           13P     36
1.96394843646762,-0.10235,0.17882646428054,1.95108686933625,          13P     37
-0.10235,0.19027681455759,1.94397249306582,-0.10235,                  13P     38
0.2122812363991,1.92847130610428,-0.10235,0.22283524269359,           13P     39
1.92008454139312,-0.10235,0.24290628521421,1.90215036647674,          13P     40
-0.10235,0.2524232619052,1.89260300946825,-0.10235,                   13P     41
0.27029337674453,1.87247491036711,-0.10235,0.27864645138439,          13P     42
1.86189424298782,-0.10235,0.28636195054272,1.85086737080016,0.,       13P     43
1.;                                                                   13P     44
110,-1.03485,0.4995,2.,-1.03485,-0.4995,2.;                           15P     45
110,-1.03485,-0.4995,1.301,-0.10235000006661,-0.28636195055794,       17P     46
1.45013262918919;                                                     17P     47
126,9,3,0,0,1,0,0.52792213708372,0.52792213708372,                    19P     48
0.52792213708372,0.52792213708372,0.65292213708372,                   19P     49
0.65292213708372,0.77792213708372,0.77792213708372,                   19P     50
0.90292213708372,0.90292213708372,1.,1.,1.,1.,1.,1.,1.,1.,1.,1.,      19P     51
1.,1.,1.,1.,-0.10235,-0.28636195054272,1.45013262919984,              19P     52
-0.10235,-0.29715905705335,1.46556368700258,-0.10235,                 19P     53
-0.30670594224788,1.48186902317923,-0.10235,-0.32305108643881,        19P     54
1.51580428030411,-0.10235,-0.32984910329577,1.53343373496747,         19P     55
-0.10235,-0.3405190637651,1.56955737484964,-0.10235,                  19P     56
-0.3443908860753,1.58805114939442,-0.10235,-0.34858064196531,         19P     57
1.62124738128457,-0.10235,-0.34949920696576,1.63587368589509,         19P     58
-0.10235,-0.34949970101293,1.6505000000101,0.52792213708372,1.;       19P     59
126,11,3,0,0,1,0,0.,0.,0.,0.,0.02792213708372,0.02792213708372,       21P     60
0.15292213708372,0.15292213708372,0.27792213708372,                   21P     61
0.27792213708372,0.40292213708372,0.40292213708372,                   21P     62
0.52792213708372,0.52792213708372,0.52792213708372,                   21P     63
0.52792213708372,1.,1.,1.,1.,1.,1.,1.,1.,1.,1.,1.,1.,-0.10235,        21P     64
-0.34949970101293,1.6505000000101,-0.10235,-0.34949984311384,         21P     65
1.65470691119953,-0.10235,-0.34942403427662,1.65891382317526,         21P     66
-0.10235,-0.34859221514297,1.68193897096611,-0.10235,                 21P     67
-0.34638769357204,1.70070465213035,-0.10235,-0.33898686799524,        21P     68
1.73763693063488,-0.10235,-0.33379064812615,1.75580310810805,         21P     69
-0.10235,-0.32054185977068,1.79106264613489,-0.10235,                 21P     70
-0.31248944190405,1.80815560583811,-0.10235,-0.29373817553585,        21P     71
1.84082295076149,-0.10235,-0.2830396021891,1.85639688838482,          21P     72
-0.10235,-0.27115715365399,1.87100861212721,0.,0.52792213708372;      21P     73
110,-1.03485,-0.4995,2.,-1.03485,-0.4995,1.301;                       23P     74
110,-1.03485,0.4995,1.301,-0.10235000006622,0.2711571536702,          25P     75
1.42999138786363;                                                     25P     76
126,33,3,0,0,1,0,0.,0.,0.,0.,0.0625,0.0625,0.125,0.125,0.1875,        27P     77
0.1875,0.25,0.25,0.3125,0.3125,0.375,0.375,0.4375,0.4375,0.5,         27P     78
0.5,0.5625,0.5625,0.625,0.625,0.6875,0.6875,0.75,0.75,0.8125,         27P     79
0.8125,0.875,0.875,0.9375,0.9375,1.,1.,1.,1.,1.,1.,1.,1.,1.,1.,       27P     80
1.,1.,1.,1.,1.,1.,1.,1.,1.,1.,1.,1.,1.,1.,1.,1.,1.,1.,1.,1.,1.,       27P     81
1.,1.,1.,1.,1.,1.,1.,-0.10235,0.27115715365399,1.42999138787279,      27P     82
-0.10235,0.2626660804594,1.41955000321801,-0.10235,                   27P     83
0.25357129150657,1.40959966694058,-0.10235,0.23429533949915,          27P     84
1.39081352704959,-0.10235,0.22411424517872,1.38197779337191,          27P     85
-0.10235,0.2028014141881,1.36553867499649,-0.10235,                   27P     86
0.19166974073647,1.35793533906081,-0.10235,0.16860413224772,          27P     87
1.34406237676577,-0.10235,0.15667026562829,1.33779279155669,          27P     88
-0.10235,0.13215934576963,1.32667091287194,-0.10235,                  27P     89
0.11958236523521,1.32181865238623,-0.10235,0.09395286623361,          27P     90
1.31359611271026,-0.10235,0.08090042378919,1.31022585790986,          27P     91
-0.10235,0.0544939886076,1.30501226425518,-0.10235,                   27P     92
0.04114007419774,1.30316894086556,-0.10235,0.01430870241116,          27P     93
1.30103379078978,-0.10235,0.00083132462221,1.30074197043696,          27P     94
-0.10235,-0.02606731976054,1.30171372563567,-0.10235,                 27P     95
-0.03948850656702,1.30297729830476,-0.10235,-0.06609586278884,        27P     96
1.30704300521514,-0.10235,-0.07928195328088,1.30984512739663,         27P     97
-0.10235,-0.10524334347565,1.31695058986933,-0.10235,                 27P     98
-0.11801856617115,1.32125390908417,-0.10235,-0.14298792324377,        27P     99
1.3313044108217,-0.10235,-0.15518198355625,1.33705156353238,          27P    100
-0.10235,-0.17882646428054,1.34991313066375,-0.10235,                 27P    101
-0.19027681455759,1.35702750693418,-0.10235,-0.2122812363991,         27P    102
1.37252869389572,-0.10235,-0.22283524269359,1.38091545860688,         27P    103
-0.10235,-0.24290628521421,1.39884963352326,-0.10235,                 27P    104
-0.2524232619052,1.40839699053175,-0.10235,-0.27029337674453,         27P    105
1.42852508963288,-0.10235,-0.27864645138439,1.43910575701218,         27P    106
-0.10235,-0.28636195054272,1.45013262919984,0.,1.;                    27P    107
110,-1.03485,-0.4995,1.301,-1.03485,0.4995,1.301;                     29P    108
126,17,3,0,0,1,0,0.,0.,0.,0.,0.125,0.125,0.25,0.25,0.375,0.375,       31P    109
0.5,0.5,0.625,0.625,0.75,0.75,0.875,0.875,1.,1.,1.,1.,1.,1.,1.,       31P    110
1.,1.,1.,1.,1.,1.,1.,1.,1.,1.,1.,1.,1.,1.,1.,-0.10235,                31P    111
0.28636195054272,1.85086737080016,-0.10235,0.29715905705335,          31P    112
1.83543631299742,-0.10235,0.30670594224788,1.81913097682077,          31P    113
-0.10235,0.32305108643881,1.78519571969589,-0.10235,                  31P    114
0.32984910329577,1.76756626503253,-0.10235,0.3405190637651,           31P    115
1.73144262515036,-0.10235,0.3443908860753,1.71294885060558,           31P    116
-0.10235,0.3491074253951,1.67557881352239,-0.10235,                   31P    117
0.34995208878441,1.65670297582777,-0.10235,0.34859221514297,          31P    118
1.61906102903389,-0.10235,0.34638769357204,1.60029534786965,          31P    119
-0.10235,0.33898686799524,1.56336306936512,-0.10235,                  31P    120
0.33379064812615,1.54519689189195,-0.10235,0.32054185977068,          31P    121
1.50993735386511,-0.10235,0.31248944190405,1.49284439416189,          31P    122
-0.10235,0.29373817553585,1.46017704923851,-0.10235,                  31P    123
0.2830396021891,1.44460311161518,-0.10235,0.27115715365399,           31P    124
1.42999138787279,0.,1.;                                               31P    125
110,-1.03485,0.4995,1.301,-1.03485,0.4995,2.;                         33P    126
110,-1.03485,0.4995,2.,-0.10235000006661,0.28636195055794,            35P    127
1.85086737081081;                                                     35P    128
504,13,9,11,1,11,9,13,11,9,11,5,15,11,2,11,1,17,11,4,11,6,19,11,      37P    129
6,11,8,21,11,8,11,9,23,11,1,11,4,25,11,7,11,3,27,11,3,11,6,29,        37P    130
11,4,11,7,31,11,5,11,3,33,11,7,11,2,35,11,2,11,5;                     37P    131
508,4,0,37,3,0,0,0,37,12,0,0,0,37,10,0,0,0,37,7,0,0;                  39P    132
510,7,1,1,39;                                                         41P    133
116,-0.10235,-0.,1.6505;                                              43P    134
123,1.,0.,0.;                                                         45P    135
123,0.,-0.70710678118655,0.70710678118655;                            47P    136
190,43,45,47;                                                         49P    137
508,5,0,37,5,0,0,0,37,9,0,0,0,37,11,0,0,0,37,2,0,0,0,37,6,0,0;        51P    138
510,49,1,1,51;                                                        53P    139
128,17,3,3,3,0,0,1,0,0,0.,0.,0.,0.,0.125,0.125,0.25,0.25,0.375,       55P    140
0.375,0.5,0.5,0.625,0.625,0.75,0.75,0.875,0.875,1.,1.,1.,1.,0.,       55P    141
0.,0.,0.,1.6724444201025,1.6724444201025,1.6724444201025,             55P    142
1.6724444201025,1.,1.,1.,1.,1.,1.,1.,1.,1.,1.,1.,1.,1.,1.,1.,1.,      55P    143
1.,1.,1.,1.,1.,1.,1.,1.,1.,1.,1.,1.,1.,1.,1.,1.,1.,1.,1.,1.,1.,       55P    144
1.,1.,1.,1.,1.,1.,1.,1.,1.,1.,1.,1.,1.,1.,1.,1.,1.,1.,1.,1.,1.,       55P    145
1.,1.,1.,1.,1.,1.,1.,1.,1.,1.,1.,1.,1.,1.,-1.03485,-0.4995,2.,        55P    146
-1.03485,-0.4995,1.970875,-1.03485,-0.4995,1.94175,-1.03485,          55P    147
-0.4995,1.8835,-1.03485,-0.4995,1.854375,-1.03485,-0.4995,            55P    148
1.796125,-1.03485,-0.4995,1.767,-1.03485,-0.4995,1.70875,             55P    149
-1.03485,-0.4995,1.679625,-1.03485,-0.4995,1.621375,-1.03485,         55P    150
-0.4995,1.59225,-1.03485,-0.4995,1.534,-1.03485,-0.4995,              55P    151
1.504875,-1.03485,-0.4995,1.446625,-1.03485,-0.4995,1.4175,           55P    152
-1.03485,-0.4995,1.35925,-1.03485,-0.4995,1.330125,-1.03485,          55P    153
-0.4995,1.301,-0.72401666666667,-0.42338571788466,                    55P    154
1.95700287070907,-0.72401666666667,-0.42734653406303,                 55P    155
1.93271562946161,-0.72401666666667,-0.43091272517862,                 55P    156
1.90810765025383,-0.72401666666667,-0.43716314730135,                 55P    157
1.85838520194604,-0.72401666666667,-0.43984728659023,                 55P    158
1.83327088204496,-0.72401666666667,-0.44426354937538,                 55P    159
1.78268436936935,-0.72401666666667,-0.44599562266508,                 55P    160
1.75721231021163,-0.72401666666667,-0.44846256452401,                 55P    161
1.70606821737678,-0.72401666666667,-0.44919740504766,                 55P    162
1.68039632365537,-0.72401666666667,-0.44965069626147,                 55P    163
1.62901567472407,-0.72401666666667,-0.44936914179837,                 55P    164
1.6033070621592,-0.72401666666667,-0.4477969620251,                   55P    165
1.55201704979814,-0.72401666666667,-0.44650635458837,                 55P    166
1.52643579161655,-0.72401666666667,-0.44294970109859,                 55P    167
1.47556124498916,-0.72401666666667,-0.4406836954796,                  55P    168
1.4502680934347,-0.72401666666667,-0.43523531408263,                  55P    169
1.40012300772641,-0.72401666666667,-0.43205301901778,                 55P    170
1.37527122900086,-0.72401666666667,-0.42845398351424,                 55P    171
1.35071087639995,-0.41318333333334,-0.34727143576933,                 55P    172
1.91400574141814,-0.41318333333334,-0.35519306812607,                 55P    173
1.89455625892321,-0.41318333333334,-0.36232545035723,                 55P    174
1.87446530050766,-0.41318333333334,-0.3748262946027,                  55P    175
1.83327040389207,-0.41318333333334,-0.38019457318045,                 55P    176
1.81216676408993,-0.41318333333334,-0.38902709875076,                 55P    177
1.7692437387387,-0.41318333333334,-0.39249124533016,                  55P    178
1.74742462042325,-0.41318333333334,-0.39742512904803,                 55P    179
1.70338643475357,-0.41318333333334,-0.39889481009531,                 55P    180
1.68116764731074,-0.41318333333334,-0.39980139252294,                 55P    181
1.63665634944815,-0.41318333333334,-0.39923828359674,                 55P    182
1.6143641243184,-0.41318333333334,-0.3960939240502,                   55P    183
1.57003409959628,-0.41318333333334,-0.39351270917673,                 55P    184
1.5479965832331,-0.41318333333334,-0.38639940219718,                  55P    185
1.50449748997831,-0.41318333333334,-0.38186739095921,                 55P    186
1.48303618686941,-0.41318333333334,-0.37097062816526,                 55P    187
1.44099601545282,-0.41318333333334,-0.36460603803557,                 55P    188
1.42041745800172,-0.41318333333334,-0.35740796702848,                 55P    189
1.40042175279989,-0.10235,-0.27115715365399,1.87100861212721,         55P    190
-0.10235,-0.2830396021891,1.85639688838482,-0.10235,                  55P    191
-0.29373817553585,1.84082295076149,-0.10235,-0.31248944190405,        55P    192
1.80815560583811,-0.10235,-0.32054185977068,1.79106264613489,         55P    193
-0.10235,-0.33379064812615,1.75580310810805,-0.10235,                 55P    194
-0.33898686799524,1.73763693063488,-0.10235,-0.34638769357204,        55P    195
1.70070465213035,-0.10235,-0.34859221514297,1.68193897096611,         55P    196
-0.10235,-0.34995208878441,1.64429702417222,-0.10235,                 55P    197
-0.3491074253951,1.62542118647761,-0.10235,-0.3443908860753,          55P    198
1.58805114939442,-0.10235,-0.3405190637651,1.56955737484964,          55P    199
-0.10235,-0.32984910329577,1.53343373496747,-0.10235,                 55P    200
-0.32305108643881,1.51580428030411,-0.10235,-0.30670594224788,        55P    201
1.48186902317923,-0.10235,-0.29715905705335,1.46556368700258,         55P    202
-0.10235,-0.28636195054272,1.45013262919984,0.,1.,0.,                 55P    203
1.6724444201025;                                                      55P    204
508,5,0,37,4,1,0,0,37,5,1,0,0,37,6,1,0,0,37,1,0,0,0,37,7,1,0;         57P    205
510,55,1,1,57;                                                        59P    206
128,33,3,3,3,0,0,1,0,0,0.,0.,0.,0.,0.0625,0.0625,0.125,0.125,         61P    207
0.1875,0.1875,0.25,0.25,0.3125,0.3125,0.375,0.375,0.4375,0.4375,      61P    208
0.5,0.5,0.5625,0.5625,0.625,0.625,0.6875,0.6875,0.75,0.75,            61P    209
0.8125,0.8125,0.875,0.875,0.9375,0.9375,1.,1.,1.,1.,0.,0.,0.,0.,      61P    210
1.16976815987241,1.16976815987241,1.16976815987241,                   61P    211
1.16976815987241,1.,1.,1.,1.,1.,1.,1.,1.,1.,1.,1.,1.,1.,1.,1.,        61P    212
1.,1.,1.,1.,1.,1.,1.,1.,1.,1.,1.,1.,1.,1.,1.,1.,1.,1.,1.,1.,1.,       61P    213
1.,1.,1.,1.,1.,1.,1.,1.,1.,1.,1.,1.,1.,1.,1.,1.,1.,1.,1.,1.,1.,       61P    214
1.,1.,1.,1.,1.,1.,1.,1.,1.,1.,1.,1.,1.,1.,1.,1.,1.,1.,1.,1.,1.,       61P    215
1.,1.,1.,1.,1.,1.,1.,1.,1.,1.,1.,1.,1.,1.,1.,1.,1.,1.,1.,1.,1.,       61P    216
1.,1.,1.,1.,1.,1.,1.,1.,1.,1.,1.,1.,1.,1.,1.,1.,1.,1.,1.,1.,1.,       61P    217
1.,1.,1.,1.,1.,1.,1.,1.,1.,1.,1.,1.,1.,1.,1.,1.,-1.03485,0.4995,      61P    218
2.,-1.03485,0.4786875,2.,-1.03485,0.457875,2.,-1.03485,0.41625,       61P    219
2.,-1.03485,0.3954375,2.,-1.03485,0.3538125,2.,-1.03485,0.333,        61P    220
2.,-1.03485,0.291375,2.,-1.03485,0.2705625,2.,-1.03485,               61P    221
0.2289375,2.,-1.03485,0.208125,2.,-1.03485,0.1665,2.,-1.03485,        61P    222
0.1456875,2.,-1.03485,0.1040625,2.,-1.03485,0.08325,2.,-1.03485,      61P    223
0.041625,2.,-1.03485,0.0208125,2.,-1.03485,-0.0208125,2.,             61P    224
-1.03485,-0.041625,2.,-1.03485,-0.08325,2.,-1.03485,-0.1040625,       61P    225
2.,-1.03485,-0.1456875,2.,-1.03485,-0.1665,2.,-1.03485,               61P    226
-0.208125,2.,-1.03485,-0.2289375,2.,-1.03485,-0.2705625,2.,           61P    227
-1.03485,-0.291375,2.,-1.03485,-0.333,2.,-1.03485,-0.3538125,2.,      61P    228
-1.03485,-0.3954375,2.,-1.03485,-0.41625,2.,-1.03485,-0.457875,       61P    229
2.,-1.03485,-0.4786875,2.,-1.03485,-0.4995,2.,-0.72401666666667,      61P    230
0.42845398351424,1.95028912360005,-0.72401666666667,                  61P    231
0.41200715046146,1.95396474766261,-0.72401666666667,                  61P    232
0.39534779224818,1.95749163678904,-0.72401666666667,                  61P    233
0.36164108730173,1.96420100315608,-0.72401666666667,                  61P    234
0.34459376173807,1.96738345549225,-0.72401666666667,                  61P    235
0.3101534142312,1.97336151379771,-0.72401666666667,                   61P    236
0.29276041213303,1.97615710203476,-0.72401666666667,                  61P    237
0.25767560485253,1.98132416435527,-0.72401666666667,                  61P    238
0.23998382142685,1.98369562311208,-0.72401666666667,                  61P    239
0.20435232785208,1.98798281215587,-0.72401666666667,                  61P    240
0.18641264108126,1.9898985297261,-0.72401666666667,                   61P    241
0.15033952205705,1.99324869697194,-0.72401666666667,                  61P    242
0.13220611449188,1.99468313671022,-0.72401666666667,                  61P    243
0.09580231776029,1.99705162420112,-0.72401666666667,                  61P    244
0.07753195426295,1.99798566492829,-0.72401666666667,                  61P    245
0.04091283552234,1.99934090056508,-0.72401666666667,                  61P    246
0.02256410658685,1.99976209145478,-0.72401666666667,                  61P    247
-0.0141521082074,2.00008600985435,-0.72401666666667,                  61P    248
-0.03251956747039,1.9999887364034,-0.72401666666667,                  61P    249
-0.06921335806591,1.99927701971148,-0.72401666666667,                 61P    250
-0.0875396628692,1.99866257858161,-0.72401666666667,                  61P    251
-0.12409180792973,1.99692471403005,-0.72401666666667,                 61P    252
-0.14231762207787,1.99580129576325,-0.72401666666667,                 61P    253
-0.17861078841174,1.99306044920459,-0.72401666666667,                 61P    254
-0.19667811525654,1.99144302904269,-0.72401666666667,                 61P    255
-0.2325984218761,1.98773573614777,-0.72401666666667,                  61P    256
-0.25045137741591,1.98564587441141,-0.72401666666667,                 61P    257
-0.28588991357882,1.9810215536464,-0.72401666666667,                  61P    258
-0.30347547139603,1.9784871083345,-0.72401666666667,                  61P    259
-0.33832974839291,1.97300740220936,-0.72401666666667,                 61P    260
-0.35559844649972,1.97006215765014,-0.72401666666667,                 61P    261
-0.38977376383552,1.96380011101981,-0.72401666666667,                 61P    262
-0.40668036015313,1.96048333226066,-0.72401666666667,                 61P    263
-0.42338571788466,1.95700287070907,-0.41318333333334,                 61P    264
0.35740796702848,1.90057824720011,-0.41318333333334,                  61P    265
0.34532680092293,1.90792949532521,-0.41318333333334,                  61P    266
0.33282058449635,1.91498327357808,-0.41318333333334,                  61P    267
0.30703217460347,1.92840200631217,-0.41318333333334,                  61P    268
0.29375002347614,1.9347669109845,-0.41318333333334,                   61P    269
0.26649432846239,1.94672302759541,-0.41318333333334,                  61P    270
0.25252082426607,1.95231420406952,-0.41318333333334,                  61P    271
0.22397620970506,1.96264832871055,-0.41318333333334,                  61P    272
0.20940514285369,1.96739124622417,-0.41318333333334,                  61P    273
0.17976715570417,1.97596562431175,-0.41318333333334,                  61P    274
0.16470028216251,1.9797970594522,-0.41318333333334,                   61P    275
0.1341790441141,1.98649739394389,-0.41318333333334,                   61P    276
0.11872472898377,1.98936627342044,-0.41318333333334,                  61P    277
0.08754213552059,1.99410324840225,-0.41318333333334,                  61P    278
0.07181390852589,1.99597132985657,-0.41318333333334,                  61P    279
0.04020067104468,1.99868180113016,-0.41318333333334,                  61P    280
0.02431571317369,1.99952418290955,-0.41318333333334,                  61P    281
-0.00749171641481,2.00017201970869,-0.41318333333334,                 61P    282
-0.02341413494077,1.99997747280681,-0.41318333333334,                 61P    283
-0.05517671613183,1.99855403942296,-0.41318333333334,                 61P    284
-0.0710168257384,1.99732515716321,-0.41318333333334,                  61P    285
-0.10249611585946,1.99384942806009,-0.41318333333334,                 61P    286
-0.11813524415574,1.99160259152649,-0.41318333333334,                 61P    287
-0.14909657682347,1.98612089840918,-0.41318333333334,                 61P    288
-0.16441873051309,1.98288605808537,-0.41318333333334,                 61P    289
-0.19463434375219,1.97547147229554,-0.41318333333334,                 61P    290
-0.20952775483181,1.97129174882282,-0.41318333333334,                 61P    291
-0.23877982715765,1.96204310729279,-0.41318333333334,                 61P    292
-0.25313844279207,1.95697421666901,-0.41318333333334,                 61P    293
-0.28122199678582,1.94601480441873,-0.41318333333334,                 61P    294
-0.29494689299944,1.94012431530027,-0.41318333333334,                 61P    295
-0.32167252767105,1.92760022203961,-0.41318333333334,                 61P    296
-0.33467322030626,1.92096666452133,-0.41318333333334,                 61P    297
-0.34727143576933,1.91400574141814,-0.10235,0.28636195054272,         61P    298
1.85086737080016,-0.10235,0.27864645138439,1.86189424298782,          61P    299
-0.10235,0.27029337674453,1.87247491036711,-0.10235,                  61P    300
0.2524232619052,1.89260300946825,-0.10235,0.24290628521421,           61P    301
1.90215036647674,-0.10235,0.22283524269359,1.92008454139312,          61P    302
-0.10235,0.2122812363991,1.92847130610428,-0.10235,                   61P    303
0.19027681455759,1.94397249306582,-0.10235,0.17882646428054,          61P    304
1.95108686933625,-0.10235,0.15518198355625,1.96394843646762,          61P    305
-0.10235,0.14298792324377,1.9696955891783,-0.10235,                   61P    306
0.11801856617115,1.97974609091583,-0.10235,0.10524334347565,          61P    307
1.98404941013067,-0.10235,0.07928195328088,1.99115487260337,          61P    308
-0.10235,0.06609586278884,1.99395699478486,-0.10235,                  61P    309
0.03948850656702,1.99802270169524,-0.10235,0.02606731976054,          61P    310
1.99928627436433,-0.10235,-0.00083132462221,2.00025802956304,         61P    311
-0.10235,-0.01430870241116,1.99996620921021,-0.10235,                 61P    312
-0.04114007419774,1.99783105913444,-0.10235,-0.0544939886076,         61P    313
1.99598773574482,-0.10235,-0.08090042378919,1.99077414209014,         61P    314
-0.10235,-0.09395286623361,1.98740388728974,-0.10235,                 61P    315
-0.11958236523521,1.97918134761377,-0.10235,-0.13215934576963,        61P    316
1.97432908712806,-0.10235,-0.15667026562829,1.96320720844331,         61P    317
-0.10235,-0.16860413224772,1.95693762323423,-0.10235,                 61P    318
-0.19166974073647,1.94306466093919,-0.10235,-0.2028014141881,         61P    319
1.93546132500351,-0.10235,-0.22411424517872,1.91902220662809,         61P    320
-0.10235,-0.23429533949915,1.91018647295041,-0.10235,                 61P    321
-0.25357129150657,1.89140033305942,-0.10235,-0.2626660804594,         61P    322
1.88144999678199,-0.10235,-0.27115715365399,1.87100861212721,0.,      61P    323
1.,0.,1.16976815987241;                                               61P    324
508,4,0,37,1,1,0,0,37,2,1,0,0,37,13,0,0,0,37,3,1,0;                   63P    325
510,61,1,1,63;                                                        65P    326
128,33,3,3,3,0,0,1,0,0,0.,0.,0.,0.,0.0625,0.0625,0.125,0.125,         67P    327
0.1875,0.1875,0.25,0.25,0.3125,0.3125,0.375,0.375,0.4375,0.4375,      67P    328
0.5,0.5,0.5625,0.5625,0.625,0.625,0.6875,0.6875,0.75,0.75,            67P    329
0.8125,0.8125,0.875,0.875,0.9375,0.9375,1.,1.,1.,1.,0.,0.,0.,0.,      67P    330
1.16976815987241,1.16976815987241,1.16976815987241,                   67P    331
1.16976815987241,1.,1.,1.,1.,1.,1.,1.,1.,1.,1.,1.,1.,1.,1.,1.,        67P    332
1.,1.,1.,1.,1.,1.,1.,1.,1.,1.,1.,1.,1.,1.,1.,1.,1.,1.,1.,1.,1.,       67P    333
1.,1.,1.,1.,1.,1.,1.,1.,1.,1.,1.,1.,1.,1.,1.,1.,1.,1.,1.,1.,1.,       67P    334
1.,1.,1.,1.,1.,1.,1.,1.,1.,1.,1.,1.,1.,1.,1.,1.,1.,1.,1.,1.,1.,       67P    335
1.,1.,1.,1.,1.,1.,1.,1.,1.,1.,1.,1.,1.,1.,1.,1.,1.,1.,1.,1.,1.,       67P    336
1.,1.,1.,1.,1.,1.,1.,1.,1.,1.,1.,1.,1.,1.,1.,1.,1.,1.,1.,1.,1.,       67P    337
1.,1.,1.,1.,1.,1.,1.,1.,1.,1.,1.,1.,1.,1.,1.,1.,-1.03485,             67P    338
-0.4995,1.301,-1.03485,-0.4786875,1.301,-1.03485,-0.457875,           67P    339
1.301,-1.03485,-0.41625,1.301,-1.03485,-0.3954375,1.301,              67P    340
-1.03485,-0.3538125,1.301,-1.03485,-0.333,1.301,-1.03485,             67P    341
-0.291375,1.301,-1.03485,-0.2705625,1.301,-1.03485,-0.2289375,        67P    342
1.301,-1.03485,-0.208125,1.301,-1.03485,-0.1665,1.301,-1.03485,       67P    343
-0.1456875,1.301,-1.03485,-0.1040625,1.301,-1.03485,-0.08325,         67P    344
1.301,-1.03485,-0.041625,1.301,-1.03485,-0.0208125,1.301,             67P    345
-1.03485,0.0208125,1.301,-1.03485,0.041625,1.301,-1.03485,            67P    346
0.08325,1.301,-1.03485,0.1040625,1.301,-1.03485,0.1456875,1.301,      67P    347
-1.03485,0.1665,1.301,-1.03485,0.208125,1.301,-1.03485,               67P    348
0.2289375,1.301,-1.03485,0.2705625,1.301,-1.03485,0.291375,           67P    349
1.301,-1.03485,0.333,1.301,-1.03485,0.3538125,1.301,-1.03485,         67P    350
0.3954375,1.301,-1.03485,0.41625,1.301,-1.03485,0.457875,1.301,       67P    351
-1.03485,0.4786875,1.301,-1.03485,0.4995,1.301,                       67P    352
-0.72401666666667,-0.42845398351424,1.35071087639995,                 67P    353
-0.72401666666667,-0.41200715046146,1.34703525233739,                 67P    354
-0.72401666666667,-0.39534779224818,1.34350836321096,                 67P    355
-0.72401666666667,-0.36164108730173,1.33679899684391,                 67P    356
-0.72401666666667,-0.34459376173807,1.33361654450775,                 67P    357
-0.72401666666667,-0.3101534142312,1.32763848620229,                  67P    358
-0.72401666666667,-0.29276041213303,1.32484289796524,                 67P    359
-0.72401666666667,-0.25767560485253,1.31967583564473,                 67P    360
-0.72401666666667,-0.23998382142685,1.31730437688792,                 67P    361
-0.72401666666667,-0.20435232785208,1.31301718784413,                 67P    362
-0.72401666666667,-0.18641264108126,1.3111014702739,                  67P    363
-0.72401666666667,-0.15033952205705,1.30775130302806,                 67P    364
-0.72401666666667,-0.13220611449188,1.30631686328978,                 67P    365
-0.72401666666667,-0.09580231776029,1.30394837579888,                 67P    366
-0.72401666666667,-0.07753195426295,1.30301433507171,                 67P    367
-0.72401666666667,-0.04091283552234,1.30165909943492,                 67P    368
-0.72401666666667,-0.02256410658685,1.30123790854522,                 67P    369
-0.72401666666667,0.0141521082074,1.30091399014565,                   67P    370
-0.72401666666667,0.03251956747039,1.30101126359659,                  67P    371
-0.72401666666667,0.06921335806591,1.30172298028852,                  67P    372
-0.72401666666667,0.0875396628692,1.30233742141839,                   67P    373
-0.72401666666667,0.12409180792973,1.30407528596995,                  67P    374
-0.72401666666667,0.14231762207787,1.30519870423675,                  67P    375
-0.72401666666667,0.17861078841174,1.30793955079541,                  67P    376
-0.72401666666667,0.19667811525654,1.30955697095731,                  67P    377
-0.72401666666667,0.2325984218761,1.31326426385223,                   67P    378
-0.72401666666667,0.25045137741591,1.31535412558859,                  67P    379
-0.72401666666667,0.28588991357882,1.3199784463536,                   67P    380
-0.72401666666667,0.30347547139603,1.3225128916655,                   67P    381
-0.72401666666667,0.33832974839291,1.32799259779064,                  67P    382
-0.72401666666667,0.35559844649972,1.33093784234986,                  67P    383
-0.72401666666667,0.38977376383552,1.33719988898019,                  67P    384
-0.72401666666667,0.40668036015313,1.34051666773934,                  67P    385
-0.72401666666667,0.42338571788466,1.34399712929093,                  67P    386
-0.41318333333334,-0.35740796702848,1.40042175279989,                 67P    387
-0.41318333333334,-0.34532680092293,1.39307050467479,                 67P    388
-0.41318333333334,-0.33282058449635,1.38601672642192,                 67P    389
-0.41318333333334,-0.30703217460347,1.37259799368783,                 67P    390
-0.41318333333334,-0.29375002347614,1.3662330890155,                  67P    391
-0.41318333333334,-0.26649432846239,1.35427697240459,                 67P    392
-0.41318333333334,-0.25252082426607,1.34868579593048,                 67P    393
-0.41318333333334,-0.22397620970506,1.33835167128945,                 67P    394
-0.41318333333334,-0.20940514285369,1.33360875377583,                 67P    395
-0.41318333333334,-0.17976715570417,1.32503437568825,                 67P    396
-0.41318333333334,-0.16470028216251,1.3212029405478,                  67P    397
-0.41318333333334,-0.1341790441141,1.31450260605611,                  67P    398
-0.41318333333334,-0.11872472898377,1.31163372657956,                 67P    399
-0.41318333333334,-0.08754213552059,1.30689675159775,                 67P    400
-0.41318333333334,-0.07181390852589,1.30502867014343,                 67P    401
-0.41318333333334,-0.04020067104468,1.30231819886984,                 67P    402
-0.41318333333334,-0.02431571317369,1.30147581709045,                 67P    403
-0.41318333333334,0.00749171641481,1.30082798029131,                  67P    404
-0.41318333333334,0.02341413494077,1.30102252719319,                  67P    405
-0.41318333333334,0.05517671613183,1.30244596057704,                  67P    406
-0.41318333333334,0.0710168257384,1.30367484283678,                   67P    407
-0.41318333333334,0.10249611585946,1.30715057193991,                  67P    408
-0.41318333333334,0.11813524415574,1.30939740847351,                  67P    409
-0.41318333333334,0.14909657682347,1.31487910159082,                  67P    410
-0.41318333333334,0.16441873051309,1.31811394191463,                  67P    411
-0.41318333333334,0.19463434375219,1.32552852770446,                  67P    412
-0.41318333333334,0.20952775483181,1.32970825117718,                  67P    413
-0.41318333333334,0.23877982715765,1.33895689270721,                  67P    414
-0.41318333333334,0.25313844279207,1.34402578333099,                  67P    415
-0.41318333333334,0.28122199678582,1.35498519558127,                  67P    416
-0.41318333333334,0.29494689299944,1.36087568469973,                  67P    417
-0.41318333333334,0.32167252767105,1.37339977796039,                  67P    418
-0.41318333333334,0.33467322030626,1.38003333547867,                  67P    419
-0.41318333333334,0.34727143576933,1.38699425858186,-0.10235,         67P    420
-0.28636195054272,1.45013262919984,-0.10235,-0.27864645138439,        67P    421
1.43910575701218,-0.10235,-0.27029337674453,1.42852508963288,         67P    422
-0.10235,-0.2524232619052,1.40839699053175,-0.10235,                  67P    423
-0.24290628521421,1.39884963352326,-0.10235,-0.22283524269359,        67P    424
1.38091545860688,-0.10235,-0.2122812363991,1.37252869389572,          67P    425
-0.10235,-0.19027681455759,1.35702750693418,-0.10235,                 67P    426
-0.17882646428054,1.34991313066375,-0.10235,-0.15518198355625,        67P    427
1.33705156353238,-0.10235,-0.14298792324377,1.3313044108217,          67P    428
-0.10235,-0.11801856617115,1.32125390908417,-0.10235,                 67P    429
-0.10524334347565,1.31695058986933,-0.10235,-0.07928195328088,        67P    430
1.30984512739663,-0.10235,-0.06609586278884,1.30704300521514,         67P    431
-0.10235,-0.03948850656702,1.30297729830476,-0.10235,                 67P    432
-0.02606731976054,1.30171372563567,-0.10235,0.00083132462221,         67P    433
1.30074197043696,-0.10235,0.01430870241116,1.30103379078978,          67P    434
-0.10235,0.04114007419774,1.30316894086556,-0.10235,                  67P    435
0.0544939886076,1.30501226425518,-0.10235,0.08090042378919,           67P    436
1.31022585790986,-0.10235,0.09395286623361,1.31359611271026,          67P    437
-0.10235,0.11958236523521,1.32181865238623,-0.10235,                  67P    438
0.13215934576963,1.32667091287194,-0.10235,0.15667026562829,          67P    439
1.33779279155669,-0.10235,0.16860413224772,1.34406237676577,          67P    440
-0.10235,0.19166974073647,1.35793533906081,-0.10235,                  67P    441
0.2028014141881,1.36553867499649,-0.10235,0.22411424517872,           67P    442
1.38197779337191,-0.10235,0.23429533949915,1.39081352704959,          67P    443
-0.10235,0.25357129150657,1.40959966694058,-0.10235,                  67P    444
0.2626660804594,1.41955000321801,-0.10235,0.27115715365399,           67P    445
1.42999138787279,0.,1.,0.,1.16976815987241;                           67P    446
508,4,0,37,8,1,0,0,37,9,1,0,0,37,4,0,0,0,37,10,1,0;                   69P    447
510,67,1,1,69;                                                        71P    448
128,17,3,3,3,0,0,1,0,0,0.,0.,0.,0.,0.125,0.125,0.25,0.25,0.375,       73P    449
0.375,0.5,0.5,0.625,0.625,0.75,0.75,0.875,0.875,1.,1.,1.,1.,0.,       73P    450
0.,0.,0.,1.6724444201025,1.6724444201025,1.6724444201025,             73P    451
1.6724444201025,1.,1.,1.,1.,1.,1.,1.,1.,1.,1.,1.,1.,1.,1.,1.,1.,      73P    452
1.,1.,1.,1.,1.,1.,1.,1.,1.,1.,1.,1.,1.,1.,1.,1.,1.,1.,1.,1.,1.,       73P    453
1.,1.,1.,1.,1.,1.,1.,1.,1.,1.,1.,1.,1.,1.,1.,1.,1.,1.,1.,1.,1.,       73P    454
1.,1.,1.,1.,1.,1.,1.,1.,1.,1.,1.,1.,1.,1.,-1.03485,0.4995,1.301,      73P    455
-1.03485,0.4995,1.330125,-1.03485,0.4995,1.35925,-1.03485,            73P    456
0.4995,1.4175,-1.03485,0.4995,1.446625,-1.03485,0.4995,1.504875,      73P    457
-1.03485,0.4995,1.534,-1.03485,0.4995,1.59225,-1.03485,0.4995,        73P    458
1.621375,-1.03485,0.4995,1.679625,-1.03485,0.4995,1.70875,            73P    459
-1.03485,0.4995,1.767,-1.03485,0.4995,1.796125,-1.03485,0.4995,       73P    460
1.854375,-1.03485,0.4995,1.8835,-1.03485,0.4995,1.94175,              73P    461
-1.03485,0.4995,1.970875,-1.03485,0.4995,2.,-0.72401666666667,        73P    462
0.42338571788466,1.34399712929093,-0.72401666666667,                  73P    463
0.42734653406303,1.36828437053839,-0.72401666666667,                  73P    464
0.43091272517862,1.39289234974617,-0.72401666666667,                  73P    465
0.43716314730135,1.44261479805396,-0.72401666666667,                  73P    466
0.43984728659023,1.46772911795504,-0.72401666666667,                  73P    467
0.44426354937538,1.51831563063065,-0.72401666666667,                  73P    468
0.44599562266508,1.54378768978837,-0.72401666666667,                  73P    469
0.44846256452401,1.59493178262322,-0.72401666666667,                  73P    470
0.44919740504766,1.62060367634463,-0.72401666666667,                  73P    471
0.44965069626147,1.67198432527592,-0.72401666666667,                  73P    472
0.44936914179837,1.6976929378408,-0.72401666666667,                   73P    473
0.4477969620251,1.74898295020186,-0.72401666666667,                   73P    474
0.44650635458837,1.77456420838345,-0.72401666666667,                  73P    475
0.44294970109859,1.82543875501084,-0.72401666666667,                  73P    476
0.4406836954796,1.8507319065653,-0.72401666666667,                    73P    477
0.43523531408263,1.90087699227359,-0.72401666666667,                  73P    478
0.43205301901778,1.92572877099914,-0.72401666666667,                  73P    479
0.42845398351424,1.95028912360005,-0.41318333333334,                  73P    480
0.34727143576933,1.38699425858186,-0.41318333333334,                  73P    481
0.35519306812607,1.40644374107679,-0.41318333333334,                  73P    482
0.36232545035723,1.42653469949234,-0.41318333333334,                  73P    483
0.3748262946027,1.46772959610793,-0.41318333333334,                   73P    484
0.38019457318045,1.48883323591007,-0.41318333333334,                  73P    485
0.38902709875076,1.5317562612613,-0.41318333333334,                   73P    486
0.39249124533016,1.55357537957675,-0.41318333333334,                  73P    487
0.39742512904803,1.59761356524643,-0.41318333333334,                  73P    488
0.39889481009531,1.61983235268926,-0.41318333333334,                  73P    489
0.39980139252294,1.66434365055185,-0.41318333333334,                  73P    490
0.39923828359674,1.68663587568159,-0.41318333333334,                  73P    491
0.3960939240502,1.73096590040372,-0.41318333333334,                   73P    492
0.39351270917673,1.7530034167669,-0.41318333333334,                   73P    493
0.38639940219718,1.79650251002169,-0.41318333333334,                  73P    494
0.38186739095921,1.81796381313059,-0.41318333333334,                  73P    495
0.37097062816526,1.86000398454718,-0.41318333333334,                  73P    496
0.36460603803557,1.88058254199828,-0.41318333333334,                  73P    497
0.35740796702848,1.90057824720011,-0.10235,0.27115715365399,          73P    498
1.42999138787279,-0.10235,0.2830396021891,1.44460311161518,           73P    499
-0.10235,0.29373817553585,1.46017704923851,-0.10235,                  73P    500
0.31248944190405,1.49284439416189,-0.10235,0.32054185977068,          73P    501
1.50993735386511,-0.10235,0.33379064812615,1.54519689189195,          73P    502
-0.10235,0.33898686799524,1.56336306936512,-0.10235,                  73P    503
0.34638769357204,1.60029534786965,-0.10235,0.34859221514297,          73P    504
1.61906102903389,-0.10235,0.34995208878441,1.65670297582777,          73P    505
-0.10235,0.3491074253951,1.67557881352239,-0.10235,                   73P    506
0.3443908860753,1.71294885060558,-0.10235,0.3405190637651,            73P    507
1.73144262515036,-0.10235,0.32984910329577,1.76756626503253,          73P    508
-0.10235,0.32305108643881,1.78519571969589,-0.10235,                  73P    509
0.30670594224788,1.81913097682077,-0.10235,0.29715905705335,          73P    510
1.83543631299742,-0.10235,0.28636195054272,1.85086737080016,0.,       73P    511
1.,0.,1.6724444201025;                                                73P    512
508,4,0,37,11,1,0,0,37,8,0,0,0,37,12,1,0,0,37,13,1,0;                 75P    513
510,73,1,1,75;                                                        77P    514
514,6,41,1,53,1,59,1,65,1,71,1,77,1;                                  79P    515
186,79,1,0;                                                           81P    516
116,1.32215,-0.,1.6505;                                               83P    517
123,1.,0.,0.;                                                         85P    518
123,0.,0.70710678118655,0.70710678118655;                             87P    519
190,83,85,87;                                                         89P    520
110,1.32215,0.4995,2.,0.38965000006622,0.2711571536702,               91P    521
1.87100861213637;                                                     91P    522
502,9,0.38965000006661,0.28636195055199,1.45013262918067,             93P    523
0.38965,0.34949970101293,1.6505000000101,0.38965000006661,            93P    524
-0.28636195055199,1.85086737081933,1.32215,0.4995,1.301,1.32215,      93P    525
-0.4995,1.301,0.3896500000663,-0.27115715366903,                      93P    526
1.42999138786215,1.32215,-0.4995,2.,0.3896500000663,                  93P    527
0.27115715366903,1.87100861213785,1.32215,0.4995,2.;                  93P    528
126,33,3,0,0,1,0,0.,0.,0.,0.,0.0625,0.0625,0.125,0.125,0.1875,        95P    529
0.1875,0.25,0.25,0.3125,0.3125,0.375,0.375,0.4375,0.4375,0.5,         95P    530
0.5,0.5625,0.5625,0.625,0.625,0.6875,0.6875,0.75,0.75,0.8125,         95P    531
0.8125,0.875,0.875,0.9375,0.9375,1.,1.,1.,1.,1.,1.,1.,1.,1.,1.,       95P    532
1.,1.,1.,1.,1.,1.,1.,1.,1.,1.,1.,1.,1.,1.,1.,1.,1.,1.,1.,1.,1.,       95P    533
1.,1.,1.,1.,1.,1.,1.,0.38965,0.27115715365399,1.87100861212721,       95P    534
0.38965,0.2626660804594,1.88144999678199,0.38965,                     95P    535
0.25357129150657,1.89140033305942,0.38965,0.23429533949915,           95P    536
1.91018647295041,0.38965,0.22411424517872,1.91902220662809,           95P    537
0.38965,0.2028014141881,1.93546132500351,0.38965,                     95P    538
0.19166974073647,1.94306466093919,0.38965,0.16860413224772,           95P    539
1.95693762323423,0.38965,0.15667026562829,1.96320720844331,           95P    540
0.38965,0.13215934576963,1.97432908712806,0.38965,                    95P    541
0.11958236523521,1.97918134761377,0.38965,0.09395286623361,           95P    542
1.98740388728974,0.38965,0.08090042378919,1.99077414209014,           95P    543
0.38965,0.0544939886076,1.99598773574482,0.38965,                     95P    544
0.04114007419774,1.99783105913444,0.38965,0.01430870241116,           95P    545
1.99996620921022,0.38965,0.00083132462221,2.00025802956304,           95P    546
0.38965,-0.02606731976054,1.99928627436433,0.38965,                   95P    547
-0.03948850656702,1.99802270169524,0.38965,-0.06609586278884,         95P    548
1.99395699478486,0.38965,-0.07928195328088,1.99115487260337,          95P    549
0.38965,-0.10524334347565,1.98404941013067,0.38965,                   95P    550
-0.11801856617115,1.97974609091583,0.38965,-0.14298792324377,         95P    551
1.9696955891783,0.38965,-0.15518198355625,1.96394843646762,           95P    552
0.38965,-0.17882646428054,1.95108686933625,0.38965,                   95P    553
-0.19027681455759,1.94397249306582,0.38965,-0.2122812363991,          95P    554
1.92847130610428,0.38965,-0.22283524269359,1.92008454139312,          95P    555
0.38965,-0.24290628521421,1.90215036647674,0.38965,                   95P    556
-0.2524232619052,1.89260300946825,0.38965,-0.27029337674453,          95P    557
1.87247491036712,0.38965,-0.27864645138439,1.86189424298782,          95P    558
0.38965,-0.28636195054272,1.85086737080016,0.,1.;                     95P    559
110,1.32215,-0.4995,2.,1.32215,0.4995,2.;                             97P    560
110,1.32215,0.4995,1.301,0.38965000006661,0.28636195055794,           99P    561
1.45013262918919;                                                     99P    562
126,9,3,0,0,1,0,0.52792213708372,0.52792213708372,                   101P    563
0.52792213708372,0.52792213708372,0.65292213708372,                  101P    564
0.65292213708372,0.77792213708372,0.77792213708372,                  101P    565
0.90292213708372,0.90292213708372,1.,1.,1.,1.,1.,1.,1.,1.,1.,1.,     101P    566
1.,1.,1.,1.,0.38965,0.28636195054272,1.45013262919984,0.38965,       101P    567
0.29715905705335,1.46556368700258,0.38965,0.30670594224788,          101P    568
1.48186902317923,0.38965,0.32305108643881,1.51580428030411,          101P    569
0.38965,0.32984910329577,1.53343373496747,0.38965,                   101P    570
0.3405190637651,1.56955737484964,0.38965,0.3443908860753,            101P    571
1.58805114939442,0.38965,0.34858064196531,1.62124738128457,          101P    572
0.38965,0.34949920696576,1.6358736858951,0.38965,                    101P    573
0.34949970101293,1.6505000000101,0.52792213708372,1.;                101P    574
126,11,3,0,0,1,0,0.,0.,0.,0.,0.02792213708372,0.02792213708372,      103P    575
0.15292213708372,0.15292213708372,0.27792213708372,                  103P    576
0.27792213708372,0.40292213708372,0.40292213708372,                  103P    577
0.52792213708372,0.52792213708372,0.52792213708372,                  103P    578
0.52792213708372,1.,1.,1.,1.,1.,1.,1.,1.,1.,1.,1.,1.,0.38965,        103P    579
0.34949970101293,1.6505000000101,0.38965,0.34949984311384,           103P    580
1.65470691119953,0.38965,0.34942403427662,1.65891382317526,          103P    581
0.38965,0.34859221514297,1.68193897096611,0.38965,                   103P    582
0.34638769357204,1.70070465213035,0.38965,0.33898686799524,          103P    583
1.73763693063488,0.38965,0.33379064812615,1.75580310810805,          103P    584
0.38965,0.32054185977068,1.79106264613489,0.38965,                   103P    585
0.31248944190405,1.80815560583811,0.38965,0.29373817553585,          103P    586
1.84082295076149,0.38965,0.2830396021891,1.85639688838482,           103P    587
0.38965,0.27115715365399,1.87100861212721,0.,0.52792213708372;       103P    588
110,1.32215,0.4995,2.,1.32215,0.4995,1.301;                          105P    589
110,1.32215,-0.4995,1.301,0.38965000006622,-0.2711571536702,         107P    590
1.42999138786363;                                                    107P    591
126,33,3,0,0,1,0,0.,0.,0.,0.,0.0625,0.0625,0.125,0.125,0.1875,       109P    592
0.1875,0.25,0.25,0.3125,0.3125,0.375,0.375,0.4375,0.4375,0.5,        109P    593
0.5,0.5625,0.5625,0.625,0.625,0.6875,0.6875,0.75,0.75,0.8125,        109P    594
0.8125,0.875,0.875,0.9375,0.9375,1.,1.,1.,1.,1.,1.,1.,1.,1.,1.,      109P    595
1.,1.,1.,1.,1.,1.,1.,1.,1.,1.,1.,1.,1.,1.,1.,1.,1.,1.,1.,1.,1.,      109P    596
1.,1.,1.,1.,1.,1.,1.,0.38965,-0.27115715365399,1.42999138787279,     109P    597
0.38965,-0.2626660804594,1.41955000321801,0.38965,                   109P    598
-0.25357129150657,1.40959966694058,0.38965,-0.23429533949915,        109P    599
1.39081352704959,0.38965,-0.22411424517872,1.38197779337191,         109P    600
0.38965,-0.2028014141881,1.36553867499649,0.38965,                   109P    601
-0.19166974073647,1.35793533906081,0.38965,-0.16860413224772,        109P    602
1.34406237676577,0.38965,-0.15667026562829,1.33779279155669,         109P    603
0.38965,-0.13215934576963,1.32667091287194,0.38965,                  109P    604
-0.11958236523521,1.32181865238623,0.38965,-0.09395286623361,        109P    605
1.31359611271026,0.38965,-0.08090042378919,1.31022585790986,         109P    606
0.38965,-0.0544939886076,1.30501226425518,0.38965,                   109P    607
-0.04114007419774,1.30316894086556,0.38965,-0.01430870241116,        109P    608
1.30103379078978,0.38965,-0.00083132462221,1.30074197043696,         109P    609
0.38965,0.02606731976054,1.30171372563567,0.38965,                   109P    610
0.03948850656702,1.30297729830476,0.38965,0.06609586278884,          109P    611
1.30704300521514,0.38965,0.07928195328088,1.30984512739663,          109P    612
0.38965,0.10524334347565,1.31695058986933,0.38965,                   109P    613
0.11801856617115,1.32125390908417,0.38965,0.14298792324377,          109P    614
1.3313044108217,0.38965,0.15518198355625,1.33705156353238,           109P    615
0.38965,0.17882646428054,1.34991313066375,0.38965,                   109P    616
0.19027681455759,1.35702750693418,0.38965,0.2122812363991,           109P    617
1.37252869389572,0.38965,0.22283524269359,1.38091545860688,          109P    618
0.38965,0.24290628521421,1.39884963352326,0.38965,                   109P    619
0.2524232619052,1.40839699053175,0.38965,0.27029337674453,           109P    620
1.42852508963288,0.38965,0.27864645138439,1.43910575701218,          109P    621
0.38965,0.28636195054272,1.45013262919984,0.,1.;                     109P    622
110,1.32215,0.4995,1.301,1.32215,-0.4995,1.301;                      111P    623
126,17,3,0,0,1,0,0.,0.,0.,0.,0.125,0.125,0.25,0.25,0.375,0.375,      113P    624
0.5,0.5,0.625,0.625,0.75,0.75,0.875,0.875,1.,1.,1.,1.,1.,1.,1.,      113P    625
1.,1.,1.,1.,1.,1.,1.,1.,1.,1.,1.,1.,1.,1.,1.,0.38965,                113P    626
-0.28636195054272,1.85086737080016,0.38965,-0.29715905705335,        113P    627
1.83543631299742,0.38965,-0.30670594224788,1.81913097682077,         113P    628
0.38965,-0.32305108643881,1.78519571969589,0.38965,                  113P    629
-0.32984910329577,1.76756626503253,0.38965,-0.3405190637651,         113P    630
1.73144262515036,0.38965,-0.3443908860753,1.71294885060558,          113P    631
0.38965,-0.3491074253951,1.67557881352239,0.38965,                   113P    632
-0.34995208878441,1.65670297582777,0.38965,-0.34859221514297,        113P    633
1.61906102903389,0.38965,-0.34638769357204,1.60029534786965,         113P    634
0.38965,-0.33898686799524,1.56336306936512,0.38965,                  113P    635
-0.33379064812615,1.54519689189195,0.38965,-0.32054185977068,        113P    636
1.50993735386511,0.38965,-0.31248944190405,1.49284439416189,         113P    637
0.38965,-0.29373817553585,1.46017704923851,0.38965,                  113P    638
-0.2830396021891,1.44460311161518,0.38965,-0.27115715365399,         113P    639
1.42999138787279,0.,1.;                                              113P    640
110,1.32215,-0.4995,1.301,1.32215,-0.4995,2.;                        115P    641
110,1.32215,-0.4995,2.,0.38965000006661,-0.28636195055794,           117P    642
1.85086737081081;                                                    117P    643
504,13,91,93,9,93,8,95,93,8,93,3,97,93,7,93,9,99,93,4,93,1,101,      119P    644
93,1,93,2,103,93,2,93,8,105,93,9,93,4,107,93,5,93,6,109,93,6,93,     119P    645
1,111,93,4,93,5,113,93,3,93,6,115,93,5,93,7,117,93,7,93,3;           119P    646
508,4,0,119,3,0,0,0,119,12,0,0,0,119,10,0,0,0,119,7,0,0;             121P    647
510,89,1,1,121;                                                      123P    648
116,0.38965,-0.,1.6505;                                              125P    649
123,-1.,0.,0.;                                                       127P    650
123,0.,0.70710678118655,0.70710678118655;                            129P    651
190,125,127,129;                                                     131P    652
508,5,0,119,5,0,0,0,119,9,0,0,0,119,11,0,0,0,119,2,0,0,0,119,6,      133P    653
0,0;                                                                 133P    654
510,131,1,1,133;                                                     135P    655
128,17,3,3,3,0,0,1,0,0,0.,0.,0.,0.,0.125,0.125,0.25,0.25,0.375,      137P    656
0.375,0.5,0.5,0.625,0.625,0.75,0.75,0.875,0.875,1.,1.,1.,1.,0.,      137P    657
0.,0.,0.,1.6724444201025,1.6724444201025,1.6724444201025,            137P    658
1.6724444201025,1.,1.,1.,1.,1.,1.,1.,1.,1.,1.,1.,1.,1.,1.,1.,1.,     137P    659
1.,1.,1.,1.,1.,1.,1.,1.,1.,1.,1.,1.,1.,1.,1.,1.,1.,1.,1.,1.,1.,      137P    660
1.,1.,1.,1.,1.,1.,1.,1.,1.,1.,1.,1.,1.,1.,1.,1.,1.,1.,1.,1.,1.,      137P    661
1.,1.,1.,1.,1.,1.,1.,1.,1.,1.,1.,1.,1.,1.,1.32215,0.4995,2.,         137P    662
1.32215,0.4995,1.970875,1.32215,0.4995,1.94175,1.32215,0.4995,       137P    663
1.8835,1.32215,0.4995,1.854375,1.32215,0.4995,1.796125,1.32215,      137P    664
0.4995,1.767,1.32215,0.4995,1.70875,1.32215,0.4995,1.679625,         137P    665
1.32215,0.4995,1.621375,1.32215,0.4995,1.59225,1.32215,0.4995,       137P    666
1.534,1.32215,0.4995,1.504875,1.32215,0.4995,1.446625,1.32215,       137P    667
0.4995,1.4175,1.32215,0.4995,1.35925,1.32215,0.4995,1.330125,        137P    668
1.32215,0.4995,1.301,1.01131666666667,0.42338571788466,              137P    669
1.95700287070907,1.01131666666667,0.42734653406303,                  137P    670
1.93271562946161,1.01131666666667,0.43091272517862,                  137P    671
1.90810765025383,1.01131666666667,0.43716314730135,                  137P    672
1.85838520194604,1.01131666666667,0.43984728659023,                  137P    673
1.83327088204496,1.01131666666667,0.44426354937538,                  137P    674
1.78268436936935,1.01131666666667,0.44599562266508,                  137P    675
1.75721231021163,1.01131666666667,0.44846256452401,                  137P    676
1.70606821737678,1.01131666666667,0.44919740504766,                  137P    677
1.68039632365537,1.01131666666667,0.44965069626147,                  137P    678
1.62901567472408,1.01131666666667,0.44936914179837,                  137P    679
1.6033070621592,1.01131666666667,0.4477969620251,                    137P    680
1.55201704979814,1.01131666666667,0.44650635458837,                  137P    681
1.52643579161655,1.01131666666667,0.44294970109859,                  137P    682
1.47556124498916,1.01131666666667,0.4406836954796,                   137P    683
1.4502680934347,1.01131666666667,0.43523531408263,                   137P    684
1.40012300772641,1.01131666666667,0.43205301901778,                  137P    685
1.37527122900086,1.01131666666667,0.42845398351424,                  137P    686
1.35071087639995,0.70048333333333,0.34727143576933,                  137P    687
1.91400574141814,0.70048333333333,0.35519306812607,                  137P    688
1.89455625892321,0.70048333333333,0.36232545035723,                  137P    689
1.87446530050766,0.70048333333333,0.3748262946027,                   137P    690
1.83327040389207,0.70048333333333,0.38019457318045,                  137P    691
1.81216676408993,0.70048333333333,0.38902709875076,                  137P    692
1.7692437387387,0.70048333333333,0.39249124533016,                   137P    693
1.74742462042325,0.70048333333333,0.39742512904803,                  137P    694
1.70338643475357,0.70048333333333,0.39889481009531,                  137P    695
1.68116764731074,0.70048333333333,0.39980139252294,                  137P    696
1.63665634944815,0.70048333333333,0.39923828359674,                  137P    697
1.61436412431841,0.70048333333333,0.3960939240502,                   137P    698
1.57003409959628,0.70048333333333,0.39351270917673,                  137P    699
1.5479965832331,0.70048333333333,0.38639940219718,                   137P    700
1.50449748997831,0.70048333333333,0.38186739095921,                  137P    701
1.48303618686941,0.70048333333333,0.37097062816526,                  137P    702
1.44099601545282,0.70048333333333,0.36460603803557,                  137P    703
1.42041745800172,0.70048333333333,0.35740796702848,                  137P    704
1.40042175279989,0.38965,0.27115715365399,1.87100861212721,          137P    705
0.38965,0.2830396021891,1.85639688838482,0.38965,                    137P    706
0.29373817553585,1.84082295076149,0.38965,0.31248944190405,          137P    707
1.80815560583811,0.38965,0.32054185977068,1.79106264613489,          137P    708
0.38965,0.33379064812615,1.75580310810805,0.38965,                   137P    709
0.33898686799524,1.73763693063488,0.38965,0.34638769357204,          137P    710
1.70070465213035,0.38965,0.34859221514297,1.68193897096611,          137P    711
0.38965,0.34995208878441,1.64429702417223,0.38965,                   137P    712
0.3491074253951,1.62542118647761,0.38965,0.3443908860753,            137P    713
1.58805114939442,0.38965,0.3405190637651,1.56955737484964,           137P    714
0.38965,0.32984910329577,1.53343373496747,0.38965,                   137P    715
0.32305108643881,1.51580428030411,0.38965,0.30670594224788,          137P    716
1.48186902317923,0.38965,0.29715905705335,1.46556368700258,          137P    717
0.38965,0.28636195054272,1.45013262919984,0.,1.,0.,                  137P    718
1.6724444201025;                                                     137P    719
508,5,0,119,4,1,0,0,119,5,1,0,0,119,6,1,0,0,119,1,0,0,0,119,7,1,     139P    720
0;                                                                   139P    721
510,137,1,1,139;                                                     141P    722
128,33,3,3,3,0,0,1,0,0,0.,0.,0.,0.,0.0625,0.0625,0.125,0.125,        143P    723
0.1875,0.1875,0.25,0.25,0.3125,0.3125,0.375,0.375,0.4375,0.4375,     143P    724
0.5,0.5,0.5625,0.5625,0.625,0.625,0.6875,0.6875,0.75,0.75,           143P    725
0.8125,0.8125,0.875,0.875,0.9375,0.9375,1.,1.,1.,1.,0.,0.,0.,0.,     143P    726
1.16976815987241,1.16976815987241,1.16976815987241,                  143P    727
1.16976815987241,1.,1.,1.,1.,1.,1.,1.,1.,1.,1.,1.,1.,1.,1.,1.,       143P    728
1.,1.,1.,1.,1.,1.,1.,1.,1.,1.,1.,1.,1.,1.,1.,1.,1.,1.,1.,1.,1.,      143P    729
1.,1.,1.,1.,1.,1.,1.,1.,1.,1.,1.,1.,1.,1.,1.,1.,1.,1.,1.,1.,1.,      143P    730
1.,1.,1.,1.,1.,1.,1.,1.,1.,1.,1.,1.,1.,1.,1.,1.,1.,1.,1.,1.,1.,      143P    731
1.,1.,1.,1.,1.,1.,1.,1.,1.,1.,1.,1.,1.,1.,1.,1.,1.,1.,1.,1.,1.,      143P    732
1.,1.,1.,1.,1.,1.,1.,1.,1.,1.,1.,1.,1.,1.,1.,1.,1.,1.,1.,1.,1.,      143P    733
1.,1.,1.,1.,1.,1.,1.,1.,1.,1.,1.,1.,1.,1.,1.,1.,1.32215,-0.4995,     143P    734
2.,1.32215,-0.4786875,2.,1.32215,-0.457875,2.,1.32215,-0.41625,      143P    735
2.,1.32215,-0.3954375,2.,1.32215,-0.3538125,2.,1.32215,-0.333,       143P    736
2.,1.32215,-0.291375,2.,1.32215,-0.2705625,2.,1.32215,               143P    737
-0.2289375,2.,1.32215,-0.208125,2.,1.32215,-0.1665,2.,1.32215,       143P    738
-0.1456875,2.,1.32215,-0.1040625,2.,1.32215,-0.08325,2.,1.32215,     143P    739
-0.041625,2.,1.32215,-0.0208125,2.,1.32215,0.0208125,2.,1.32215,     143P    740
0.041625,2.,1.32215,0.08325,2.,1.32215,0.1040625,2.,1.32215,         143P    741
0.1456875,2.,1.32215,0.1665,2.,1.32215,0.208125,2.,1.32215,          143P    742
0.2289375,2.,1.32215,0.2705625,2.,1.32215,0.291375,2.,1.32215,       143P    743
0.333,2.,1.32215,0.3538125,2.,1.32215,0.3954375,2.,1.32215,          143P    744
0.41625,2.,1.32215,0.457875,2.,1.32215,0.4786875,2.,1.32215,         143P    745
0.4995,2.,1.01131666666667,-0.42845398351424,1.95028912360005,       143P    746
1.01131666666667,-0.41200715046146,1.95396474766261,                 143P    747
1.01131666666667,-0.39534779224818,1.95749163678904,                 143P    748
1.01131666666667,-0.36164108730173,1.96420100315609,                 143P    749
1.01131666666667,-0.34459376173807,1.96738345549225,                 143P    750
1.01131666666667,-0.3101534142312,1.97336151379771,                  143P    751
1.01131666666667,-0.29276041213303,1.97615710203476,                 143P    752
1.01131666666667,-0.25767560485253,1.98132416435527,                 143P    753
1.01131666666667,-0.23998382142685,1.98369562311208,                 143P    754
1.01131666666667,-0.20435232785208,1.98798281215587,                 143P    755
1.01131666666667,-0.18641264108126,1.9898985297261,                  143P    756
1.01131666666667,-0.15033952205705,1.99324869697194,                 143P    757
1.01131666666667,-0.13220611449188,1.99468313671022,                 143P    758
1.01131666666667,-0.09580231776029,1.99705162420112,                 143P    759
1.01131666666667,-0.07753195426295,1.99798566492829,                 143P    760
1.01131666666667,-0.04091283552234,1.99934090056508,                 143P    761
1.01131666666667,-0.02256410658685,1.99976209145478,                 143P    762
1.01131666666667,0.0141521082074,2.00008600985435,                   143P    763
1.01131666666667,0.03251956747039,1.99998873640341,                  143P    764
1.01131666666667,0.06921335806591,1.99927701971148,                  143P    765
1.01131666666667,0.0875396628692,1.99866257858161,                   143P    766
1.01131666666667,0.12409180792973,1.99692471403005,                  143P    767
1.01131666666667,0.14231762207787,1.99580129576325,                  143P    768
1.01131666666667,0.17861078841174,1.99306044920459,                  143P    769
1.01131666666667,0.19667811525654,1.99144302904269,                  143P    770
1.01131666666667,0.2325984218761,1.98773573614777,                   143P    771
1.01131666666667,0.25045137741591,1.98564587441141,                  143P    772
1.01131666666667,0.28588991357882,1.9810215536464,                   143P    773
1.01131666666667,0.30347547139603,1.9784871083345,                   143P    774
1.01131666666667,0.33832974839291,1.97300740220936,                  143P    775
1.01131666666667,0.35559844649972,1.97006215765014,                  143P    776
1.01131666666667,0.38977376383552,1.96380011101981,                  143P    777
1.01131666666667,0.40668036015313,1.96048333226067,                  143P    778
1.01131666666667,0.42338571788466,1.95700287070907,                  143P    779
0.70048333333333,-0.35740796702848,1.90057824720011,                 143P    780
0.70048333333333,-0.34532680092293,1.90792949532521,                 143P    781
0.70048333333333,-0.33282058449635,1.91498327357808,                 143P    782
0.70048333333333,-0.30703217460347,1.92840200631217,                 143P    783
0.70048333333333,-0.29375002347614,1.9347669109845,                  143P    784
0.70048333333333,-0.26649432846239,1.94672302759541,                 143P    785
0.70048333333333,-0.25252082426607,1.95231420406952,                 143P    786
0.70048333333333,-0.22397620970506,1.96264832871055,                 143P    787
0.70048333333333,-0.20940514285369,1.96739124622417,                 143P    788
0.70048333333333,-0.17976715570417,1.97596562431175,                 143P    789
0.70048333333333,-0.16470028216251,1.9797970594522,                  143P    790
0.70048333333333,-0.1341790441141,1.98649739394389,                  143P    791
0.70048333333333,-0.11872472898377,1.98936627342044,                 143P    792
0.70048333333333,-0.08754213552059,1.99410324840225,                 143P    793
0.70048333333333,-0.07181390852589,1.99597132985657,                 143P    794
0.70048333333333,-0.04020067104468,1.99868180113016,                 143P    795
0.70048333333333,-0.02431571317369,1.99952418290955,                 143P    796
0.70048333333333,0.00749171641481,2.00017201970869,                  143P    797
0.70048333333333,0.02341413494077,1.99997747280681,                  143P    798
0.70048333333333,0.05517671613183,1.99855403942296,                  143P    799
0.70048333333333,0.0710168257384,1.99732515716321,                   143P    800
0.70048333333333,0.10249611585946,1.99384942806009,                  143P    801
0.70048333333333,0.11813524415574,1.99160259152649,                  143P    802
0.70048333333333,0.14909657682347,1.98612089840918,                  143P    803
0.70048333333333,0.16441873051309,1.98288605808537,                  143P    804
0.70048333333333,0.19463434375219,1.97547147229554,                  143P    805
0.70048333333333,0.20952775483181,1.97129174882282,                  143P    806
0.70048333333333,0.23877982715765,1.96204310729279,                  143P    807
0.70048333333333,0.25313844279207,1.95697421666901,                  143P    808
0.70048333333333,0.28122199678582,1.94601480441873,                  143P    809
0.70048333333333,0.29494689299944,1.94012431530027,                  143P    810
0.70048333333333,0.32167252767105,1.92760022203961,                  143P    811
0.70048333333333,0.33467322030626,1.92096666452133,                  143P    812
0.70048333333333,0.34727143576933,1.91400574141814,0.38965,          143P    813
-0.28636195054272,1.85086737080016,0.38965,-0.27864645138439,        143P    814
1.86189424298782,0.38965,-0.27029337674453,1.87247491036712,         143P    815
0.38965,-0.2524232619052,1.89260300946825,0.38965,                   143P    816
-0.24290628521421,1.90215036647674,0.38965,-0.22283524269359,        143P    817
1.92008454139312,0.38965,-0.2122812363991,1.92847130610428,          143P    818
0.38965,-0.19027681455759,1.94397249306582,0.38965,                  143P    819
-0.17882646428054,1.95108686933625,0.38965,-0.15518198355625,        143P    820
1.96394843646762,0.38965,-0.14298792324377,1.9696955891783,          143P    821
0.38965,-0.11801856617115,1.97974609091583,0.38965,                  143P    822
-0.10524334347565,1.98404941013067,0.38965,-0.07928195328088,        143P    823
1.99115487260337,0.38965,-0.06609586278884,1.99395699478486,         143P    824
0.38965,-0.03948850656702,1.99802270169524,0.38965,                  143P    825
-0.02606731976054,1.99928627436433,0.38965,0.00083132462221,         143P    826
2.00025802956304,0.38965,0.01430870241116,1.99996620921022,          143P    827
0.38965,0.04114007419774,1.99783105913444,0.38965,                   143P    828
0.0544939886076,1.99598773574482,0.38965,0.08090042378919,           143P    829
1.99077414209014,0.38965,0.09395286623361,1.98740388728974,          143P    830
0.38965,0.11958236523521,1.97918134761377,0.38965,                   143P    831
0.13215934576963,1.97432908712806,0.38965,0.15667026562829,          143P    832
1.96320720844331,0.38965,0.16860413224772,1.95693762323423,          143P    833
0.38965,0.19166974073647,1.94306466093919,0.38965,                   143P    834
0.2028014141881,1.93546132500351,0.38965,0.22411424517872,           143P    835
1.91902220662809,0.38965,0.23429533949915,1.91018647295041,          143P    836
0.38965,0.25357129150657,1.89140033305942,0.38965,                   143P    837
0.2626660804594,1.88144999678199,0.38965,0.27115715365399,           143P    838
1.87100861212721,0.,1.,0.,1.16976815987241;                          143P    839
508,4,0,119,1,1,0,0,119,2,1,0,0,119,13,0,0,0,119,3,1,0;              145P    840
510,143,1,1,145;                                                     147P    841
128,33,3,3,3,0,0,1,0,0,0.,0.,0.,0.,0.0625,0.0625,0.125,0.125,        149P    842
0.1875,0.1875,0.25,0.25,0.3125,0.3125,0.375,0.375,0.4375,0.4375,     149P    843
0.5,0.5,0.5625,0.5625,0.625,0.625,0.6875,0.6875,0.75,0.75,           149P    844
0.8125,0.8125,0.875,0.875,0.9375,0.9375,1.,1.,1.,1.,0.,0.,0.,0.,     149P    845
1.16976815987241,1.16976815987241,1.16976815987241,                  149P    846
1.16976815987241,1.,1.,1.,1.,1.,1.,1.,1.,1.,1.,1.,1.,1.,1.,1.,       149P    847
1.,1.,1.,1.,1.,1.,1.,1.,1.,1.,1.,1.,1.,1.,1.,1.,1.,1.,1.,1.,1.,      149P    848
1.,1.,1.,1.,1.,1.,1.,1.,1.,1.,1.,1.,1.,1.,1.,1.,1.,1.,1.,1.,1.,      149P    849
1.,1.,1.,1.,1.,1.,1.,1.,1.,1.,1.,1.,1.,1.,1.,1.,1.,1.,1.,1.,1.,      149P    850
1.,1.,1.,1.,1.,1.,1.,1.,1.,1.,1.,1.,1.,1.,1.,1.,1.,1.,1.,1.,1.,      149P    851
1.,1.,1.,1.,1.,1.,1.,1.,1.,1.,1.,1.,1.,1.,1.,1.,1.,1.,1.,1.,1.,      149P    852
1.,1.,1.,1.,1.,1.,1.,1.,1.,1.,1.,1.,1.,1.,1.,1.,1.32215,0.4995,      149P    853
1.301,1.32215,0.4786875,1.301,1.32215,0.457875,1.301,1.32215,        149P    854
0.41625,1.301,1.32215,0.3954375,1.301,1.32215,0.3538125,1.301,       149P    855
1.32215,0.333,1.301,1.32215,0.291375,1.301,1.32215,0.2705625,        149P    856
1.301,1.32215,0.2289375,1.301,1.32215,0.208125,1.301,1.32215,        149P    857
0.1665,1.301,1.32215,0.1456875,1.301,1.32215,0.1040625,1.301,        149P    858
1.32215,0.08325,1.301,1.32215,0.041625,1.301,1.32215,0.0208125,      149P    859
1.301,1.32215,-0.0208125,1.301,1.32215,-0.041625,1.301,1.32215,      149P    860
-0.08325,1.301,1.32215,-0.1040625,1.301,1.32215,-0.1456875,          149P    861
1.301,1.32215,-0.1665,1.301,1.32215,-0.208125,1.301,1.32215,         149P    862
-0.2289375,1.301,1.32215,-0.2705625,1.301,1.32215,-0.291375,         149P    863
1.301,1.32215,-0.333,1.301,1.32215,-0.3538125,1.301,1.32215,         149P    864
-0.3954375,1.301,1.32215,-0.41625,1.301,1.32215,-0.457875,1.301,     149P    865
1.32215,-0.4786875,1.301,1.32215,-0.4995,1.301,1.01131666666667,     149P    866
0.42845398351424,1.35071087639995,1.01131666666667,                  149P    867
0.41200715046146,1.34703525233739,1.01131666666667,                  149P    868
0.39534779224818,1.34350836321096,1.01131666666667,                  149P    869
0.36164108730173,1.33679899684392,1.01131666666667,                  149P    870
0.34459376173807,1.33361654450775,1.01131666666667,                  149P    871
0.3101534142312,1.32763848620229,1.01131666666667,                   149P    872
0.29276041213303,1.32484289796524,1.01131666666667,                  149P    873
0.25767560485253,1.31967583564473,1.01131666666667,                  149P    874
0.23998382142685,1.31730437688792,1.01131666666667,                  149P    875
0.20435232785208,1.31301718784413,1.01131666666667,                  149P    876
0.18641264108126,1.3111014702739,1.01131666666667,                   149P    877
0.15033952205705,1.30775130302806,1.01131666666667,                  149P    878
0.13220611449188,1.30631686328978,1.01131666666667,                  149P    879
0.09580231776029,1.30394837579888,1.01131666666667,                  149P    880
0.07753195426295,1.30301433507171,1.01131666666667,                  149P    881
0.04091283552234,1.30165909943492,1.01131666666667,                  149P    882
0.02256410658685,1.30123790854522,1.01131666666667,                  149P    883
-0.0141521082074,1.30091399014565,1.01131666666667,                  149P    884
-0.03251956747039,1.30101126359659,1.01131666666667,                 149P    885
-0.06921335806591,1.30172298028852,1.01131666666667,                 149P    886
-0.0875396628692,1.30233742141839,1.01131666666667,                  149P    887
-0.12409180792973,1.30407528596995,1.01131666666667,                 149P    888
-0.14231762207787,1.30519870423675,1.01131666666667,                 149P    889
-0.17861078841174,1.30793955079541,1.01131666666667,                 149P    890
-0.19667811525654,1.30955697095731,1.01131666666667,                 149P    891
-0.2325984218761,1.31326426385223,1.01131666666667,                  149P    892
-0.25045137741591,1.31535412558859,1.01131666666667,                 149P    893
-0.28588991357882,1.3199784463536,1.01131666666667,                  149P    894
-0.30347547139603,1.3225128916655,1.01131666666667,                  149P    895
-0.33832974839291,1.32799259779064,1.01131666666667,                 149P    896
-0.35559844649972,1.33093784234986,1.01131666666667,                 149P    897
-0.38977376383552,1.33719988898019,1.01131666666667,                 149P    898
-0.40668036015313,1.34051666773934,1.01131666666667,                 149P    899
-0.42338571788466,1.34399712929093,0.70048333333333,                 149P    900
0.35740796702848,1.40042175279989,0.70048333333333,                  149P    901
0.34532680092293,1.39307050467479,0.70048333333333,                  149P    902
0.33282058449635,1.38601672642192,0.70048333333333,                  149P    903
0.30703217460347,1.37259799368783,0.70048333333333,                  149P    904
0.29375002347614,1.3662330890155,0.70048333333333,                   149P    905
0.26649432846239,1.35427697240459,0.70048333333333,                  149P    906
0.25252082426607,1.34868579593048,0.70048333333333,                  149P    907
0.22397620970506,1.33835167128945,0.70048333333333,                  149P    908
0.20940514285369,1.33360875377583,0.70048333333333,                  149P    909
0.17976715570417,1.32503437568825,0.70048333333333,                  149P    910
0.16470028216251,1.3212029405478,0.70048333333333,                   149P    911
0.1341790441141,1.31450260605611,0.70048333333333,                   149P    912
0.11872472898377,1.31163372657956,0.70048333333333,                  149P    913
0.08754213552059,1.30689675159775,0.70048333333333,                  149P    914
0.07181390852589,1.30502867014343,0.70048333333333,                  149P    915
0.04020067104468,1.30231819886984,0.70048333333333,                  149P    916
0.02431571317369,1.30147581709045,0.70048333333333,                  149P    917
-0.00749171641481,1.30082798029131,0.70048333333333,                 149P    918
-0.02341413494077,1.30102252719319,0.70048333333333,                 149P    919
-0.05517671613183,1.30244596057704,0.70048333333333,                 149P    920
-0.0710168257384,1.30367484283679,0.70048333333333,                  149P    921
-0.10249611585946,1.30715057193991,0.70048333333333,                 149P    922
-0.11813524415574,1.30939740847351,0.70048333333333,                 149P    923
-0.14909657682347,1.31487910159082,0.70048333333333,                 149P    924
-0.16441873051309,1.31811394191463,0.70048333333333,                 149P    925
-0.19463434375219,1.32552852770446,0.70048333333333,                 149P    926
-0.20952775483181,1.32970825117718,0.70048333333333,                 149P    927
-0.23877982715765,1.33895689270721,0.70048333333333,                 149P    928
-0.25313844279207,1.34402578333099,0.70048333333333,                 149P    929
-0.28122199678582,1.35498519558127,0.70048333333333,                 149P    930
-0.29494689299944,1.36087568469973,0.70048333333333,                 149P    931
-0.32167252767105,1.37339977796039,0.70048333333333,                 149P    932
-0.33467322030626,1.38003333547867,0.70048333333333,                 149P    933
-0.34727143576933,1.38699425858186,0.38965,0.28636195054272,         149P    934
1.45013262919984,0.38965,0.27864645138439,1.43910575701218,          149P    935
0.38965,0.27029337674453,1.42852508963288,0.38965,                   149P    936
0.2524232619052,1.40839699053175,0.38965,0.24290628521421,           149P    937
1.39884963352326,0.38965,0.22283524269359,1.38091545860688,          149P    938
0.38965,0.2122812363991,1.37252869389572,0.38965,                    149P    939
0.19027681455759,1.35702750693418,0.38965,0.17882646428054,          149P    940
1.34991313066375,0.38965,0.15518198355625,1.33705156353238,          149P    941
0.38965,0.14298792324377,1.3313044108217,0.38965,                    149P    942
0.11801856617115,1.32125390908417,0.38965,0.10524334347565,          149P    943
1.31695058986933,0.38965,0.07928195328088,1.30984512739663,          149P    944
0.38965,0.06609586278884,1.30704300521514,0.38965,                   149P    945
0.03948850656702,1.30297729830476,0.38965,0.02606731976054,          149P    946
1.30171372563567,0.38965,-0.00083132462221,1.30074197043696,         149P    947
0.38965,-0.01430870241116,1.30103379078978,0.38965,                  149P    948
-0.04114007419774,1.30316894086556,0.38965,-0.0544939886076,         149P    949
1.30501226425518,0.38965,-0.08090042378919,1.31022585790986,         149P    950
0.38965,-0.09395286623361,1.31359611271026,0.38965,                  149P    951
-0.11958236523521,1.32181865238623,0.38965,-0.13215934576963,        149P    952
1.32667091287194,0.38965,-0.15667026562829,1.33779279155669,         149P    953
0.38965,-0.16860413224772,1.34406237676577,0.38965,                  149P    954
-0.19166974073647,1.35793533906081,0.38965,-0.2028014141881,         149P    955
1.36553867499649,0.38965,-0.22411424517872,1.38197779337191,         149P    956
0.38965,-0.23429533949915,1.39081352704959,0.38965,                  149P    957
-0.25357129150657,1.40959966694058,0.38965,-0.2626660804594,         149P    958
1.41955000321801,0.38965,-0.27115715365399,1.42999138787279,0.,      149P    959
1.,0.,1.16976815987241;                                              149P    960
508,4,0,119,8,1,0,0,119,9,1,0,0,119,4,0,0,0,119,10,1,0;              151P    961
510,149,1,1,151;                                                     153P    962
128,17,3,3,3,0,0,1,0,0,0.,0.,0.,0.,0.125,0.125,0.25,0.25,0.375,      155P    963
0.375,0.5,0.5,0.625,0.625,0.75,0.75,0.875,0.875,1.,1.,1.,1.,0.,      155P    964
0.,0.,0.,1.6724444201025,1.6724444201025,1.6724444201025,            155P    965
1.6724444201025,1.,1.,1.,1.,1.,1.,1.,1.,1.,1.,1.,1.,1.,1.,1.,1.,     155P    966
1.,1.,1.,1.,1.,1.,1.,1.,1.,1.,1.,1.,1.,1.,1.,1.,1.,1.,1.,1.,1.,      155P    967
1.,1.,1.,1.,1.,1.,1.,1.,1.,1.,1.,1.,1.,1.,1.,1.,1.,1.,1.,1.,1.,      155P    968
1.,1.,1.,1.,1.,1.,1.,1.,1.,1.,1.,1.,1.,1.,1.32215,-0.4995,1.301,     155P    969
1.32215,-0.4995,1.330125,1.32215,-0.4995,1.35925,1.32215,            155P    970
-0.4995,1.4175,1.32215,-0.4995,1.446625,1.32215,-0.4995,             155P    971
1.504875,1.32215,-0.4995,1.534,1.32215,-0.4995,1.59225,1.32215,      155P    972
-0.4995,1.621375,1.32215,-0.4995,1.679625,1.32215,-0.4995,           155P    973
1.70875,1.32215,-0.4995,1.767,1.32215,-0.4995,1.796125,1.32215,      155P    974
-0.4995,1.854375,1.32215,-0.4995,1.8835,1.32215,-0.4995,1.94175,     155P    975
1.32215,-0.4995,1.970875,1.32215,-0.4995,2.,1.01131666666667,        155P    976
-0.42338571788466,1.34399712929093,1.01131666666667,                 155P    977
-0.42734653406303,1.36828437053839,1.01131666666667,                 155P    978
-0.43091272517862,1.39289234974617,1.01131666666667,                 155P    979
-0.43716314730135,1.44261479805396,1.01131666666667,                 155P    980
-0.43984728659023,1.46772911795504,1.01131666666667,                 155P    981
-0.44426354937538,1.51831563063065,1.01131666666667,                 155P    982
-0.44599562266508,1.54378768978837,1.01131666666667,                 155P    983
-0.44846256452401,1.59493178262322,1.01131666666667,                 155P    984
-0.44919740504766,1.62060367634463,1.01131666666667,                 155P    985
-0.44965069626147,1.67198432527593,1.01131666666667,                 155P    986
-0.44936914179837,1.6976929378408,1.01131666666667,                  155P    987
-0.4477969620251,1.74898295020186,1.01131666666667,                  155P    988
-0.44650635458837,1.77456420838345,1.01131666666667,                 155P    989
-0.44294970109859,1.82543875501084,1.01131666666667,                 155P    990
-0.4406836954796,1.8507319065653,1.01131666666667,                   155P    991
-0.43523531408263,1.90087699227359,1.01131666666667,                 155P    992
-0.43205301901778,1.92572877099914,1.01131666666667,                 155P    993
-0.42845398351424,1.95028912360005,0.70048333333333,                 155P    994
-0.34727143576933,1.38699425858186,0.70048333333333,                 155P    995
-0.35519306812607,1.40644374107679,0.70048333333333,                 155P    996
-0.36232545035723,1.42653469949234,0.70048333333333,                 155P    997
-0.3748262946027,1.46772959610793,0.70048333333333,                  155P    998
-0.38019457318045,1.48883323591007,0.70048333333333,                 155P    999
-0.38902709875076,1.5317562612613,0.70048333333333,                  155P   1000
-0.39249124533016,1.55357537957675,0.70048333333333,                 155P   1001
-0.39742512904803,1.59761356524643,0.70048333333333,                 155P   1002
-0.39889481009531,1.61983235268926,0.70048333333333,                 155P   1003
-0.39980139252294,1.66434365055185,0.70048333333333,                 155P   1004
-0.39923828359674,1.6866358756816,0.70048333333333,                  155P   1005
-0.3960939240502,1.73096590040372,0.70048333333333,                  155P   1006
-0.39351270917673,1.7530034167669,0.70048333333333,                  155P   1007
-0.38639940219718,1.79650251002169,0.70048333333333,                 155P   1008
-0.38186739095921,1.81796381313059,0.70048333333333,                 155P   1009
-0.37097062816526,1.86000398454718,0.70048333333333,                 155P   1010
-0.36460603803557,1.88058254199828,0.70048333333333,                 155P   1011
-0.35740796702848,1.90057824720011,0.38965,-0.27115715365399,        155P   1012
1.42999138787279,0.38965,-0.2830396021891,1.44460311161518,          155P   1013
0.38965,-0.29373817553585,1.46017704923851,0.38965,                  155P   1014
-0.31248944190405,1.49284439416189,0.38965,-0.32054185977068,        155P   1015
1.50993735386511,0.38965,-0.33379064812615,1.54519689189195,         155P   1016
0.38965,-0.33898686799524,1.56336306936512,0.38965,                  155P   1017
-0.34638769357204,1.60029534786965,0.38965,-0.34859221514297,        155P   1018
1.61906102903389,0.38965,-0.34995208878441,1.65670297582777,         155P   1019
0.38965,-0.3491074253951,1.67557881352239,0.38965,                   155P   1020
-0.3443908860753,1.71294885060558,0.38965,-0.3405190637651,          155P   1021
1.73144262515036,0.38965,-0.32984910329577,1.76756626503253,         155P   1022
0.38965,-0.32305108643881,1.78519571969589,0.38965,                  155P   1023
-0.30670594224788,1.81913097682077,0.38965,-0.29715905705335,        155P   1024
1.83543631299742,0.38965,-0.28636195054272,1.85086737080016,0.,      155P   1025
1.,0.,1.6724444201025;                                               155P   1026
508,4,0,119,11,1,0,0,119,8,0,0,0,119,12,1,0,0,119,13,1,0;            157P   1027
510,155,1,1,157;                                                     159P   1028
514,6,123,1,135,1,141,1,147,1,153,1,159,1;                           161P   1029
186,161,1,0;                                                         163P   1030
116,1.32215,-0.,1.6505;                                              165P   1031
123,1.,0.,0.;                                                        167P   1032
123,0.,0.70710678118655,0.70710678118655;                            169P   1033
190,165,167,169;                                                     171P   1034
110,2.07242135623731,0.4995,1.24242135623731,2.07242135623731,       173P   1035
-0.4995,1.24242135623731;                                            173P   1036
502,182,0.66525106940437,-0.28056223109105,-0.12906363341003,        175P   1037
0.66654319314756,0.1389527053723,-0.26202204459756,2.83,0.4995,      175P   1038
-0.1495,1.81453387150778,-0.49659283299018,-0.1726119860939,         175P   1039
2.83,0.4995,1.8,1.815,-0.49668045112782,-0.0010000038751,            175P   1040
1.81453387150778,-0.001,0.17379359462117,1.813865162189,             175P   1041
-0.24880930493594,0.34828685429992,0.66635601909672,                 175P   1042
0.14094392757856,-0.0010000038751,0.665,0.001,0.26190601503759,      175P   1043
1.815,0.49668669183431,0.0009999961249,1.813865162189,               175P   1044
-0.24880930493594,0.17576969131626,1.813865162189,                   175P   1045
0.24880930493594,0.34828685429993,0.66654319314756,                  175P   1046
0.1389527053723,0.13029420278521,-1.612,0.4995,0.4995,2.83,          175P   1047
-0.4995,-0.1495,1.815,0.49668669183431,-0.0010000038751,0.665,       175P   1048
-0.001,0.0009999961249,0.66654319314756,0.1389527053723,             175P   1049
-0.13111402952872,0.66635601909672,0.14094392757856,                 175P   1050
0.13228854570103,0.66654319314756,0.1389527053723,                   175P   1051
0.26202204459756,1.81445814232576,-0.001,-0.17461055185239,0.5,      175P   1052
-0.2495,0.2495,1.813865162189,-0.24880930493594,0.0009999961249,     175P   1053
1.81405233623983,-0.24681808272968,-0.0010000038751,                 175P   1054
1.81405233623983,-0.24681808272968,0.34830092753683,                 175P   1055
2.77142135623731,-0.4995,1.94142135623731,0.665,0.001,               175P   1056
0.0009999961249,1.813865162189,-0.24880930493594,                    175P   1057
-0.0010000038751,0.66654319314756,0.1389527053723,                   175P   1058
0.0009999961249,0.66635601909672,-0.14094392757856,                  175P   1059
-0.26200797136066,0.66654319314756,-0.1389527053723,                 175P   1060
-0.26202204459756,-2.512,-0.4995,1.8,2.63,-0.4995,-0.3495,           175P   1061
0.66517534022235,-0.2805479962824,-0.13106219916852,                 175P   1062
0.66525106940437,0.28056301533699,0.1302452419373,                   175P   1063
1.81405233623983,-0.24681808272968,0.17577678367122,-1.03485,        175P   1064
-0.4995,1.301,1.813865162189,-0.24880930493594,0.17376825604549,     175P   1065
0.66654319314756,-0.1389527053723,-0.0010000038751,                  175P   1066
1.813865162189,0.24880930493594,-0.174588082789,0.665,               175P   1067
0.28051582064841,-0.0010000038751,1.83,0.49950631189326,-0.3495,     175P   1068
1.81405233623983,-0.24681808272968,0.17377534840044,1.83,            175P   1069
-0.4995,0.3495,1.81445814232576,0.001,-0.17461055185239,             175P   1070
1.813865162189,-0.24880930493594,-0.174588082789,1.813865162189,     175P   1071
0.24880930493594,0.17376825604549,1.81445814232576,                  175P   1072
-0.49657859818153,-0.17461055185239,0.66635601909672,                175P   1073
-0.14094392757856,0.26200797136066,0.665,-0.001,                     175P   1074
-0.26190601503759,0.66654319314756,0.1389527053723,                  175P   1075
-0.0010000038751,1.81453387150778,-0.49659283299018,                 175P   1076
0.17379359462117,0.665,-0.001,0.26190601503759,1.815,-0.001,         175P   1077
-0.0010000038751,1.931,0.4995,0.3495,1.81690930908634,0.001,         175P   1078
0.34851573752529,1.931,-0.4995,0.3495,0.66635601909672,              175P   1079
-0.14094392757856,0.13228854570103,2.131,0.4995,0.5495,              175P   1080
0.66654319314756,-0.1389527053723,0.0009999961249,                   175P   1081
1.81405233623983,-0.24681808272968,-0.17459517514396,                175P   1082
0.66517534022235,0.28054878016895,-0.13106219916852,1.815,0.001,     175P   1083
-0.0010000038751,1.81445814232576,0.49658483631649,                  175P   1084
0.17579216037965,0.66635601909672,0.14094392757856,                  175P   1085
-0.13110693717376,1.813865162189,0.24880930493594,                   175P   1086
-0.17258664751823,0.665,-0.001,-0.0010000038751,                     175P   1087
0.66525106940437,0.001,0.1302452419373,2.77142135623731,0.4995,      175P   1088
1.94142135623731,2.131,-0.4995,0.5495,1.813865162189,                175P   1089
0.24880930493594,0.0009999961249,-1.613,0.4995,0.4995,               175P   1090
1.81405233623983,0.24681808272968,-0.17259373987318,                 175P   1091
0.66654319314756,0.1389527053723,-0.12911259425795,                  175P   1092
1.81405233623983,0.24681808272968,-0.0010000038751,1.83,             175P   1093
0.49950631189326,0.3495,1.32215,0.4995,1.301,-1.612,0.4995,          175P   1094
-0.4995,1.83,-0.4995,-0.3495,0.66635601909672,0.14094392757856,      175P   1095
0.0009999961249,1.813865162189,0.24880930493594,                     175P   1096
0.17576969131626,0.66654319314756,-0.1389527053723,                  175P   1097
-0.13111402952872,0.66635601909672,0.14094392757856,                 175P   1098
-0.12910550190299,0.66517534022235,0.001,0.13224380769578,           175P   1099
-1.612,-0.4995,0.4995,2.63,0.4995,-0.3495,0.66635601909672,          175P   1100
-0.14094392757856,-0.0010000038751,0.66654319314756,                 175P   1101
-0.1389527053723,0.26202204459756,0.66525106940437,-0.001,           175P   1102
0.1302452419373,-2.312,-0.4995,2.,2.07242135623731,0.4995,           175P   1103
1.24242135623731,2.131,0.4995,1.101,1.931,-0.4995,1.301,             175P   1104
0.66635601909672,-0.14094392757856,-0.12910550190299,                175P   1105
1.81405233623983,0.24681808272968,-0.34830092753683,-1.813,          175P   1106
-0.4995,1.101,1.81445814232576,-0.001,0.17579216037965,              175P   1107
1.81690930908634,0.001,-0.34851573752529,1.81405233623983,           175P   1108
0.24681808272968,0.34830092753683,1.813865162189,                    175P   1109
0.24880930493594,-0.34828685429992,1.83,0.4995,-0.3495,              175P   1110
1.81690930908634,-0.001,0.34851573752529,0.66517534022235,           175P   1111
0.28054878016895,0.13224380769578,1.81453387150778,-0.001,           175P   1112
-0.1726119860939,1.931,0.4995,1.301,-2.312,-0.4995,-0.4995,          175P   1113
-2.312,0.4995,-0.4995,0.665,0.001,-0.0010000038751,-1.613,           175P   1114
-0.4995,0.4995,-0.5,-0.2495,0.2495,0.665,0.28051582064841,           175P   1115
0.0009999961249,-1.813,0.4995,0.6995,1.81445814232576,               175P   1116
0.49658483631649,-0.17461055185239,1.32215,-0.4995,1.301,-1.612,     175P   1117
-0.4995,-0.4995,0.66517534022235,-0.2805479962824,                   175P   1118
0.13224380769578,-0.5,-0.2495,-0.2495,-1.613,0.4995,1.301,           175P   1119
1.81405233623983,-0.24681808272968,0.0009999961249,-1.813,           175P   1120
-0.4995,0.6995,1.81405233623983,0.24681808272968,                    175P   1121
0.17377534840044,0.66635601909672,-0.14094392757856,                 175P   1122
-0.13110693717376,0.665,-0.28051503759398,-0.0010000038751,          175P   1123
1.81405233623983,0.24681808272968,-0.17459517514396,-2.512,          175P   1124
-0.4995,-0.2995,0.66635601909672,-0.14094392757856,                  175P   1125
0.13028711043025,0.665,0.001,-0.26190601503759,0.66654319314756,     175P   1126
-0.1389527053723,0.13029420278521,-1.813,0.4995,1.101,-1.03485,      175P   1127
-0.4995,2.,0.5,0.2495,-0.2495,1.815,-0.001,0.0009999961249,          175P   1128
1.81405233623983,0.24681808272968,0.17577678367122,2.83,-0.4995,     175P   1129
1.8,0.66525106940437,-0.001,-0.12906363341004,1.813865162189,        175P   1130
0.24880930493594,-0.0010000038751,1.81405233623983,                  175P   1131
0.24681808272968,0.0009999961249,-2.512,0.4995,-0.2995,              175P   1132
0.66517534022235,-0.001,0.13224380769578,1.81453387150778,0.001,     175P   1133
-0.1726119860939,0.66635601909672,0.14094392757856,                  175P   1134
0.13028711043025,0.66654319314756,-0.1389527053723,                  175P   1135
0.13229563805598,1.81453387150778,0.49659907148453,                  175P   1136
0.17379359462117,2.63,-0.4995,2.,2.63,0.4995,2.,                     175P   1137
1.81690930908634,-0.001,-0.34851573752529,1.815,                     175P   1138
-0.49668045112782,0.0009999961249,-1.03485,0.4995,1.301,0.665,       175P   1139
-0.28051503759398,0.0009999961249,1.81445814232576,0.001,            175P   1140
0.17579216037965,1.813865162189,-0.24880930493594,                   175P   1141
-0.17258664751823,0.66517534022235,0.001,-0.13106219916852,1.83,     175P   1142
0.4995,0.3495,1.815,0.001,0.0009999961249,0.66525106940437,          175P   1143
0.001,-0.12906363341004,1.813865162189,-0.24880930493594,            175P   1144
-0.34828685429992,0.66635601909672,-0.14094392757856,                175P   1145
0.0009999961249,-2.512,0.4995,1.8,-2.312,0.4995,2.,0.5,-0.2495,      175P   1146
-0.2495,1.32215,0.4995,2.,0.66525106940437,0.28056301533699,         175P   1147
-0.12906363341003,-1.03485,0.4995,2.,1.81405233623983,               175P   1148
-0.24681808272968,-0.34830092753683,1.81405233623983,                175P   1149
-0.24681808272968,-0.17259373987318,1.81453387150778,0.001,          175P   1150
0.17379359462117,2.131,-0.4995,1.101,-0.5,0.2495,0.2495,             175P   1151
0.66635601909672,0.14094392757856,0.26200797136066,                  175P   1152
0.66525106940437,-0.28056223109105,0.1302452419373,                  175P   1153
0.66635601909672,0.14094392757856,-0.26200797136066,                 175P   1154
0.66654319314756,0.1389527053723,0.13229563805598,-0.5,0.2495,       175P   1155
-0.2495,-1.613,-0.4995,1.301,1.32215,-0.4995,2.,                     175P   1156
0.66517534022235,-0.001,-0.13106219916852,1.81445814232576,          175P   1157
-0.49657859818153,0.17579216037965,1.81453387150778,                 175P   1158
0.49659907148453,-0.1726119860939,0.66654319314756,                  175P   1159
-0.1389527053723,-0.12911259425795,2.07242135623731,-0.4995,         175P   1160
1.24242135623731,0.5,0.2495,0.2495;                                  175P   1161
110,2.77142135623731,-0.4995,1.94142135623731,2.77142135623731,      177P   1162
0.4995,1.94142135623731;                                             177P   1163
110,0.665,-0.28051503759398,-0.0010000038751,0.665,-0.001,           179P   1164
-0.0010000038751;                                                    179P   1165
110,0.665,-0.001,-0.0010000038751,1.815,-0.001,-0.0010000038751;     181P   1166
110,1.815,-0.49668045112782,-0.0010000038751,0.665,                  183P   1167
-0.28051503759398,-0.0010000038751;                                  183P   1168
110,1.815,-0.49668045112782,0.0009999961249,1.815,-0.001,            185P   1169
0.0009999961249;                                                     185P   1170
110,1.815,-0.001,0.0009999961249,0.665,-0.001,0.0009999961249;       187P   1171
110,0.665,-0.28051503759398,0.0009999961249,1.815,                   189P   1172
-0.49668045112782,0.0009999961249;                                   189P   1173
110,0.66517534022235,-0.2805479962824,-0.13106219916852,             191P   1174
0.66517534022235,-0.001,-0.13106219916852;                           191P   1175
110,0.66517534022235,-0.001,-0.13106219916852,1.81445814232576,      193P   1176
-0.001,-0.17461055185239;                                            193P   1177
110,1.81445814232576,-0.49657859818153,-0.17461055185239,            195P   1178
0.66517534022235,-0.2805479962824,-0.13106219916852;                 195P   1179
110,1.81453387150778,-0.49659283299018,-0.1726119860939,             197P   1180
1.81453387150778,-0.001,-0.1726119860939;                            197P   1181
110,1.81453387150778,-0.001,-0.1726119860939,0.66525106940437,       199P   1182
-0.001,-0.12906363341004;                                            199P   1183
110,0.66525106940437,-0.28056223109105,-0.12906363341003,            201P   1184
1.81453387150778,-0.49659283299018,-0.1726119860939;                 201P   1185
110,0.66525106940437,-0.28056223109105,0.1302452419373,              203P   1186
0.66525106940437,-0.001,0.1302452419373;                             203P   1187
110,0.66525106940437,-0.001,0.1302452419373,1.81453387150778,        205P   1188
-0.001,0.17379359462117;                                             205P   1189
110,1.81453387150778,-0.49659283299018,0.17379359462117,             207P   1190
0.66525106940437,-0.28056223109105,0.1302452419373;                  207P   1191
110,1.81445814232576,-0.49657859818153,0.17579216037965,             209P   1192
1.81445814232576,-0.001,0.17579216037965;                            209P   1193
110,1.81445814232576,-0.001,0.17579216037965,0.66517534022235,       211P   1194
-0.001,0.13224380769578;                                             211P   1195
110,0.66517534022235,-0.2805479962824,0.13224380769578,              213P   1196
1.81445814232576,-0.49657859818153,0.17579216037965;                 213P   1197
110,1.83,-0.4995,-0.3495,1.83,0.4995,-0.3495;                        215P   1198
110,1.83,0.49950631189326,-0.3495,0.5,0.2495,-0.2495;                217P   1199
110,0.665,0.001,-0.26190601503759,1.81690930908634,0.001,            219P   1200
-0.34851573752529;                                                   219P   1201
110,1.81690930908634,0.001,-0.34851573752529,1.81690930908634,       221P   1202
-0.001,-0.34851573752529;                                            221P   1203
110,1.81690930908634,-0.001,-0.34851573752529,0.665,-0.001,          223P   1204
-0.26190601503759;                                                   223P   1205
110,0.665,-0.001,-0.26190601503759,0.665,0.001,                      225P   1206
-0.26190601503759;                                                   225P   1207
110,0.66635601909672,0.14094392757856,-0.26200797136066,             227P   1208
1.813865162189,0.24880930493594,-0.34828685429992;                   227P   1209
110,1.813865162189,0.24880930493594,-0.34828685429992,               229P   1210
1.81405233623983,0.24681808272968,-0.34830092753683;                 229P   1211
110,1.81405233623983,0.24681808272968,-0.34830092753683,             231P   1212
0.66654319314756,0.1389527053723,-0.26202204459756;                  231P   1213
110,0.66654319314756,0.1389527053723,-0.26202204459756,              233P   1214
0.66635601909672,0.14094392757856,-0.26200797136066;                 233P   1215
110,0.5,0.2495,0.2495,1.83,0.49950631189326,0.3495;                  235P   1216
110,1.83,0.49950631189326,0.3495,1.83,0.4995,0.3495;                 237P   1217
110,1.83,0.4995,0.3495,1.83,-0.4995,0.3495;                          239P   1218
110,0.66635601909672,-0.14094392757856,0.26200797136066,             241P   1219
1.813865162189,-0.24880930493594,0.34828685429992;                   241P   1220
110,1.813865162189,-0.24880930493594,0.34828685429992,               243P   1221
1.81405233623983,-0.24681808272968,0.34830092753683;                 243P   1222
110,1.81405233623983,-0.24681808272968,0.34830092753683,             245P   1223
0.66654319314756,-0.1389527053723,0.26202204459756;                  245P   1224
110,0.66654319314756,-0.1389527053723,0.26202204459756,              247P   1225
0.66635601909672,-0.14094392757856,0.26200797136066;                 247P   1226
110,1.815,-0.49668045112782,-0.0010000038751,1.815,-0.001,           249P   1227
-0.0010000038751;                                                    249P   1228
110,1.815,-0.001,-0.0010000038751,1.815,-0.001,0.0009999961249;      251P   1229
110,1.815,-0.49668045112782,0.0009999961249,1.815,                   253P   1230
-0.49668045112782,-0.0010000038751;                                  253P   1231
110,0.66525106940437,-0.28056223109105,-0.12906363341004,            255P   1232
0.66525106940437,-0.001,-0.12906363341004;                           255P   1233
110,0.66525106940437,-0.001,-0.12906363341004,0.66517534022235,      257P   1234
-0.001,-0.13106219916852;                                            257P   1235
110,0.66517534022235,-0.2805479962824,-0.13106219916852,             259P   1236
0.66525106940437,-0.28056223109105,-0.12906363341003;                259P   1237
110,1.81445814232576,-0.49657859818153,-0.17461055185239,            261P   1238
1.81445814232576,-0.001,-0.17461055185239;                           261P   1239
110,1.81445814232576,-0.001,-0.17461055185239,1.81453387150778,      263P   1240
-0.001,-0.1726119860939;                                             263P   1241
110,1.81453387150778,-0.49659283299018,-0.1726119860939,             265P   1242
1.81445814232576,-0.49657859818153,-0.17461055185239;                265P   1243
110,0.66517534022235,-0.2805479962824,0.13224380769578,              267P   1244
0.66517534022235,-0.001,0.13224380769578;                            267P   1245
110,0.66517534022235,-0.001,0.13224380769578,0.66525106940437,       269P   1246
-0.001,0.1302452419373;                                              269P   1247
110,0.66525106940437,-0.28056223109105,0.1302452419373,              271P   1248
0.66517534022235,-0.2805479962824,0.13224380769578;                  271P   1249
110,1.81453387150778,-0.49659283299018,0.17379359462117,             273P   1250
1.81453387150778,-0.001,0.17379359462117;                            273P   1251
110,1.81453387150778,-0.001,0.17379359462117,1.81445814232576,       275P   1252
-0.001,0.17579216037965;                                             275P   1253
110,1.81445814232576,-0.49657859818153,0.17579216037965,             277P   1254
1.81453387150778,-0.49659283299018,0.17379359462117;                 277P   1255
110,0.66525106940437,0.28056301533699,-0.12906363341003,             279P   1256
1.81453387150778,0.49659907148453,-0.1726119860939;                  279P   1257
110,1.81453387150778,0.49659907148453,-0.1726119860939,              281P   1258
1.81445814232576,0.49658483631649,-0.17461055185239;                 281P   1259
110,1.81445814232576,0.49658483631649,-0.17461055185239,             283P   1260
0.66517534022235,0.28054878016895,-0.13106219916852;                 283P   1261
110,0.66517534022235,0.28054878016895,-0.13106219916852,             285P   1262
0.66525106940437,0.28056301533699,-0.12906363341003;                 285P   1263
110,0.665,0.28051582064841,0.0009999961249,1.815,                    287P   1264
0.49668669183431,0.0009999961249;                                    287P   1265
110,1.815,0.49668669183431,0.0009999961249,1.815,                    289P   1266
0.49668669183431,-0.0010000038751;                                   289P   1267
110,1.815,0.49668669183431,-0.0010000038751,0.665,                   291P   1268
0.28051582064841,-0.0010000038751;                                   291P   1269
110,0.665,0.28051582064841,-0.0010000038751,0.665,                   293P   1270
0.28051582064841,0.0009999961249;                                    293P   1271
110,0.66517534022235,0.28054878016895,0.13224380769578,              295P   1272
1.81445814232576,0.49658483631649,0.17579216037965;                  295P   1273
110,1.81445814232576,0.49658483631649,0.17579216037965,              297P   1274
1.81453387150778,0.49659907148453,0.17379359462117;                  297P   1275
110,1.81453387150778,0.49659907148453,0.17379359462117,              299P   1276
0.66525106940437,0.28056301533699,0.1302452419373;                   299P   1277
110,0.66525106940437,0.28056301533699,0.1302452419373,               301P   1278
0.66517534022235,0.28054878016895,0.13224380769578;                  301P   1279
110,0.5,-0.2495,0.2495,1.83,-0.4995,0.3495;                          303P   1280
110,1.83,-0.4995,0.3495,1.83,-0.4995,-0.3495;                        305P   1281
110,1.83,-0.4995,-0.3495,0.5,-0.2495,-0.2495;                        307P   1282
110,1.83,0.49950631189326,0.3495,1.83,0.49950631189326,-0.3495;      309P   1283
110,1.83,0.49950631189326,-0.3495,1.83,0.4995,-0.3495;               311P   1284
110,1.83,0.4995,-0.3495,1.83,0.4995,0.3495;                          313P   1285
110,2.63,0.4995,2.,2.63,-0.4995,2.;                                  315P   1286
110,2.63,-0.4995,2.,1.32215,-0.4995,2.;                              317P   1287
110,1.931,-0.4995,1.301,1.931,0.4995,1.301;                          319P   1288
110,1.931,0.4995,1.301,1.32215,0.4995,1.301;                         321P   1289
110,2.131,-0.4995,0.5495,2.131,0.4995,0.5495;                        323P   1290
110,2.131,0.4995,0.5495,2.131,0.4995,1.101;                          325P   1291
110,2.131,0.4995,1.101,2.131,-0.4995,1.101;                          327P   1292
124,0.,1.,0.,2.63,-0.,0.,-1.,0.4995,-1.,0.,0.,-0.1495;               329P   1293
100,0.,0.,0.,0.2,0.,0.,0.2;                                          331P   1294
124,1.,0.,0.,2.63,0.,0.,-1.,0.4995,0.,1.,0.,1.8;                     333P   1295
100,0.,0.,0.,0.2,0.,0.14142135623731,0.14142135623731;               335P   1296
124,1.,0.,0.,2.63,0.,0.,-1.,0.4995,0.,1.,0.,1.8;                     337P   1297
100,0.,0.,0.,0.14142135623731,0.14142135623731,0.,0.2;               339P   1298
110,2.63,0.4995,2.,1.32215,0.4995,2.;                                341P   1299
124,0.,1.,0.,1.931,0.,0.,1.,0.4995,1.,0.,-0.,1.101;                  343P   1300
100,0.,0.,0.,0.2,0.,0.14142135623731,0.14142135623731;               345P   1301
124,0.,1.,0.,1.931,0.,0.,1.,0.4995,1.,0.,-0.,1.101;                  347P   1302
100,0.,0.,0.,0.14142135623731,0.14142135623731,0.,0.2;               349P   1303
124,1.,0.,0.,1.931,0.,-0.,1.,0.4995,0.,-1.,-0.,0.5495;               351P   1304
100,0.,0.,0.,0.2,0.,0.,0.2;                                          353P   1305
110,1.931,0.4995,0.3495,1.83,0.4995,0.3495;                          355P   1306
110,2.83,0.4995,1.8,2.83,0.4995,-0.1495;                             357P   1307
110,2.83,0.4995,-0.1495,2.83,-0.4995,-0.1495;                        359P   1308
110,2.83,-0.4995,1.8,2.83,0.4995,1.8;                                361P   1309
110,1.931,0.4995,0.3495,1.931,-0.4995,0.3495;                        363P   1310
110,1.931,-0.4995,0.3495,1.83,-0.4995,0.3495;                        365P   1311
110,2.83,-0.4995,1.8,2.83,-0.4995,-0.1495;                           367P   1312
124,1.,0.,0.,2.63,0.,-0.,1.,-0.4995,0.,-1.,-0.,-0.1495;              369P   1313
100,0.,0.,0.,0.2,0.,0.,0.2;                                          371P   1314
110,2.63,-0.4995,-0.3495,1.83,-0.4995,-0.3495;                       373P   1315
124,0.,1.,0.,1.931,-0.,0.,-1.,-0.4995,-1.,0.,0.,0.5495;              375P   1316
100,0.,0.,0.,0.2,0.,0.,0.2;                                          377P   1317
110,2.131,-0.4995,0.5495,2.131,-0.4995,1.101;                        379P   1318
124,1.,0.,0.,1.931,0.,0.,-1.,-0.4995,0.,1.,0.,1.101;                 381P   1319
100,0.,0.,0.,0.2,0.,0.14142135623731,0.14142135623731;               383P   1320
124,1.,0.,0.,1.931,0.,0.,-1.,-0.4995,0.,1.,0.,1.101;                 385P   1321
100,0.,0.,0.,0.14142135623731,0.14142135623731,0.,0.2;               387P   1322
110,1.931,-0.4995,1.301,1.32215,-0.4995,1.301;                       389P   1323
124,0.,1.,0.,2.63,0.,0.,1.,-0.4995,1.,0.,-0.,1.8;                    391P   1324
100,0.,0.,0.,0.2,0.,0.14142135623731,0.14142135623731;               393P   1325
124,0.,1.,0.,2.63,0.,0.,1.,-0.4995,1.,0.,-0.,1.8;                    395P   1326
100,0.,0.,0.,0.14142135623731,0.14142135623731,0.,0.2;               397P   1327
110,2.63,-0.4995,-0.3495,2.63,0.4995,-0.3495;                        399P   1328
110,2.63,0.4995,-0.3495,1.83,0.4995,-0.3495;                         401P   1329
124,-1.,0.,0.,-2.312,0.,0.,1.,-0.4995,0.,1.,0.,1.8;                  403P   1330
100,0.,0.,0.,0.2,0.,0.,0.2;                                          405P   1331
124,0.,-1.,0.,-1.613,0.,0.,-1.,-0.4995,1.,0.,0.,1.101;               407P   1332
100,0.,0.,0.,0.2,0.,0.,0.2;                                          409P   1333
124,-1.,-0.,0.,-1.613,0.,0.,-1.,-0.4995,0.,-1.,-0.,0.6995;           411P   1334
100,0.,0.,0.,0.2,0.,-0.,0.2;                                         413P   1335
110,-1.613,-0.4995,0.4995,-1.612,-0.4995,0.4995;                     415P   1336
110,-1.612,-0.4995,0.4995,-1.612,-0.4995,-0.4995;                    417P   1337
124,0.,-1.,0.,-2.312,0.,0.,1.,-0.4995,-1.,0.,0.,-0.2995;             419P   1338
100,0.,0.,0.,0.2,0.,0.,0.2;                                          421P   1339
110,-1.03485,0.4995,2.,-2.312,0.4995,2.;                             423P   1340
124,0.,-1.,0.,-2.312,0.,0.,-1.,0.4995,1.,0.,0.,1.8;                  425P   1341
100,0.,0.,0.,0.2,0.,0.,0.2;                                          427P   1342
110,-2.512,0.4995,1.8,-2.512,0.4995,-0.2995;                         429P   1343
124,-1.,0.,0.,-2.312,0.,0.,-1.,0.4995,0.,-1.,0.,-0.2995;             431P   1344
100,0.,0.,0.,0.2,0.,0.,0.2;                                          433P   1345
110,-2.312,0.4995,-0.4995,-1.612,0.4995,-0.4995;                     435P   1346
110,-1.612,0.4995,-0.4995,-1.612,0.4995,0.4995;                      437P   1347
124,0.,-1.,0.,-1.613,0.,0.,1.,0.4995,-1.,0.,0.,0.6995;               439P   1348
100,0.,0.,0.,0.2,0.,0.,0.2;                                          441P   1349
110,-1.813,0.4995,0.6995,-1.813,0.4995,1.101;                        443P   1350
124,-1.,0.,0.,-1.613,0.,-0.,1.,0.4995,0.,1.,0.,1.101;                445P   1351
100,0.,0.,0.,0.2,0.,0.,0.2;                                          447P   1352
110,-1.613,0.4995,1.301,-1.03485,0.4995,1.301;                       449P   1353
110,-2.512,0.4995,1.8,-2.512,-0.4995,1.8;                            451P   1354
110,-2.512,-0.4995,1.8,-2.512,-0.4995,-0.2995;                       453P   1355
110,-2.512,-0.4995,-0.2995,-2.512,0.4995,-0.2995;                    455P   1356
110,-1.813,-0.4995,0.6995,-1.813,-0.4995,1.101;                      457P   1357
110,-1.813,-0.4995,1.101,-1.813,0.4995,1.101;                        459P   1358
110,-1.813,0.4995,0.6995,-1.813,-0.4995,0.6995;                      461P   1359
110,-1.613,-0.4995,0.4995,-1.613,0.4995,0.4995;                      463P   1360
110,-1.613,0.4995,0.4995,-1.612,0.4995,0.4995;                       465P   1361
110,-1.612,0.4995,0.4995,-1.612,-0.4995,0.4995;                      467P   1362
110,-2.312,0.4995,-0.4995,-2.312,-0.4995,-0.4995;                    469P   1363
110,-2.312,-0.4995,-0.4995,-1.612,-0.4995,-0.4995;                   471P   1364
110,-1.612,-0.4995,-0.4995,-1.612,0.4995,-0.4995;                    473P   1365
110,0.5,0.2495,-0.2495,0.5,0.2495,0.2495;                            475P   1366
110,0.5,0.2495,0.2495,-0.5,0.2495,0.2495;                            477P   1367
110,0.5,-0.2495,-0.2495,0.5,0.2495,-0.2495;                          479P   1368
110,0.5,0.2495,-0.2495,-0.5,0.2495,-0.2495;                          481P   1369
110,0.5,-0.2495,0.2495,0.5,-0.2495,-0.2495;                          483P   1370
110,0.5,-0.2495,-0.2495,-0.5,-0.2495,-0.2495;                        485P   1371
110,0.5,0.2495,0.2495,0.5,-0.2495,0.2495;                            487P   1372
110,0.5,-0.2495,0.2495,-0.5,-0.2495,0.2495;                          489P   1373
126,202,3,0,0,1,0,-1.,-1.,-1.,-1.,-0.99607533262783,                 491P   1374
-0.99214233485105,-0.98820095568044,-0.98425114445137,               491P   1375
-0.980292850823,-0.97632602477744,-0.97235061661885,                 491P   1376
-0.96836657697254,-0.96437385678405,-0.96037240731816,               491P   1377
-0.95636218015793,-0.95234312720362,-0.94831520067168,               491P   1378
-0.9442783530937,-0.94023253731524,-0.93617770649475,                491P   1379
-0.93211381410243,-0.92804081391901,-0.92395866003461,               491P   1380
-0.91986730684748,-0.9157667090628,-0.9116568216914,                 491P   1381
-0.90753760004846,-0.90340899975229,-0.89927097672293,               491P   1382
-0.89512348718089,-0.89096648764575,-0.88679993493483,               491P   1383
-0.8826237861618,-0.87843799873528,-0.87424253035745,                491P   1384
-0.8700373390226,-0.86582238301575,-0.86159762091114,                491P   1385
-0.85736301157081,-0.85311851414312,-0.84886408806128,               491P   1386
-0.84459969304184,-0.84032528908322,-0.83604083646418,               491P   1387
-0.83174629574229,-0.82744162775247,-0.82312679360536,               491P   1388
-0.81880175468588,-0.81446647265161,-0.81012090943128,               491P   1389
-0.8057650272232,-0.80139878849368,-0.79702215597553,                491P   1390
-0.79263509266638,-0.78823756182721,-0.78382952698072,               491P   1391
-0.77941095190976,-0.77498180065572,-0.77054203751699,               491P   1392
-0.76609162704736,-0.76163053405439,-0.75715872359789,               491P   1393
-0.75267616098825,-0.74818281178493,-0.74367864179478,               491P   1394
-0.73916361707054,-0.73463770390918,-0.73010086885034,               491P   1395
-0.72555307867473,-0.72099430040256,-0.71642450129193,               491P   1396
-0.71184364883726,-0.70725171076772,-0.70264865504562,               491P   1397
-0.69803444986486,-0.69340906364934,-0.68877246505141,               491P   1398
-0.68412462295027,-0.67946550645044,-0.67479508488018,               491P   1399
-0.67011332778996,-0.66542020495087,-0.66071568635309,               491P   1400
-0.65599974220438,-0.65127234292848,-0.64653345916364,               491P   1401
-0.64178306176105,-0.63702112178333,-0.63224761050305,               491P   1402
-0.62746249940115,-0.62266576016548,-0.6178573646893,                491P   1403
-0.61303728506979,-0.60820549360654,-0.60336196280008,               491P   1404
-0.59850666535043,-0.59363957415559,-0.58876066231012,               491P   1405
-0.58386990310366,-0.57896727001948,-0.57405273673307,               491P   1406
-0.56912627711069,-0.56418786520791,-0.55923747526826,               491P   1407
-0.55427508172176,-0.54930065918356,-0.54431418245249,               491P   1408
-0.53931562650972,-0.53430496651736,-0.52928217781709,               491P   1409
-0.52424723592878,-0.51920011654916,-0.51414079555043,               491P   1410
-0.50906924897895,-0.5039854530539,-0.49888938416593,                491P   1411
-0.49378101887587,-0.4886603339134,-0.48352730617576,                491P   1412
-0.47838191272645,-0.47322413079394,-0.46805393777037,               491P   1413
-0.46287131121035,-0.45767622882959,-0.45246866850376,               491P   1414
-0.44724860826716,-0.44201602631152,-0.43677090098474,               491P   1415
-0.43151321078972,-0.4262429343831,-0.42096005057406,                491P   1416
-0.41566453832316,-0.4103563767411,-0.40503554508758,                491P   1417
-0.39970202277009,-0.39435578934279,-0.38899682450531,               491P   1418
-0.38362510810165,-0.37824062011897,-0.37284334068654,               491P   1419
-0.36743325007456,-0.36201032869306,-0.3565745570908,                491P   1420
-0.35112591595416,-0.34566438610605,-0.34018994850485,               491P   1421
-0.33470258424328,-0.32920227454741,-0.32368900077551,               491P   1422
-0.3181627444171,-0.3126234870918,-0.30707121054838,                 491P   1423
-0.3015058966637,-0.29592752744168,-0.29033608501229,                491P   1424
-0.28473155163058,-0.27911390967562,-0.27348314164957,               491P   1425
-0.26783923017669,-0.26218215800232,-0.25651190799196,               491P   1426
-0.2508284631303,-0.24513180652027,-0.23942192138208,                491P   1427
-0.23369879105231,-0.22796239898296,-0.22221272874055,               491P   1428
-0.21644976400516,-0.21067348856959,-0.20488388633842,               491P   1429
-0.1990809413271,-0.19326463766111,-0.18743495957506,                491P   1430
-0.18159189141182,-0.17573541762164,-0.16986552276133,               491P   1431
-0.16398219149337,-0.1580854085851,-0.15217515890786,                491P   1432
-0.14625142743617,-0.14031419924692,-0.13436345951852,               491P   1433
-0.12839919353014,-0.12242138666086,-0.1164300243889,                491P   1434
-0.11042509229082,-0.10440657604075,-0.0983744614096,                491P   1435
-0.09232873426431,-0.08626938056705,-0.0801963863745,                491P   1436
-0.07410973783708,-0.06800942119821,-0.06189542279358,               491P   1437
-0.0557677290504,-0.04962632648668,-0.04347120171052,                491P   1438
-0.03730234141939,-0.03111973239943,-0.02492336152472,               491P   1439
-0.01871321575662,-0.01248928214306,-0.00625154781784,0.,0.,0.,      491P   1440
0.,1.,1.,1.,1.,1.,1.,1.,1.,1.,1.,1.,1.,1.,1.,1.,1.,1.,1.,1.,1.,      491P   1441
1.,1.,1.,1.,1.,1.,1.,1.,1.,1.,1.,1.,1.,1.,1.,1.,1.,1.,1.,1.,1.,      491P   1442
1.,1.,1.,1.,1.,1.,1.,1.,1.,1.,1.,1.,1.,1.,1.,1.,1.,1.,1.,1.,1.,      491P   1443
1.,1.,1.,1.,1.,1.,1.,1.,1.,1.,1.,1.,1.,1.,1.,1.,1.,1.,1.,1.,1.,      491P   1444
1.,1.,1.,1.,1.,1.,1.,1.,1.,1.,1.,1.,1.,1.,1.,1.,1.,1.,1.,1.,1.,      491P   1445
1.,1.,1.,1.,1.,1.,1.,1.,1.,1.,1.,1.,1.,1.,1.,1.,1.,1.,1.,1.,1.,      491P   1446
1.,1.,1.,1.,1.,1.,1.,1.,1.,1.,1.,1.,1.,1.,1.,1.,1.,1.,1.,1.,1.,      491P   1447
1.,1.,1.,1.,1.,1.,1.,1.,1.,1.,1.,1.,1.,1.,1.,1.,1.,1.,1.,1.,1.,      491P   1448
1.,1.,1.,1.,1.,1.,1.,1.,1.,1.,1.,1.,1.,1.,1.,1.,1.,1.,1.,1.,1.,      491P   1449
1.,1.,1.,1.,1.,1.,1.,1.,1.,1.,1.,1.,1.,1.,1.,-1.612,0.4995,          491P   1450
-0.4995,-1.61072685982114,0.49888741710191,-0.49888741668346,        491P   1451
-1.60817787712668,0.49766095105199,-0.49766094979576,                491P   1452
-1.60433843556556,0.4958317051656,-0.49583170267667,                 491P   1453
-1.60048220109621,0.49400764033094,-0.49400763662508,                491P   1454
-1.59660831046629,0.49218965159853,-0.49218964669326,                491P   1455
-1.59271699572676,0.49037749836968,-0.49037749228196,                491P   1456
-1.58880819450244,0.48857124531705,-0.4885712380639,                 491P   1457
-1.58488192356309,0.48677087505298,-0.48677086665131,                491P   1458
-1.58093817840311,0.4849763922488,-0.48497638271546,                 491P   1459
-1.57697696023601,0.483187795646,-0.48318778499777,                  491P   1460
-1.5729982687378,0.48140508558013,-0.48140507383372,                 491P   1461
-1.56900210399777,0.47962826195824,-0.47962824913029,                491P   1462
-1.564988465994,0.47785732480256,-0.47785731090963,                  491P   1463
-1.56095735473441,0.47609227410438,-0.47609225916296,                491P   1464
-1.55690877021885,0.4743331098633,-0.47433309388982,                 491P   1465
-1.55284271244925,0.47257983207671,-0.47257981508752,                491P   1466
-1.54875918142692,0.47083244074258,-0.47083242275396,                491P   1467
-1.54465817715327,0.46909093585876,-0.46909091688691,                491P   1468
-1.54053969962961,0.46735531742313,-0.46735529748419,                491P   1469
-1.53640374885723,0.46562558543356,-0.4656255645436,                 491P   1470
-1.53225032483736,0.46390173988795,-0.46390171806297,                491P   1471
-1.52807942757116,0.46218378078421,-0.46218375804012,                491P   1472
-1.52389105705979,0.46047170812024,-0.4604716844729,                 491P   1473
-1.51968521330431,0.45876552189397,-0.45876549735916,                491P   1474
-1.51546189630577,0.45706522210334,-0.45706519669676,                491P   1475
-1.51122110606516,0.45537080874628,-0.45537078248358,                491P   1476
-1.50696284258343,0.45368228182075,-0.4536822547175,                 491P   1477
-1.50268710586148,0.45199964132473,-0.45199961339641,                491P   1478
-1.49839389590017,0.45032288725619,-0.45032285851824,                491P   1479
-1.49408321270032,0.44865201961313,-0.4486519900809,                 491P   1480
-1.48975505626271,0.44698703839355,-0.44698700808232,                491P   1481
-1.48540942658808,0.44532794359547,-0.44532791252046,                491P   1482
-1.48104632367711,0.44367473521694,-0.44367470339327,                491P   1483
-1.47666574753047,0.44202741325599,-0.44202738069875,                491P   1484
-1.47226769814878,0.4403859777107,-0.44038594443487,                 491P   1485
-1.46785217553261,0.43875042857913,-0.43875039459964,                491P   1486
-1.46341917968251,0.43712076585938,-0.43712073119108,                491P   1487
-1.45896871059899,0.43549698954955,-0.43549695420724,                491P   1488
-1.45450076828251,0.43387909964777,-0.43387906364615,                491P   1489
-1.45001535273352,0.43226709615217,-0.43226705950588,                491P   1490
-1.44551246395242,0.43066097906091,-0.43066094178453,                491P   1491
-1.44099210193957,0.42906074837216,-0.42906071048017,                491P   1492
-1.43645426669531,0.4274664040841,-0.42746636559094,                 491P   1493
-1.43189895821996,0.42587794619492,-0.42587790711495,                491P   1494
-1.42732617651378,0.42429537470286,-0.42429533505035,                491P   1495
-1.42273592157701,0.42271868960613,-0.42271864939531,                491P   1496
-1.41812819340988,0.421147890903,-0.42114785014799,                  491P   1497
-1.41350299201256,0.41958297859172,-0.41958293730661,                491P   1498
-1.40886031738521,0.41802395267058,-0.41802391086937,                491P   1499
-1.40420016952797,0.41647081313789,-0.41647077083449,                491P   1500
-1.39952254844092,0.41492355999195,-0.41492351720023,                491P   1501
-1.39482745412416,0.41338219323109,-0.41338214996484,                491P   1502
-1.39011488657773,0.41184671285369,-0.41184666912661,                491P   1503
-1.38538484580165,0.41031711885808,-0.41031707468383,                491P   1504
-1.38063733179592,0.40879341124268,-0.40879336663482,                491P   1505
-1.37587234456053,0.40727559000587,-0.4072755449779,                 491P   1506
-1.37108988409542,0.40576365514607,-0.40576360971143,                491P   1507
-1.36628995040053,0.40425760666173,-0.40425756083376,                491P   1508
-1.36147254347576,0.40275744455129,-0.40275739834329,                491P   1509
-1.35663766332101,0.40126316881322,-0.40126312223841,                491P   1510
-1.35178530993614,0.39977477944603,-0.39977473251754,                491P   1511
-1.346915483321,0.3982922764482,-0.39829222917911,                   491P   1512
-1.34202818347541,0.39681565981826,-0.39681561222158,                491P   1513
-1.3371234103992,0.39534492955475,-0.39534488164341,                 491P   1514
-1.33220116409213,0.39388008565624,-0.39388003744308,                491P   1515
-1.327261444554,0.39242112812129,-0.39242107961911,                  491P   1516
-1.32230425178455,0.39096805694849,-0.39096800817001,                491P   1517
-1.31732958578352,0.38952087213645,-0.38952082309432,                491P   1518
-1.31233744655064,0.3880795736838,-0.38807952439058,                 491P   1519
-1.30732783408561,0.38664416158918,-0.38664411205738,                491P   1520
-1.30230074838811,0.38521463585125,-0.3852145860933,                 491P   1521
-1.29725618945784,0.38379099646868,-0.38379094649695,                491P   1522
-1.29219415729445,0.38237324344017,-0.38237319326694,                491P   1523
-1.28711465189759,0.38096137676443,-0.38096132640192,                491P   1524
-1.28201767326689,0.37955539644018,-0.37955534590053,                491P   1525
-1.27690322140198,0.37815530246617,-0.37815525176146,                491P   1526
-1.27177129630246,0.37676109484114,-0.37676104398338,                491P   1527
-1.26662189796794,0.37537277356389,-0.37537272256501,                491P   1528
-1.26145502639799,0.3739903386332,-0.37399028750505,                 491P   1529
-1.25627068159221,0.37261379004787,-0.37261373880226,                491P   1530
-1.25106886355014,0.37124312780674,-0.37124307645538,                491P   1531
-1.24584957227134,0.36987835190864,-0.36987830046317,                491P   1532
-1.24061280775536,0.36851946235242,-0.36851941082443,                491P   1533
-1.23535857000174,0.36716645913696,-0.36716640753795,                491P   1534
-1.23008685900999,0.36581934226115,-0.36581929060255,                491P   1535
-1.22479767477964,0.36447811172389,-0.36447806001706,                491P   1536
-1.2194910173102,0.36314276752409,-0.36314271578033,                 491P   1537
-1.21416688660116,0.36181330966069,-0.36181325789122,                491P   1538
-1.20882528265202,0.36048973813264,-0.3604896863486,                 491P   1539
-1.20346620546226,0.35917205293889,-0.35917200115137,                491P   1540
-1.19808965503137,0.35786025407844,-0.35786020229844,                491P   1541
-1.19269563135882,0.35655434155027,-0.35655428978872,                491P   1542
-1.18728413444406,0.35525431535338,-0.35525426362116,                491P   1543
-1.18185516428657,0.35396017548682,-0.3539601237947,                 491P   1544
-1.1764087208858,0.3526719219496,-0.35267187030831,                  491P   1545
-1.1709448042412,0.35138955474078,-0.35138950316098,                 491P   1546
-1.1654634143522,0.35011307385942,-0.35011302235169,                 491P   1547
-1.15996455121826,0.34884247930462,-0.34884242787945,                491P   1548
-1.15444821483881,0.34757777107545,-0.34757771974329,                491P   1549
-1.14891440521327,0.34631894917103,-0.34631889794223,                491P   1550
-1.14336312234107,0.34506601359047,-0.34506596247534,                491P   1551
-1.13779436622165,0.34381896433292,-0.34381891334168,                491P   1552
-1.13220813685441,0.34257780139751,-0.34257775054031,                491P   1553
-1.12660443423878,0.34134252478342,-0.34134247407034,                491P   1554
-1.12098325837417,0.34011313448981,-0.34011308393085,                491P   1555
-1.11534460925999,0.33888963051587,-0.33888958012098,                491P   1556
-1.10968848689564,0.3376720128608,-0.33767196263984,                 491P   1557
-1.10401489128055,0.33646028152382,-0.33646023148659,                491P   1558
-1.09832382241411,0.33525443650414,-0.33525438666036,                491P   1559
-1.09261528029572,0.33405447780102,-0.33405442816034,                491P   1560
-1.08688926492479,0.33286040541368,-0.33286035598569,                491P   1561
-1.08114577630072,0.33167221934141,-0.33167217013561,                491P   1562
-1.07538481442291,0.33048991958347,-0.3304898706093,                 491P   1563
-1.06960637929075,0.32931350613915,-0.32931345740598,                491P   1564
-1.06381047090365,0.32814297900775,-0.32814293052487,                491P   1565
-1.05799708926099,0.32697833818857,-0.32697828996522,                491P   1566
-1.05216623436219,0.32581958368094,-0.32581953572626,                491P   1567
-1.04631790620663,0.32466671548419,-0.32466666780726,                491P   1568
-1.0404521047937,0.32351973359766,-0.3235196862075,                  491P   1569
-1.03456883012282,0.3223786380207,-0.32237859092626,                 491P   1570
-1.02866808219337,0.32124342875269,-0.32124338196282,                491P   1571
-1.02274986100476,0.320114105793,-0.3201140593165,                   491P   1572
-1.01681416655637,0.31899066914101,-0.31899062298661,                491P   1573
-1.01086099884761,0.31787311879613,-0.31787307297248,                491P   1574
-1.00489035787788,0.31676145475775,-0.31676140927345,                491P   1575
-0.99890224364658,0.31565567702531,-0.31565563188885,                491P   1576
-0.99289665615312,0.31455578559822,-0.31455574081805,                491P   1577
-0.98687359539688,0.31346178047592,-0.31346173606042,                491P   1578
-0.98083306137729,0.31237366165787,-0.31237361761533,                491P   1579
-0.97477505409374,0.31129142914352,-0.31129138548217,                491P   1580
-0.96869957354565,0.31021508293234,-0.31021503966033,                491P   1581
-0.96260661973242,0.30914462302381,-0.30914458014922,                491P   1582
-0.95649619265346,0.3080800494174,-0.30808000694826,                 491P   1583
-0.9503682923082,0.30702136211263,-0.30702132005687,                 491P   1584
-0.94422291869603,0.30596856110898,-0.30596851947448,                491P   1585
-0.93806007181639,0.30492164640599,-0.30492160520054,                491P   1586
-0.93187975166869,0.30388061800316,-0.3038805772345,                 491P   1587
-0.92568195825235,0.30284547590004,-0.30284543557581,                491P   1588
-0.91946669156681,0.30181622009615,-0.30181618022395,                491P   1589
-0.91323395161147,0.30079285059106,-0.3007928111784,                 491P   1590
-0.90698373838579,0.29977536738431,-0.29977532843863,                491P   1591
-0.90071605188918,0.29876377047547,-0.29876373200415,                491P   1592
-0.89443089212109,0.29775805986412,-0.29775802187446,                491P   1593
-0.88812825908096,0.29675823554984,-0.29675819804907,                491P   1594
-0.88180815276821,0.29576429753221,-0.29576426052749,                491P   1595
-0.87547057318231,0.29477624581084,-0.29477620930925,                491P   1596
-0.86911552032269,0.29379408038533,-0.29379404439389,                491P   1597
-0.86274299418881,0.29281780125529,-0.29281776578094,                491P   1598
-0.85635299478012,0.29184740842035,-0.29184737346996,                491P   1599
-0.84994552209608,0.29088290188012,-0.29088286746051,                491P   1600
-0.84352057613614,0.28992428163425,-0.28992424775214,                491P   1601
-0.83707815689978,0.28897154768238,-0.28897151434443,                491P   1602
-0.83061826438646,0.28802470002416,-0.28802466723695,                491P   1603
-0.82414089859564,0.28708373865924,-0.2870837064293,                 491P   1604
-0.81764605952681,0.28614866358728,-0.28614863192106,                491P   1605
-0.81113374717944,0.28521947480797,-0.28521944371183,                491P   1606
-0.80460396155301,0.28429617232096,-0.28429614180121,                491P   1607
-0.79805670264701,0.28337875612596,-0.28337872618883,                491P   1608
-0.79149197046093,0.28246722622263,-0.28246719687429,                491P   1609
-0.78490976499425,0.28156158261069,-0.28156155385722,                491P   1610
-0.77831008624647,0.28066182528984,-0.28066179713726,                491P   1611
-0.7716929342171,0.27976795425978,-0.27976792671404,                 491P   1612
-0.76505830890564,0.27887996952023,-0.2788799425872,                 491P   1613
-0.75840621031159,0.2779978710709,-0.27799784475639,                 491P   1614
-0.75173663843446,0.27712165891153,-0.27712163322127,                491P   1615
-0.74504959327377,0.27625133304184,-0.27625130798151,                491P   1616
-0.73834507482905,0.27538689346159,-0.27538686903675,                491P   1617
-0.7316230830998,0.2745283401705,-0.27452831638669,                  491P   1618
-0.72488361808557,0.27367567316832,-0.27367565003099,                491P   1619
-0.71812667978587,0.27282889245483,-0.27282886996935,                491P   1620
-0.71135226820025,0.27198799802976,-0.27198797620144,                491P   1621
-0.70456038332824,0.27115298989289,-0.27115296872697,                491P   1622
-0.69775102516939,0.270323868044,-0.27032384754562,                  491P   1623
-0.69092419372324,0.26950063248284,-0.26950061265712,                491P   1624
-0.68407988898934,0.26868328320922,-0.26868326406116,                491P   1625
-0.67721811096725,0.2678718202229,-0.26787180175747,                 491P   1626
-0.67033885965653,0.26706624352369,-0.26706622574575,                491P   1627
-0.66344213505674,0.26626655311137,-0.26626653602574,                491P   1628
-0.65652793716744,0.26547274898575,-0.26547273259716,                491P   1629
-0.64959626598822,0.26468483114664,-0.26468481545976,                491P   1630
-0.64264712151864,0.26390279959384,-0.26390278461325,                491P   1631
-0.63568050375828,0.26312665432716,-0.2631266400574,                 491P   1632
-0.62869641270673,0.26235639534643,-0.26235638179194,                491P   1633
-0.62169484836357,0.26159202265146,-0.26159200981663,                491P   1634
-0.6146758107284,0.2608335362421,-0.26083352413122,                  491P   1635
-0.60763929980081,0.26008093611815,-0.26008092473547,                491P   1636
-0.6005853155804,0.25933422227948,-0.25933421162917,                 491P   1637
-0.59351385806678,0.25859339472584,-0.25859338481199,                491P   1638
-0.58642492725952,0.25785845345741,-0.25785844428404,                491P   1639
-0.57931852315843,0.2571293984728,-0.25712939004387,                 491P   1640
-0.57219464576231,0.25640622977646,-0.25640622209585,                491P   1641
-0.56505329507388,0.25568894735105,-0.25568894042256,                491P   1642
-0.55789447108113,0.25497755126079,-0.25497754508817,                491P   1643
-0.5507181738273,0.25427204126454,-0.25427203585145,                 491P   1644
-0.54352440314867,0.25357241826466,-0.25357241361471,                491P   1645
-0.5363131596566,0.25287867888153,-0.25287867499823,                 491P   1646
-0.52908444106009,0.25219083576967,-0.25219083265648,                491P   1647
-0.52183825593609,0.25150884154347,-0.25150883920376,                491P   1648
-0.5145745721666,0.25083287363751,-0.25083287207463,                 491P   1649
-0.50729351001513,0.25016226765125,-0.25016226686833,                491P   1650
-0.50243296197205,0.24972091859852,-0.24972091833735,-0.5,           491P   1651
0.2495,-0.2495,-1.,0.;                                               491P   1652
110,-0.5,0.2495,-0.2495,-0.5,0.2495,0.2495;                          493P   1653
126,202,3,0,0,1,0,-1.,-1.,-1.,-1.,-0.99607533262791,                 495P   1654
-0.99214233485119,-0.98820095568065,-0.98425114445165,               495P   1655
-0.98029285082335,-0.97632602477786,-0.97235061661933,               495P   1656
-0.96836657697309,-0.96437385678467,-0.96037240731885,               495P   1657
-0.95636218015868,-0.95234312720444,-0.94831520067257,               495P   1658
-0.94427835309466,-0.94023253731626,-0.93617770649584,               495P   1659
-0.93211381410358,-0.92804081392022,-0.92395866003589,               495P   1660
-0.91986730684882,-0.91576670906421,-0.91165682169286,               495P   1661
-0.90753760004999,-0.90340899975388,-0.89927097672458,               495P   1662
-0.8951234871826,-0.89096648764752,-0.88679993493666,                495P   1663
-0.88262378616369,-0.87843799873722,-0.87424253035945,               495P   1664
-0.87003733902466,-0.86582238301787,-0.86159762091332,               495P   1665
-0.85736301157304,-0.85311851414541,-0.84886408806362,               495P   1666
-0.84459969304423,-0.84032528908567,-0.83604083646667,               495P   1667
-0.83174629574484,-0.82744162775507,-0.82312679360802,               495P   1668
-0.81880175468859,-0.81446647265437,-0.81012090943408,               495P   1669
-0.80576502722605,-0.80139878849658,-0.79702215597847,               495P   1670
-0.79263509266937,-0.78823756183026,-0.78382952698381,               495P   1671
-0.77941095191289,-0.77498180065889,-0.77054203752021,               495P   1672
-0.76609162705062,-0.7616305340577,-0.75715872360124,                495P   1673
-0.75267616099165,-0.74818281178836,-0.74367864179826,               495P   1674
-0.73916361707406,-0.73463770391274,-0.73010086885393,               495P   1675
-0.72555307867836,-0.72099430040623,-0.71642450129563,               495P   1676
-0.711843648841,-0.7072517107715,-0.70264865504943,                  495P   1677
-0.6980344498687,-0.69340906365322,-0.68877246505531,                495P   1678
-0.68412462295421,-0.67946550645441,-0.67479508488419,               495P   1679
-0.67011332779399,-0.66542020495493,-0.66071568635718,               495P   1680
-0.65599974220849,-0.65127234293262,-0.6465334591678,                495P   1681
-0.64178306176524,-0.63702112178755,-0.63224761050729,               495P   1682
-0.62746249940541,-0.62266576016976,-0.61785736469361,               495P   1683
-0.61303728507412,-0.60820549361089,-0.60336196280445,               495P   1684
-0.59850666535482,-0.59363957416,-0.58876066231454,                  495P   1685
-0.58386990310809,-0.57896727002393,-0.57405273673754,               495P   1686
-0.56912627711516,-0.5641878652124,-0.55923747527276,                495P   1687
-0.55427508172627,-0.54930065918808,-0.54431418245701,               495P   1688
-0.53931562651425,-0.5343049665219,-0.52928217782164,                495P   1689
-0.52424723593334,-0.51920011655372,-0.51414079555499,               495P   1690
-0.50906924898352,-0.50398545305846,-0.49888938417049,               495P   1691
-0.49378101888043,-0.48866033391796,-0.48352730618032,               495P   1692
-0.47838191273101,-0.47322413079849,-0.46805393777492,               495P   1693
-0.46287131121488,-0.45767622883412,-0.45246866850829,               495P   1694
-0.44724860827168,-0.44201602631602,-0.43677090098923,               495P   1695
-0.4315132107942,-0.42624293438756,-0.42096005057851,                495P   1696
-0.41566453832759,-0.41035637674552,-0.40503554509198,               495P   1697
-0.39970202277447,-0.39435578934715,-0.38899682450965,               495P   1698
-0.38362510810596,-0.37824062012326,-0.37284334069081,               495P   1699
-0.3674332500788,-0.36201032869727,-0.35657455709498,                495P   1700
-0.35112591595831,-0.34566438611018,-0.34018994850894,               495P   1701
-0.33470258424734,-0.32920227455143,-0.3236890007795,                495P   1702
-0.31816274442105,-0.31262348709571,-0.30707121055226,               495P   1703
-0.30150589666754,-0.29592752744548,-0.29033608501605,               495P   1704
-0.28473155163429,-0.27911390967928,-0.27348314165319,               495P   1705
-0.26783923018026,-0.26218215800584,-0.25651190799543,               495P   1706
-0.25082846313372,-0.24513180652363,-0.23942192138539,               495P   1707
-0.23369879105557,-0.22796239898616,-0.22221272874369,               495P   1708
-0.21644976400824,-0.21067348857261,-0.20488388634138,               495P   1709
-0.19908094132999,-0.19326463766394,-0.18743495957783,               495P   1710
-0.18159189141452,-0.17573541762427,-0.16986552276389,               495P   1711
-0.16398219149586,-0.15808540858751,-0.1521751589102,                495P   1712
-0.14625142743843,-0.1403141992491,-0.13436345952063,                495P   1713
-0.12839919353217,-0.12242138666281,-0.11643002439076,               495P   1714
-0.1104250922926,-0.10440657604244,-0.09837446141121,                495P   1715
-0.09232873426583,-0.08626938056848,-0.08019638637584,               495P   1716
-0.07410973783832,-0.06800942119936,-0.06189542279463,               495P   1717
-0.05576772905135,-0.04962632648753,-0.04347120171127,               495P   1718
-0.03730234142004,-0.03111973239998,-0.02492336152516,               495P   1719
-0.01871321575695,-0.01248928214328,-0.00625154781795,0.,0.,0.,      495P   1720
0.,1.,1.,1.,1.,1.,1.,1.,1.,1.,1.,1.,1.,1.,1.,1.,1.,1.,1.,1.,1.,      495P   1721
1.,1.,1.,1.,1.,1.,1.,1.,1.,1.,1.,1.,1.,1.,1.,1.,1.,1.,1.,1.,1.,      495P   1722
1.,1.,1.,1.,1.,1.,1.,1.,1.,1.,1.,1.,1.,1.,1.,1.,1.,1.,1.,1.,1.,      495P   1723
1.,1.,1.,1.,1.,1.,1.,1.,1.,1.,1.,1.,1.,1.,1.,1.,1.,1.,1.,1.,1.,      495P   1724
1.,1.,1.,1.,1.,1.,1.,1.,1.,1.,1.,1.,1.,1.,1.,1.,1.,1.,1.,1.,1.,      495P   1725
1.,1.,1.,1.,1.,1.,1.,1.,1.,1.,1.,1.,1.,1.,1.,1.,1.,1.,1.,1.,1.,      495P   1726
1.,1.,1.,1.,1.,1.,1.,1.,1.,1.,1.,1.,1.,1.,1.,1.,1.,1.,1.,1.,1.,      495P   1727
1.,1.,1.,1.,1.,1.,1.,1.,1.,1.,1.,1.,1.,1.,1.,1.,1.,1.,1.,1.,1.,      495P   1728
1.,1.,1.,1.,1.,1.,1.,1.,1.,1.,1.,1.,1.,1.,1.,1.,1.,1.,1.,1.,1.,      495P   1729
1.,1.,1.,1.,1.,1.,1.,1.,1.,1.,1.,1.,1.,1.,1.,-1.612,0.4995,          495P   1730
0.4995,-1.61072685982116,0.49888741668347,0.49888741710192,          495P   1731
-1.60817787712675,0.4976609497958,0.49766095105203,                  495P   1732
-1.6043384355657,0.49583170267674,0.49583170516566,                  495P   1733
-1.60048220109641,0.49400763662518,0.49400764033104,                 495P   1734
-1.59660831046657,0.49218964669339,0.49218965159866,                 495P   1735
-1.5927169957271,0.49037749228211,0.49037749836984,                  495P   1736
-1.58880819450285,0.48857123806409,0.48857124531725,                 495P   1737
-1.58488192356357,0.48677086665153,0.48677087505321,                 495P   1738
-1.58093817840366,0.48497638271571,0.48497639224906,                 495P   1739
-1.57697696023662,0.48318778499805,0.48318779564629,                 495P   1740
-1.57299826873849,0.48140507383403,0.48140508558045,                 495P   1741
-1.56900210399851,0.47962824913062,0.47962826195859,                 495P   1742
-1.56498846599481,0.47785731090999,0.47785732480294,                 495P   1743
-1.5609573547353,0.47609225916335,0.47609227410479,                  495P   1744
-1.5569087702198,0.47433309389023,0.47433310986374,                  495P   1745
-1.55284271245027,0.47257981508795,0.47257983207718,                 495P   1746
-1.54875918142801,0.47083242275442,0.47083244074308,                 495P   1747
-1.54465817715442,0.4690909168874,0.46909093585929,                  495P   1748
-1.54053969963083,0.4673552974847,0.46735531742368,                  495P   1749
-1.53640374885851,0.46562556454414,0.46562558543414,                 495P   1750
-1.5322503248387,0.46390171806352,0.46390173988856,                  495P   1751
-1.52807942757258,0.4621837580407,0.46218378078484,                  495P   1752
-1.52389105706127,0.4604716844735,0.4604717081209,                   495P   1753
-1.51968521330585,0.45876549735979,0.45876552189465,                 495P   1754
-1.51546189630738,0.45706519669741,0.45706522210404,                 495P   1755
-1.51122110606683,0.45537078248425,0.455370808747,                   495P   1756
-1.50696284258516,0.45368225471819,0.4536822818215,                  495P   1757
-1.50268710586328,0.45199961339712,0.4519996413255,                  495P   1758
-1.49839389590203,0.45032285851897,0.45032288725698,                 495P   1759
-1.49408321270225,0.44865199008164,0.44865201961394,                 495P   1760
-1.4897550562647,0.44698700808308,0.44698703839438,                  495P   1761
-1.48540942659013,0.44532791252124,0.44532794359633,                 495P   1762
-1.48104632367923,0.44367470339407,0.44367473521782,                 495P   1763
-1.47666574753265,0.44202738069956,0.44202741325689,                 495P   1764
-1.47226769815102,0.4403859444357,0.44038597771161,                  495P   1765
-1.46785217553491,0.43875039460049,0.43875042858006,                 495P   1766
-1.46341917968487,0.43712073119195,0.43712076586033,                 495P   1767
-1.45896871060141,0.43549695420812,0.43549698955052,                 495P   1768
-1.45450076828499,0.43387906364704,0.43387909964876,                 495P   1769
-1.45001535273606,0.43226705950679,0.43226709615318,                 495P   1770
-1.44551246395502,0.43066094178545,0.43066097906193,                 495P   1771
-1.44099210194223,0.42906071048111,0.42906074837319,                 495P   1772
-1.43645426669803,0.42746636559189,0.42746640408515,                 495P   1773
-1.43189895822273,0.42587790711591,0.42587794619599,                 495P   1774
-1.42732617651661,0.42429533505133,0.42429537470394,                 495P   1775
-1.4227359215799,0.42271864939629,0.42271868960723,                  495P   1776
-1.41812819341282,0.42114785014899,0.4211478909041,                  495P   1777
-1.41350299201556,0.41958293730762,0.41958297859284,                 495P   1778
-1.40886031738827,0.41802391087039,0.41802395267172,                 495P   1779
-1.40420016953108,0.41647077083552,0.41647081313903,                 495P   1780
-1.39952254844409,0.41492351720127,0.4149235599931,                  495P   1781
-1.39482745412738,0.41338214996589,0.41338219323226,                 495P   1782
-1.390114886581,0.41184666912767,0.41184671285486,                   495P   1783
-1.38538484580497,0.4103170746849,0.41031711885927,                  495P   1784
-1.3806373317993,0.4087933666359,0.40879341124388,                   495P   1785
-1.37587234456396,0.40727554497899,0.40727559000707,                 495P   1786
-1.3710898840989,0.40576360971252,0.40576365514729,                  495P   1787
-1.36628995040406,0.40425756083487,0.40425760666295,                 495P   1788
-1.36147254347934,0.4027573983444,0.40275744455252,                  495P   1789
-1.35663766332464,0.40126312223953,0.40126316881446,                 495P   1790
-1.35178530993982,0.39977473251867,0.39977477944727,                 495P   1791
-1.34691548332472,0.39829222918024,0.39829227644945,                 495P   1792
-1.34202818347919,0.39681561222271,0.39681565981952,                 495P   1793
-1.33712341040302,0.39534488164455,0.39534492955602,                 495P   1794
-1.332201164096,0.39388003744423,0.39388008565751,                   495P   1795
-1.32726144455791,0.39242107962026,0.39242112812257,                 495P   1796
-1.32230425178851,0.39096800817116,0.39096805694977,                 495P   1797
-1.31732958578752,0.38952082309548,0.38952087213774,                 495P   1798
-1.31233744655468,0.38807952439175,0.3880795736851,                  495P   1799
-1.30732783408969,0.38664411205855,0.38664416159048,                 495P   1800
-1.30230074839224,0.38521458609447,0.38521463585256,                 495P   1801
-1.29725618946201,0.38379094649812,0.38379099646999,                 495P   1802
-1.29219415729866,0.38237319326812,0.38237324344149,                 495P   1803
-1.28711465190184,0.3809613264031,0.38096137676575,                  495P   1804
-1.28201767327118,0.37955534590171,0.3795553964415,                  495P   1805
-1.2769032214063,0.37815525176264,0.37815530246749,                  495P   1806
-1.27177129630682,0.37676104398456,0.37676109484247,                 495P   1807
-1.26662189797234,0.37537272256619,0.37537277356522,                 495P   1808
-1.26145502640243,0.37399028750624,0.37399033863453,                 495P   1809
-1.25627068159668,0.37261373880344,0.3726137900492,                  495P   1810
-1.25106886355464,0.37124307645656,0.37124312780807,                 495P   1811
-1.24584957227588,0.36987830046435,0.36987835190997,                 495P   1812
-1.24061280775993,0.36851941082561,0.36851946235375,                 495P   1813
-1.23535857000634,0.36716640753913,0.3671664591383,                  495P   1814
-1.23008685901463,0.36581929060373,0.36581934226249,                 495P   1815
-1.22479767478431,0.36447806001824,0.36447811172522,                 495P   1816
-1.21949101731489,0.36314271578151,0.36314276752542,                 495P   1817
-1.21416688660588,0.36181325789239,0.36181330966202,                 495P   1818
-1.20882528265677,0.36048968634977,0.36048973813397,                 495P   1819
-1.20346620546704,0.35917200115254,0.35917205294022,                 495P   1820
-1.19808965503617,0.3578602022996,0.35786025407977,                  495P   1821
-1.19269563136364,0.35655428978988,0.35655434155159,                 495P   1822
-1.18728413444891,0.35525426362232,0.35525431535471,                 495P   1823
-1.18185516429145,0.35396012379586,0.35396017548814,                 495P   1824
-1.1764087208907,0.35267187030947,0.35267192195091,                  495P   1825
-1.17094480424612,0.35138950316213,0.35138955474209,                 495P   1826
-1.16546341435714,0.35011302235283,0.35011307386074,                 495P   1827
-1.15996455122322,0.34884242788059,0.34884247930592,                 495P   1828
-1.15444821484378,0.34757771974442,0.34757777107675,                 495P   1829
-1.14891440521826,0.34631889794337,0.34631894917233,                 495P   1830
-1.14336312234608,0.34506596247647,0.34506601359177,                 495P   1831
-1.13779436622667,0.3438189133428,0.34381896433421,                  495P   1832
-1.13220813685945,0.34257775054143,0.3425778013988,                  495P   1833
-1.12660443424383,0.34134247407145,0.3413425247847,                  495P   1834
-1.12098325837923,0.34011308393196,0.34011313449109,                 495P   1835
-1.11534460926506,0.33888958012208,0.33888963051714,                 495P   1836
-1.10968848690073,0.33767196264094,0.33767201286207,                 495P   1837
-1.10401489128564,0.33646023148767,0.33646028152508,                 495P   1838
-1.09832382241921,0.33525438666144,0.3352544365054,                  495P   1839
-1.09261528030083,0.33405442816141,0.33405447780226,                 495P   1840
-1.08688926492991,0.33286035598675,0.33286040541493,                 495P   1841
-1.08114577630584,0.33167217013667,0.33167221934265,                 495P   1842
-1.07538481442803,0.33048987061035,0.3304899195847,                  495P   1843
-1.06960637929588,0.32931345740702,0.32931350614037,                 495P   1844
-1.06381047090877,0.32814293052591,0.32814297900896,                 495P   1845
-1.05799708926612,0.32697828996624,0.32697833818977,                 495P   1846
-1.05216623436731,0.32581953572727,0.32581958368213,                 495P   1847
-1.04631790621175,0.32466666780827,0.32466671548537,                 495P   1848
-1.04045210479883,0.3235196862085,0.32351973359883,                  495P   1849
-1.03456883012794,0.32237859092724,0.32237863802187,                 495P   1850
-1.02866808219848,0.3212433819638,0.32124342875385,                  495P   1851
-1.02274986100986,0.32011405931747,0.32011410579415,                 495P   1852
-1.01681416656146,0.31899062298758,0.31899066914215,                 495P   1853
-1.0108609988527,0.31787307297344,0.31787311879726,                  495P   1854
-1.00489035788296,0.31676140927439,0.31676145475887,                 495P   1855
-0.99890224365165,0.31565563188978,0.31565567702642,                 495P   1856
-0.99289665615817,0.31455574081898,0.31455578559932,                 495P   1857
-0.98687359540192,0.31346173606133,0.31346178047701,                 495P   1858
-0.98083306138231,0.31237361761623,0.31237366165895,                 495P   1859
-0.97477505409875,0.31129138548306,0.31129142914459,                 495P   1860
-0.96869957355064,0.31021503966121,0.3102150829334,                  495P   1861
-0.96260661973739,0.30914458015009,0.30914462302485,                 495P   1862
-0.95649619265841,0.30808000694912,0.30808004941843,                 495P   1863
-0.95036829231312,0.30702132005772,0.30702136211365,                 495P   1864
-0.94422291870093,0.30596851947532,0.30596856110999,                 495P   1865
-0.93806007182127,0.30492160520136,0.30492164640698,                 495P   1866
-0.93187975167354,0.30388057723531,0.30388061800414,                 495P   1867
-0.92568195825718,0.30284543557661,0.302845475901,                   495P   1868
-0.9194666915716,0.30181618022474,0.3018162200971,                   495P   1869
-0.91323395161624,0.30079281117918,0.300792850592,                   495P   1870
-0.90698373839053,0.2997753284394,0.29977536738523,                  495P   1871
-0.90071605189389,0.29876373200491,0.29876377047638,                 495P   1872
-0.89443089212576,0.29775802187521,0.29775805986502,                 495P   1873
-0.88812825908559,0.2967581980498,0.29675823555072,                  495P   1874
-0.88180815277281,0.29576426052821,0.29576429753308,                 495P   1875
-0.87547057318687,0.29477620930996,0.2947762458117,                  495P   1876
-0.86911552032721,0.29379404439458,0.29379408038617,                 495P   1877
-0.86274299419329,0.29281776578162,0.29281780125612,                 495P   1878
-0.85635299478456,0.29184737347063,0.29184740842116,                 495P   1879
-0.84994552210047,0.29088286746117,0.29088290188092,                 495P   1880
-0.84352057614049,0.28992424775278,0.28992428163503,                 495P   1881
-0.83707815690408,0.28897151434506,0.28897154768315,                 495P   1882
-0.83061826439071,0.28802466723757,0.28802470002491,                 495P   1883
-0.82414089859984,0.28708370642991,0.28708373865997,                 495P   1884
-0.81764605953096,0.28614863192165,0.286148663588,                   495P   1885
-0.81113374718354,0.28521944371241,0.28521947480867,                 495P   1886
-0.80460396155706,0.28429614180178,0.28429617232165,                 495P   1887
-0.798056702651,0.28337872618938,0.28337875612662,                   495P   1888
-0.79149197046485,0.28246719687483,0.28246722622329,                 495P   1889
-0.78490976499812,0.28156155385775,0.28156158261133,                 495P   1890
-0.77831008625028,0.28066179713778,0.28066182529046,                 495P   1891
-0.77169293422085,0.27976792671454,0.27976795426038,                 495P   1892
-0.76505830890932,0.27887994258769,0.27887996952081,                 495P   1893
-0.7584062103152,0.27799784475687,0.27799787107147,                  495P   1894
-0.75173663843801,0.27712163322174,0.27712165891208,                 495P   1895
-0.74504959327726,0.27625130798196,0.27625133304238,                 495P   1896
-0.73834507483246,0.27538686903719,0.2753868934621,                  495P   1897
-0.73162308310314,0.27452831638711,0.274528340171,                   495P   1898
-0.72488361808883,0.2736756500314,0.27367567316881,                  495P   1899
-0.71812667978906,0.27282886996974,0.27282889245529,                 495P   1900
-0.71135226820336,0.27198797620182,0.27198799803021,                 495P   1901
-0.70456038333128,0.27115296872734,0.27115298989333,                 495P   1902
-0.69775102517234,0.27032384754598,0.27032386804441,                 495P   1903
-0.69092419372611,0.26950061265746,0.26950063248324,                 495P   1904
-0.68407988899213,0.26868326406149,0.2686832832096,                  495P   1905
-0.67721811096996,0.26787180175778,0.26787182022327,                 495P   1906
-0.67033885965915,0.26706622574606,0.26706624352404,                 495P   1907
-0.66344213505927,0.26626653602603,0.26626655311171,                 495P   1908
-0.65652793716989,0.26547273259744,0.26547274898607,                 495P   1909
-0.64959626599057,0.26468481546002,0.26468483114694,                 495P   1910
-0.64264712152089,0.26390278461351,0.26390279959412,                 495P   1911
-0.63568050376044,0.26312664005764,0.26312665432743,                 495P   1912
-0.62869641270879,0.26235638179217,0.26235639534668,                 495P   1913
-0.62169484836553,0.26159200981684,0.2615920226517,                  495P   1914
-0.61467581073026,0.26083352413142,0.26083353624232,                 495P   1915
-0.60763929980257,0.26008092473566,0.26008093611835,                 495P   1916
-0.60058531558205,0.25933421162934,0.25933422227967,                 495P   1917
-0.59351385806833,0.25859338481216,0.25859339472602,                 495P   1918
-0.58642492726096,0.25785844428419,0.25785845345757,                 495P   1919
-0.57931852315976,0.25712939004401,0.25712939847295,                 495P   1920
-0.57219464576353,0.25640622209597,0.25640622977659,                 495P   1921
-0.56505329507499,0.25568894042267,0.25568894735116,                 495P   1922
-0.55789447108212,0.25497754508827,0.2549775512609,                  495P   1923
-0.55071817382818,0.25427203585154,0.25427204126463,                 495P   1924
-0.54352440314943,0.25357241361478,0.25357241826474,                 495P   1925
-0.53631315965723,0.25287867499829,0.25287867888159,                 495P   1926
-0.5290844410606,0.25219083265653,0.25219083576972,                  495P   1927
-0.52183825593648,0.2515088392038,0.25150884154351,                  495P   1928
-0.51457457216686,0.25083287207465,0.25083287363753,                 495P   1929
-0.50729351001526,0.25016226686835,0.25016226765127,                 495P   1930
-0.50243296197209,0.24972091833736,0.24972091859852,-0.5,0.2495,     495P   1931
0.2495,-1.,0.;                                                       495P   1932
110,-0.5,0.2495,0.2495,-0.5,-0.2495,0.2495;                          497P   1933
126,202,3,0,0,1,0,-1.,-1.,-1.,-1.,-0.996075332628,                   499P   1934
-0.99214233485137,-0.98820095568092,-0.984251144452,                 499P   1935
-0.98029285082379,-0.97632602477838,-0.97235061661994,               499P   1936
-0.96836657697378,-0.96437385678545,-0.96037240731971,               499P   1937
-0.95636218015962,-0.95234312720546,-0.94831520067367,               499P   1938
-0.94427835309584,-0.94023253731752,-0.93617770649718,               499P   1939
-0.93211381410499,-0.92804081392172,-0.92395866003745,               499P   1940
-0.91986730685047,-0.91576670906592,-0.91165682169465,               499P   1941
-0.90753760005185,-0.90340899975581,-0.89927097672659,               499P   1942
-0.89512348718468,-0.89096648764967,-0.88679993493888,               499P   1943
-0.88262378616598,-0.87843799873959,-0.87424253036188,               499P   1944
-0.87003733902716,-0.86582238302044,-0.86159762091595,               499P   1945
-0.85736301157574,-0.85311851414817,-0.84886408806645,               499P   1946
-0.84459969304713,-0.84032528908863,-0.8360408364697,                499P   1947
-0.83174629574793,-0.82744162775822,-0.82312679361123,               499P   1948
-0.81880175469186,-0.8144664726577,-0.81012090943748,                499P   1949
-0.8057650272295,-0.80139878850009,-0.79702215598204,                499P   1950
-0.792635092673,-0.78823756183394,-0.78382952698755,                 499P   1951
-0.77941095191668,-0.77498180066274,-0.77054203752411,               499P   1952
-0.76609162705458,-0.76163053406171,-0.7571587236053,                499P   1953
-0.75267616099576,-0.74818281179252,-0.74367864180247,               499P   1954
-0.73916361707832,-0.73463770391705,-0.73010086885829,               499P   1955
-0.72555307868277,-0.72099430041068,-0.71642450130013,               499P   1956
-0.71184364884554,-0.70725171077608,-0.70264865505406,               499P   1957
-0.69803444987337,-0.69340906365793,-0.68877246506007,               499P   1958
-0.684124622959,-0.67946550645924,-0.67479508488906,                 499P   1959
-0.6701133277989,-0.66542020495987,-0.66071568636216,                499P   1960
-0.65599974221351,-0.65127234293767,-0.64653345917289,               499P   1961
-0.64178306177035,-0.6370211217927,-0.63224761051247,                499P   1962
-0.62746249941062,-0.622665760175,-0.61785736469887,                 499P   1963
-0.61303728507941,-0.6082054936162,-0.60336196280979,                499P   1964
-0.59850666536018,-0.59363957416538,-0.58876066231995,               499P   1965
-0.58386990311352,-0.57896727002938,-0.574052736743,                 499P   1966
-0.56912627712065,-0.5641878652179,-0.55923747527828,                499P   1967
-0.55427508173181,-0.54930065919362,-0.54431418246257,               499P   1968
-0.53931562651982,-0.53430496652748,-0.52928217782723,               499P   1969
-0.52424723593893,-0.51920011655932,-0.5141407955606,                499P   1970
-0.50906924898913,-0.50398545306408,-0.49888938417611,               499P   1971
-0.49378101888605,-0.48866033392358,-0.48352730618594,               499P   1972
-0.47838191273663,-0.4732241308041,-0.46805393778053,                499P   1973
-0.46287131122048,-0.45767622883972,-0.45246866851387,               499P   1974
-0.44724860827725,-0.44201602632158,-0.43677090099478,               499P   1975
-0.43151321079973,-0.42624293439308,-0.42096005058401,               499P   1976
-0.41566453833308,-0.41035637675098,-0.40503554509742,               499P   1977
-0.39970202277989,-0.39435578935255,-0.38899682451502,               499P   1978
-0.38362510811131,-0.37824062012858,-0.3728433406961,                499P   1979
-0.36743325008406,-0.3620103287025,-0.35657455710018,                499P   1980
-0.35112591596347,-0.3456643861153,-0.34018994851403,                499P   1981
-0.33470258425239,-0.32920227455644,-0.32368900078447,               499P   1982
-0.31816274442597,-0.31262348710059,-0.30707121055709,               499P   1983
-0.30150589667232,-0.2959275274502,-0.29033608502072,                499P   1984
-0.28473155163891,-0.27911390968385,-0.2734831416577,                499P   1985
-0.26783923018471,-0.26218215801023,-0.25651190799976,               499P   1986
-0.25082846313799,-0.24513180652784,-0.23942192138953,               499P   1987
-0.23369879105964,-0.22796239899016,-0.22221272874762,               499P   1988
-0.2164497640121,-0.2106734885764,-0.20488388634508,                 499P   1989
-0.19908094133362,-0.19326463766749,-0.18743495958129,               499P   1990
-0.1815918914179,-0.17573541762757,-0.1698655227671,                 499P   1991
-0.16398219149898,-0.15808540859054,-0.15217515891313,               499P   1992
-0.14625142744127,-0.14031419925185,-0.13436345952328,               499P   1993
-0.12839919353472,-0.12242138666525,-0.1164300243931,                499P   1994
-0.11042509229483,-0.10440657604457,-0.09837446141323,               499P   1995
-0.09232873426774,-0.08626938057027,-0.08019638637752,               499P   1996
-0.07410973783989,-0.0680094212008,-0.06189542279595,                499P   1997
-0.05576772905255,-0.0496263264886,-0.04347120171222,                499P   1998
-0.03730234142086,-0.03111973240066,-0.02492336152572,               499P   1999
-0.01871321575737,-0.01248928214356,-0.00625154781809,0.,0.,0.,      499P   2000
0.,1.,1.,1.,1.,1.,1.,1.,1.,1.,1.,1.,1.,1.,1.,1.,1.,1.,1.,1.,1.,      499P   2001
1.,1.,1.,1.,1.,1.,1.,1.,1.,1.,1.,1.,1.,1.,1.,1.,1.,1.,1.,1.,1.,      499P   2002
1.,1.,1.,1.,1.,1.,1.,1.,1.,1.,1.,1.,1.,1.,1.,1.,1.,1.,1.,1.,1.,      499P   2003
1.,1.,1.,1.,1.,1.,1.,1.,1.,1.,1.,1.,1.,1.,1.,1.,1.,1.,1.,1.,1.,      499P   2004
1.,1.,1.,1.,1.,1.,1.,1.,1.,1.,1.,1.,1.,1.,1.,1.,1.,1.,1.,1.,1.,      499P   2005
1.,1.,1.,1.,1.,1.,1.,1.,1.,1.,1.,1.,1.,1.,1.,1.,1.,1.,1.,1.,1.,      499P   2006
1.,1.,1.,1.,1.,1.,1.,1.,1.,1.,1.,1.,1.,1.,1.,1.,1.,1.,1.,1.,1.,      499P   2007
1.,1.,1.,1.,1.,1.,1.,1.,1.,1.,1.,1.,1.,1.,1.,1.,1.,1.,1.,1.,1.,      499P   2008
1.,1.,1.,1.,1.,1.,1.,1.,1.,1.,1.,1.,1.,1.,1.,1.,1.,1.,1.,1.,1.,      499P   2009
1.,1.,1.,1.,1.,1.,1.,1.,1.,1.,1.,1.,1.,1.,1.,-1.612,-0.4995,         499P   2010
-0.4995,-1.61072685982119,-0.49888741668349,-0.49888741710193,       499P   2011
-1.60817787712684,-0.49766094979584,-0.49766095105207,               499P   2012
-1.60433843556587,-0.49583170267682,-0.49583170516574,               499P   2013
-1.60048220109668,-0.4940076366253,-0.49400764033116,                499P   2014
-1.59660831046691,-0.49218964669355,-0.49218965159881,               499P   2015
-1.59271699572754,-0.49037749228232,-0.49037749837003,               499P   2016
-1.58880819450337,-0.48857123806433,-0.48857124531747,               499P   2017
-1.58488192356418,-0.4867708666518,-0.48677087505346,                499P   2018
-1.58093817840435,-0.48497638271602,-0.48497639224934,               499P   2019
-1.5769769602374,-0.4831877849984,-0.48318779564659,                 499P   2020
-1.57299826873935,-0.48140507383441,-0.48140508558079,               499P   2021
-1.56900210399947,-0.47962824913104,-0.47962826195895,               499P   2022
-1.56498846599585,-0.47785731091045,-0.47785732480333,               499P   2023
-1.56095735473642,-0.47609225916384,-0.4760922741052,                499P   2024
-1.55690877022101,-0.47433309389076,-0.47433310986417,               499P   2025
-1.55284271245156,-0.47257981508851,-0.47257983207763,               499P   2026
-1.54875918142938,-0.47083242275501,-0.47083244074355,               499P   2027
-1.54465817715588,-0.46909091688802,-0.46909093585978,               499P   2028
-1.54053969963237,-0.46735529748535,-0.46735531742419,               499P   2029
-1.53640374886014,-0.46562556454481,-0.46562558543466,               499P   2030
-1.53225032484042,-0.46390171806423,-0.4639017398891,                499P   2031
-1.52807942757437,-0.46218375804144,-0.4621837807854,                499P   2032
-1.52389105706315,-0.46047168447427,-0.46047170812147,               499P   2033
-1.51968521330782,-0.45876549736058,-0.45876552189524,               499P   2034
-1.51546189630942,-0.45706519669823,-0.45706522210464,               499P   2035
-1.51122110606896,-0.45537078248509,-0.45537080874762,               499P   2036
-1.50696284258737,-0.45368225471906,-0.45368228182212,               499P   2037
-1.50268710586557,-0.45199961339802,-0.45199964132613,               499P   2038
-1.4983938959044,-0.45032285851989,-0.45032288725762,                499P   2039
-1.4940832127047,-0.44865199008259,-0.44865201961459,                499P   2040
-1.48975505626723,-0.44698700808405,-0.44698703839505,               499P   2041
-1.48540942659274,-0.44532791252223,-0.445327943597,                 499P   2042
-1.48104632368192,-0.44367470339509,-0.4436747352185,                499P   2043
-1.47666574753542,-0.4420273807006,-0.44202741325758,                499P   2044
-1.47226769815387,-0.44038594443676,-0.44038597771231,               499P   2045
-1.46785217553784,-0.43875039460157,-0.43875042858076,               499P   2046
-1.46341917968787,-0.43712073119305,-0.43712076586103,               499P   2047
-1.45896871060449,-0.43549695420923,-0.43549698955123,               499P   2048
-1.45450076828815,-0.43387906364818,-0.43387909964947,               499P   2049
-1.45001535273929,-0.43226705950795,-0.4322670961539,                499P   2050
-1.44551246395832,-0.43066094178662,-0.43066097906266,               499P   2051
-1.4409921019456,-0.4290607104823,-0.42906074837393,                 499P   2052
-1.43645426670148,-0.4274663655931,-0.42746640408588,                499P   2053
-1.43189895822626,-0.42587790711714,-0.42587794619673,               499P   2054
-1.4273261765202,-0.42429533505257,-0.42429537470468,                499P   2055
-1.42273592158357,-0.42271864939755,-0.42271868960797,               499P   2056
-1.41812819341656,-0.42114785015026,-0.42114789090485,               499P   2057
-1.41350299201937,-0.41958293730891,-0.41958297859359,               499P   2058
-1.40886031739215,-0.41802391087169,-0.41802395267247,               499P   2059
-1.40420016953503,-0.41647077083683,-0.41647081313979,               499P   2060
-1.39952254844811,-0.41492351720259,-0.41492355999386,               499P   2061
-1.39482745413147,-0.41338214996723,-0.41338219323302,               499P   2062
-1.39011488658515,-0.41184666912902,-0.41184671285563,               499P   2063
-1.38538484580919,-0.41031707468626,-0.41031711886004,               499P   2064
-1.38063733180359,-0.40879336663727,-0.40879341124464,               499P   2065
-1.37587234456831,-0.40727554498037,-0.40727559000784,               499P   2066
-1.37108988410332,-0.40576360971391,-0.40576365514805,               499P   2067
-1.36628995040854,-0.40425756083627,-0.40425760666372,               499P   2068
-1.36147254348389,-0.40275739834581,-0.40275744455329,               499P   2069
-1.35663766332925,-0.40126312224095,-0.40126316881524,               499P   2070
-1.35178530994449,-0.39977473252009,-0.39977477944805,               499P   2071
-1.34691548332945,-0.39829222918168,-0.39829227645022,               499P   2072
-1.34202818348398,-0.39681561222416,-0.39681565982029,               499P   2073
-1.33712341040786,-0.395344881646,-0.3953449295568,                  499P   2074
-1.33220116410091,-0.39388003744568,-0.39388008565829,               499P   2075
-1.32726144456288,-0.39242107962172,-0.39242112812334,               499P   2076
-1.32230425179353,-0.39096800817263,-0.39096805695055,               499P   2077
-1.3173295857926,-0.38952082309695,-0.38952087213851,                499P   2078
-1.31233744655982,-0.38807952439322,-0.38807957368587,               499P   2079
-1.30732783409488,-0.38664411206003,-0.38664416159125,               499P   2080
-1.30230074839748,-0.38521458609596,-0.38521463585333,               499P   2081
-1.29725618946731,-0.38379094649961,-0.38379099647076,               499P   2082
-1.29219415730401,-0.38237319326961,-0.38237324344226,               499P   2083
-1.28711465190723,-0.38096132640459,-0.38096137676652,               499P   2084
-1.28201767327662,-0.37955534590321,-0.37955539644227,               499P   2085
-1.2769032214118,-0.37815525176414,-0.37815530246826,                499P   2086
-1.27177129631237,-0.37676104398606,-0.37676109484324,               499P   2087
-1.26662189797792,-0.37537272256769,-0.37537277356598,               499P   2088
-1.26145502640806,-0.37399028750774,-0.37399033863529,               499P   2089
-1.25627068160235,-0.37261373880494,-0.37261379004997,               499P   2090
-1.25106886356036,-0.37124307645806,-0.37124312780883,               499P   2091
-1.24584957228164,-0.36987830046585,-0.36987835191073,               499P   2092
-1.24061280776574,-0.36851941082711,-0.36851946235452,               499P   2093
-1.23535857001219,-0.36716640754063,-0.36716645913906,               499P   2094
-1.23008685902051,-0.36581929060523,-0.36581934226324,               499P   2095
-1.22479767479023,-0.36447806001974,-0.36447811172598,               499P   2096
-1.21949101732085,-0.363142715783,-0.36314276752618,                 499P   2097
-1.21416688661188,-0.36181325789388,-0.36181330966277,               499P   2098
-1.2088252826628,-0.36048968635126,-0.36048973813472,                499P   2099
-1.2034662054731,-0.35917200115402,-0.35917205294097,                499P   2100
-1.19808965504227,-0.35786020230108,-0.35786025408052,               499P   2101
-1.19269563136977,-0.35655428979136,-0.35655434155234,               499P   2102
-1.18728413445507,-0.35525426362379,-0.35525431535545,               499P   2103
-1.18185516429764,-0.35396012379733,-0.35396017548888,               499P   2104
-1.17640872089692,-0.35267187031093,-0.35267192195166,               499P   2105
-1.17094480425236,-0.35138950316359,-0.35138955474283,               499P   2106
-1.16546341436341,-0.35011302235428,-0.35011307386148,               499P   2107
-1.15996455122951,-0.34884242788204,-0.34884247930666,               499P   2108
-1.1544482148501,-0.34757771974586,-0.34757777107749,                499P   2109
-1.1489144052246,-0.3463188979448,-0.34631894917306,                 499P   2110
-1.14336312235244,-0.3450659624779,-0.3450660135925,                 499P   2111
-1.13779436623305,-0.34381891334422,-0.34381896433494,               499P   2112
-1.13220813686585,-0.34257775054284,-0.34257780139953,               499P   2113
-1.12660443425024,-0.34134247407285,-0.34134252478542,               499P   2114
-1.12098325838566,-0.34011308393336,-0.34011313449181,               499P   2115
-1.1153446092715,-0.33888958012347,-0.33888963051786,                499P   2116
-1.10968848690718,-0.33767196264232,-0.33767201286278,               499P   2117
-1.10401489129211,-0.33646023148905,-0.33646028152579,               499P   2118
-1.09832382242569,-0.33525438666281,-0.33525443650611,               499P   2119
-1.09261528030732,-0.33405442816276,-0.33405447780297,               499P   2120
-1.0868892649364,-0.3328603559881,-0.33286040541563,                 499P   2121
-1.08114577631234,-0.331672170138,-0.33167221934335,                 499P   2122
-1.07538481443453,-0.33048987061168,-0.3304899195854,                499P   2123
-1.06960637930238,-0.32931345740834,-0.32931350614107,               499P   2124
-1.06381047091528,-0.32814293052721,-0.32814297900965,               499P   2125
-1.05799708927263,-0.32697828996754,-0.32697833819046,               499P   2126
-1.05216623437382,-0.32581953572856,-0.32581958368282,               499P   2127
-1.04631790621825,-0.32466666780955,-0.32466671548606,               499P   2128
-1.04045210480533,-0.32351968620977,-0.32351973359951,               499P   2129
-1.03456883013443,-0.3223785909285,-0.32237863802255,                499P   2130
-1.02866808220497,-0.32124338196504,-0.32124342875452,               499P   2131
-1.02274986101634,-0.3201140593187,-0.32011410579482,                499P   2132
-1.01681416656793,-0.31899062298879,-0.31899066914282,               499P   2133
-1.01086099885916,-0.31787307297464,-0.31787311879792,               499P   2134
-1.0048903578894,-0.31676140927558,-0.31676145475953,                499P   2135
-0.99890224365808,-0.31565563189097,-0.31565567702707,               499P   2136
-0.99289665616458,-0.31455574082015,-0.31455578559997,               499P   2137
-0.98687359540832,-0.31346173606249,-0.31346178047766,               499P   2138
-0.98083306138869,-0.31237361761738,-0.31237366165959,               499P   2139
-0.9747750541051,-0.31129138548419,-0.31129142914523,                499P   2140
-0.96869957355697,-0.31021503966233,-0.31021508293403,               499P   2141
-0.96260661974369,-0.3091445801512,-0.30914462302548,                499P   2142
-0.95649619266469,-0.30808000695021,-0.30808004941906,               499P   2143
-0.95036829231938,-0.30702132005879,-0.30702136211426,               499P   2144
-0.94422291870716,-0.30596851947638,-0.3059685611106,                499P   2145
-0.93806007182746,-0.30492160520241,-0.30492164640759,               499P   2146
-0.9318797516797,-0.30388057723634,-0.30388061800475,                499P   2147
-0.9256819582633,-0.30284543557763,-0.3028454759016,                 499P   2148
-0.91946669157769,-0.30181618022575,-0.3018162200977,                499P   2149
-0.91323395162229,-0.30079281118017,-0.30079285059258,               499P   2150
-0.90698373839654,-0.29977532844038,-0.29977536738582,               499P   2151
-0.90071605189986,-0.29876373200587,-0.29876377047696,               499P   2152
-0.89443089213169,-0.29775802187615,-0.29775805986559,               499P   2153
-0.88812825909147,-0.29675819805073,-0.29675823555129,               499P   2154
-0.88180815277865,-0.29576426052912,-0.29576429753364,               499P   2155
-0.87547057319266,-0.29477620931085,-0.29477624581225,               499P   2156
-0.86911552033295,-0.29379404439546,-0.29379408038672,               499P   2157
-0.86274299419897,-0.29281776578249,-0.29281780125666,               499P   2158
-0.85635299479019,-0.29184737347149,-0.29184740842169,               499P   2159
-0.84994552210604,-0.290882867462,-0.29088290188145,                 499P   2160
-0.84352057614601,-0.2899242477536,-0.28992428163555,                499P   2161
-0.83707815690954,-0.28897151434586,-0.28897154768366,               499P   2162
-0.83061826439611,-0.28802466723836,-0.28802470002541,               499P   2163
-0.82414089860518,-0.28708370643068,-0.28708373866047,               499P   2164
-0.81764605953623,-0.28614863192241,-0.28614866358849,               499P   2165
-0.81113374718874,-0.28521944371315,-0.28521947480915,               499P   2166
-0.80460396156219,-0.2842961418025,-0.28429617232213,                499P   2167
-0.79805670265606,-0.28337872619009,-0.2833787561271,                499P   2168
-0.79149197046984,-0.28246719687552,-0.28246722622375,               499P   2169
-0.78490976500303,-0.28156155385843,-0.28156158261179,               499P   2170
-0.77831008625512,-0.28066179713843,-0.28066182529091,               499P   2171
-0.77169293422561,-0.27976792671518,-0.27976795426082,               499P   2172
-0.765058308914,-0.27887994258831,-0.27887996952124,                 499P   2173
-0.7584062103198,-0.27799784475748,-0.27799787107189,                499P   2174
-0.75173663844252,-0.27712163322233,-0.2771216589125,                499P   2175
-0.74504959328168,-0.27625130798253,-0.27625133304279,               499P   2176
-0.73834507483679,-0.27538686903775,-0.2753868934625,                499P   2177
-0.73162308310739,-0.27452831638765,-0.27452834017139,               499P   2178
-0.72488361809298,-0.27367565003193,-0.27367567316919,               499P   2179
-0.71812667979312,-0.27282886997025,-0.27282889245567,               499P   2180
-0.71135226820732,-0.27198797620231,-0.27198799803057,               499P   2181
-0.70456038333513,-0.27115296872781,-0.27115298989368,               499P   2182
-0.6977510251761,-0.27032384754644,-0.27032386804476,                499P   2183
-0.69092419372976,-0.2695006126579,-0.26950063248358,                499P   2184
-0.68407988899568,-0.26868326406191,-0.26868328320992,               499P   2185
-0.67721811097339,-0.26787180175819,-0.26787182022358,               499P   2186
-0.67033885966248,-0.26706622574644,-0.26706624352434,               499P   2187
-0.66344213506248,-0.2662665360264,-0.266266553112,                  499P   2188
-0.65652793717299,-0.2654727325978,-0.26547274898635,                499P   2189
-0.64959626599355,-0.26468481546036,-0.26468483114721,               499P   2190
-0.64264712152376,-0.26390278461383,-0.26390279959438,               499P   2191
-0.63568050376318,-0.26312664005794,-0.26312665432768,               499P   2192
-0.62869641271141,-0.26235638179245,-0.26235639534692,               499P   2193
-0.62169484836803,-0.26159200981711,-0.26159202265193,               499P   2194
-0.61467581073263,-0.26083352413168,-0.26083353624253,               499P   2195
-0.6076392998048,-0.2600809247359,-0.26008093611856,                 499P   2196
-0.60058531558416,-0.25933421162957,-0.25933422227986,               499P   2197
-0.5935138580703,-0.25859338481236,-0.2585933947262,                 499P   2198
-0.58642492726279,-0.25785844428438,-0.25785845345774,               499P   2199
-0.57931852316145,-0.25712939004418,-0.2571293984731,                499P   2200
-0.57219464576508,-0.25640622209612,-0.25640622977673,               499P   2201
-0.5650532950764,-0.25568894042281,-0.25568894735129,                499P   2202
-0.55789447108338,-0.2549775450884,-0.25497755126101,                499P   2203
-0.55071817382929,-0.25427203585165,-0.25427204126473,               499P   2204
-0.54352440315038,-0.25357241361487,-0.25357241826482,               499P   2205
-0.53631315965804,-0.25287867499837,-0.25287867888167,               499P   2206
-0.52908444106125,-0.25219083265659,-0.25219083576978,               499P   2207
-0.52183825593697,-0.25150883920384,-0.25150884154355,               499P   2208
-0.51457457216719,-0.25083287207468,-0.25083287363756,               499P   2209
-0.50729351001542,-0.25016226686836,-0.25016226765128,               499P   2210
-0.50243296197215,-0.24972091833736,-0.24972091859853,-0.5,          499P   2211
-0.2495,-0.2495,-1.,0.;                                              499P   2212
110,-0.5,-0.2495,-0.2495,-0.5,0.2495,-0.2495;                        501P   2213
126,202,3,0,0,1,0,-1.,-1.,-1.,-1.,-0.9960753326279,                  503P   2214
-0.99214233485118,-0.98820095568063,-0.98425114445163,               503P   2215
-0.98029285082332,-0.97632602477782,-0.97235061661929,               503P   2216
-0.96836657697304,-0.96437385678462,-0.96037240731879,               503P   2217
-0.95636218015862,-0.95234312720436,-0.94831520067249,               503P   2218
-0.94427835309457,-0.94023253731616,-0.93617770649573,               503P   2219
-0.93211381410347,-0.92804081392011,-0.92395866003576,               503P   2220
-0.91986730684869,-0.91576670906407,-0.91165682169271,               503P   2221
-0.90753760004983,-0.90340899975371,-0.89927097672441,               503P   2222
-0.89512348718242,-0.89096648764734,-0.88679993493647,               503P   2223
-0.88262378616349,-0.87843799873702,-0.87424253035923,               503P   2224
-0.87003733902444,-0.86582238301764,-0.86159762091308,               503P   2225
-0.8573630115728,-0.85311851414516,-0.84886408806336,                503P   2226
-0.84459969304397,-0.8403252890854,-0.8360408364664,                 503P   2227
-0.83174629574457,-0.82744162775479,-0.82312679360773,               503P   2228
-0.81880175468829,-0.81446647265407,-0.81012090943378,               503P   2229
-0.80576502722574,-0.80139878849627,-0.79702215597815,               503P   2230
-0.79263509266905,-0.78823756182993,-0.78382952698348,               503P   2231
-0.77941095191255,-0.77498180065855,-0.77054203751987,               503P   2232
-0.76609162705027,-0.76163053405735,-0.75715872360088,               503P   2233
-0.75267616099128,-0.748182811788,-0.74367864179789,                 503P   2234
-0.73916361707369,-0.73463770391236,-0.73010086885355,               503P   2235
-0.72555307867798,-0.72099430040584,-0.71642450129525,               503P   2236
-0.71184364884061,-0.70725171077111,-0.70264865504904,               503P   2237
-0.69803444986831,-0.69340906365282,-0.68877246505492,               503P   2238
-0.6841246229538,-0.67946550645401,-0.67479508488378,                503P   2239
-0.67011332779359,-0.66542020495452,-0.66071568635677,               503P   2240
-0.65599974220808,-0.65127234293221,-0.64653345916739,               503P   2241
-0.64178306176483,-0.63702112178714,-0.63224761050688,               503P   2242
-0.62746249940499,-0.62266576016935,-0.61785736469319,               503P   2243
-0.6130372850737,-0.60820549361047,-0.60336196280403,                503P   2244
-0.5985066653544,-0.59363957415958,-0.58876066231413,                503P   2245
-0.58386990310768,-0.57896727002351,-0.57405273673712,               503P   2246
-0.56912627711475,-0.56418786521198,-0.55923747527235,               503P   2247
-0.55427508172586,-0.54930065918766,-0.5443141824566,                503P   2248
-0.53931562651384,-0.53430496652149,-0.52928217782123,               503P   2249
-0.52424723593293,-0.51920011655331,-0.51414079555459,               503P   2250
-0.50906924898311,-0.50398545305806,-0.49888938417009,               503P   2251
-0.49378101888003,-0.48866033391756,-0.48352730617993,               503P   2252
-0.47838191273061,-0.47322413079809,-0.46805393777453,               503P   2253
-0.46287131121449,-0.45767622883374,-0.4524686685079,                503P   2254
-0.44724860827129,-0.44201602631564,-0.43677090098885,               503P   2255
-0.43151321079382,-0.42624293438718,-0.42096005057814,               503P   2256
-0.41566453832722,-0.41035637674515,-0.40503554509161,               503P   2257
-0.39970202277411,-0.39435578934679,-0.38899682450929,               503P   2258
-0.3836251081056,-0.37824062012291,-0.37284334069046,                503P   2259
-0.36743325007845,-0.36201032869693,-0.35657455709464,               503P   2260
-0.35112591595797,-0.34566438610984,-0.34018994850861,               503P   2261
-0.33470258424702,-0.32920227455111,-0.32368900077918,               503P   2262
-0.31816274442073,-0.3126234870954,-0.30707121055195,                503P   2263
-0.30150589666723,-0.29592752744517,-0.29033608501575,               503P   2264
-0.28473155163399,-0.27911390967899,-0.27348314165291,               503P   2265
-0.26783923017998,-0.26218215800556,-0.25651190799515,               503P   2266
-0.25082846313345,-0.24513180652337,-0.23942192138513,               503P   2267
-0.23369879105531,-0.22796239898591,-0.22221272874344,               503P   2268
-0.216449764008,-0.21067348857238,-0.20488388634114,                 503P   2269
-0.19908094132977,-0.19326463766372,-0.18743495957761,               503P   2270
-0.18159189141431,-0.17573541762407,-0.16986552276369,               503P   2271
-0.16398219149566,-0.15808540858733,-0.15217515891001,               503P   2272
-0.14625142743826,-0.14031419924893,-0.13436345952047,               503P   2273
-0.12839919353201,-0.12242138666266,-0.11643002439062,               503P   2274
-0.11042509229246,-0.10440657604231,-0.09837446141109,               503P   2275
-0.09232873426571,-0.08626938056837,-0.08019638637573,               503P   2276
-0.07410973783823,-0.06800942119927,-0.06189542279455,               503P   2277
-0.05576772905128,-0.04962632648746,-0.04347120171121,               503P   2278
-0.03730234141999,-0.03111973239994,-0.02492336152513,               503P   2279
-0.01871321575693,-0.01248928214326,-0.00625154781794,0.,0.,0.,      503P   2280
0.,1.,1.,1.,1.,1.,1.,1.,1.,1.,1.,1.,1.,1.,1.,1.,1.,1.,1.,1.,1.,      503P   2281
1.,1.,1.,1.,1.,1.,1.,1.,1.,1.,1.,1.,1.,1.,1.,1.,1.,1.,1.,1.,1.,      503P   2282
1.,1.,1.,1.,1.,1.,1.,1.,1.,1.,1.,1.,1.,1.,1.,1.,1.,1.,1.,1.,1.,      503P   2283
1.,1.,1.,1.,1.,1.,1.,1.,1.,1.,1.,1.,1.,1.,1.,1.,1.,1.,1.,1.,1.,      503P   2284
1.,1.,1.,1.,1.,1.,1.,1.,1.,1.,1.,1.,1.,1.,1.,1.,1.,1.,1.,1.,1.,      503P   2285
1.,1.,1.,1.,1.,1.,1.,1.,1.,1.,1.,1.,1.,1.,1.,1.,1.,1.,1.,1.,1.,      503P   2286
1.,1.,1.,1.,1.,1.,1.,1.,1.,1.,1.,1.,1.,1.,1.,1.,1.,1.,1.,1.,1.,      503P   2287
1.,1.,1.,1.,1.,1.,1.,1.,1.,1.,1.,1.,1.,1.,1.,1.,1.,1.,1.,1.,1.,      503P   2288
1.,1.,1.,1.,1.,1.,1.,1.,1.,1.,1.,1.,1.,1.,1.,1.,1.,1.,1.,1.,1.,      503P   2289
1.,1.,1.,1.,1.,1.,1.,1.,1.,1.,1.,1.,1.,1.,1.,-1.612,-0.4995,         503P   2290
0.4995,-1.61072685982116,-0.49888741710192,0.49888741668347,         503P   2291
-1.60817787712675,-0.49766095105202,0.49766094979579,                503P   2292
-1.60433843556569,-0.49583170516566,0.49583170267673,                503P   2293
-1.6004822010964,-0.49400764033103,0.49400763662517,                 503P   2294
-1.59660831046655,-0.49218965159864,0.49218964669338,                503P   2295
-1.59271699572708,-0.49037749836982,0.4903774922821,                 503P   2296
-1.58880819450282,-0.48857124531722,0.48857123806407,                503P   2297
-1.58488192356353,-0.48677087505317,0.48677086665151,                503P   2298
-1.58093817840362,-0.48497639224901,0.48497638271569,                503P   2299
-1.57697696023657,-0.48318779564623,0.48318778499803,                503P   2300
-1.57299826873843,-0.48140508558039,0.48140507383401,                503P   2301
-1.56900210399846,-0.47962826195852,0.47962824913059,                503P   2302
-1.56498846599475,-0.47785732480286,0.47785731090996,                503P   2303
-1.56095735473523,-0.4760922741047,0.47609225916332,                 503P   2304
-1.55690877021973,-0.47433310986364,0.4743330938902,                 503P   2305
-1.5528427124502,-0.47257983207707,0.47257981508792,                 503P   2306
-1.54875918142792,-0.47083244074296,0.47083242275439,                503P   2307
-1.54465817715433,-0.46909093585915,0.46909091688736,                503P   2308
-1.54053969963074,-0.46735531742354,0.46735529748466,                503P   2309
-1.53640374885842,-0.46562558543398,0.4656255645441,                 503P   2310
-1.5322503248386,-0.46390173988839,0.46390171806348,                 503P   2311
-1.52807942757247,-0.46218378078466,0.46218375804066,                503P   2312
-1.52389105706116,-0.46047170812071,0.46047168447346,                503P   2313
-1.51968521330574,-0.45876552189445,0.45876549735974,                503P   2314
-1.51546189630726,-0.45706522210383,0.45706519669736,                503P   2315
-1.51122110606671,-0.45537080874678,0.4553707824842,                 503P   2316
-1.50696284258503,-0.45368228182127,0.45368225471813,                503P   2317
-1.50268710586314,-0.45199964132525,0.45199961339707,                503P   2318
-1.49839389590189,-0.45032288725672,0.45032285851891,                503P   2319
-1.49408321270211,-0.44865201961367,0.44865199008158,                503P   2320
-1.48975505626456,-0.4469870383941,0.44698700808302,                 503P   2321
-1.48540942658998,-0.44532794359604,0.44532791252118,                503P   2322
-1.48104632367907,-0.44367473521751,0.44367470339401,                503P   2323
-1.47666574753249,-0.44202741325658,0.4420273806995,                 503P   2324
-1.47226769815085,-0.44038597771129,0.44038594443564,                503P   2325
-1.46785217553474,-0.43875042857973,0.43875039460042,                503P   2326
-1.4634191796847,-0.43712076585998,0.43712073119188,                 503P   2327
-1.45896871060123,-0.43549698955016,0.43549695420805,                503P   2328
-1.45450076828481,-0.43387909964839,0.43387906364698,                503P   2329
-1.45001535273587,-0.4322670961528,0.43226705950673,                 503P   2330
-1.44551246395482,-0.43066097906155,0.43066094178538,                503P   2331
-1.44099210194203,-0.4290607483728,0.42906071048104,                 503P   2332
-1.43645426669783,-0.42746640408474,0.42746636559182,                503P   2333
-1.43189895822253,-0.42587794619557,0.42587790711584,                503P   2334
-1.4273261765164,-0.42429537470351,0.42429533505125,                 503P   2335
-1.42273592157968,-0.42271868960679,0.42271864939622,                503P   2336
-1.4181281934126,-0.42114789090367,0.42114785014892,                 503P   2337
-1.41350299201533,-0.41958297859239,0.41958293730755,                503P   2338
-1.40886031738804,-0.41802395267126,0.41802391087031,                503P   2339
-1.40420016953084,-0.41647081313857,0.41647077083545,                503P   2340
-1.39952254844385,-0.41492355999263,0.41492351720119,                503P   2341
-1.39482745412714,-0.41338219323179,0.41338214996581,                503P   2342
-1.39011488658075,-0.41184671285438,0.41184666912759,                503P   2343
-1.38538484580472,-0.41031711885879,0.41031707468482,                503P   2344
-1.38063733179905,-0.40879341124338,0.40879336663582,                503P   2345
-1.3758723445637,-0.40727559000658,0.40727554497891,                 503P   2346
-1.37108988409864,-0.40576365514679,0.40576360971244,                503P   2347
-1.36628995040379,-0.40425760666245,0.40425756083478,                503P   2348
-1.36147254347907,-0.40275744455201,0.40275739834432,                503P   2349
-1.35663766332437,-0.40126316881395,0.40126312223945,                503P   2350
-1.35178530993954,-0.39977477944676,0.39977473251858,                503P   2351
-1.34691548332445,-0.39829227644893,0.39829222918016,                503P   2352
-1.34202818347891,-0.396815659819,0.39681561222263,                  503P   2353
-1.33712341040273,-0.3953449295555,0.39534488164446,                 503P   2354
-1.33220116409571,-0.39388008565699,0.39388003744414,                503P   2355
-1.32726144455762,-0.39242112812204,0.39242107962018,                503P   2356
-1.32230425178821,-0.39096805694924,0.39096800817108,                503P   2357
-1.31732958578722,-0.38952087213721,0.38952082309539,                503P   2358
-1.31233744655438,-0.38807957368457,0.38807952439166,                503P   2359
-1.30732783408939,-0.38664416158995,0.38664411205846,                503P   2360
-1.30230074839193,-0.38521463585202,0.38521458609439,                503P   2361
-1.2972561894617,-0.38379099646946,0.38379094649804,                 503P   2362
-1.29219415729835,-0.38237324344096,0.38237319326803,                503P   2363
-1.28711465190152,-0.38096137676522,0.38096132640301,                503P   2364
-1.28201767327086,-0.37955539644097,0.37955534590163,                503P   2365
-1.27690322140598,-0.37815530246696,0.37815525176255,                503P   2366
-1.2717712963065,-0.37676109484194,0.37676104398448,                 503P   2367
-1.26662189797201,-0.37537277356469,0.3753727225661,                 503P   2368
-1.2614550264021,-0.373990338634,0.37399028750615,                   503P   2369
-1.25627068159634,-0.37261379004868,0.37261373880335,                503P   2370
-1.25106886355431,-0.37124312780755,0.37124307645647,                503P   2371
-1.24584957227554,-0.36987835190946,0.36987830046426,                503P   2372
-1.24061280775959,-0.36851946235324,0.36851941082552,                503P   2373
-1.235358570006,-0.36716645913779,0.36716640753904,                  503P   2374
-1.23008685901428,-0.36581934226198,0.36581929060364,                503P   2375
-1.22479767478396,-0.36447811172472,0.36447806001815,                503P   2376
-1.21949101731454,-0.36314276752493,0.36314271578142,                503P   2377
-1.21416688660553,-0.36181330966153,0.3618132578923,                 503P   2378
-1.20882528265641,-0.36048973813348,0.36048968634968,                503P   2379
-1.20346620546668,-0.35917205293974,0.35917200115245,                503P   2380
-1.19808965503582,-0.35786025407929,0.35786020229952,                503P   2381
-1.19269563136328,-0.35655434155112,0.3565542897898,                 503P   2382
-1.18728413444855,-0.35525431535424,0.35525426362223,                503P   2383
-1.18185516429108,-0.35396017548768,0.35396012379577,                503P   2384
-1.17640872089033,-0.35267192195046,0.35267187030938,                503P   2385
-1.17094480424575,-0.35138955474165,0.35138950316204,                503P   2386
-1.16546341435677,-0.3501130738603,0.35011302235275,                 503P   2387
-1.15996455122285,-0.34884247930549,0.3488424278805,                 503P   2388
-1.15444821484341,-0.34757777107632,0.34757771974434,                503P   2389
-1.14891440521789,-0.3463189491719,0.34631889794328,                 503P   2390
-1.14336312234571,-0.34506601359135,0.34506596247639,                503P   2391
-1.1377943662263,-0.3438189643338,0.34381891334272,                  503P   2392
-1.13220813685907,-0.3425778013984,0.34257775054134,                 503P   2393
-1.12660443424345,-0.34134252478431,0.34134247407136,                503P   2394
-1.12098325837885,-0.3401131344907,0.34011308393188,                 503P   2395
-1.11534460926468,-0.33888963051676,0.338889580122,                  503P   2396
-1.10968848690035,-0.33767201286169,0.33767196264085,                503P   2397
-1.10401489128526,-0.33646028152471,0.33646023148759,                503P   2398
-1.09832382241883,-0.33525443650504,0.33525438666136,                503P   2399
-1.09261528030045,-0.33405447780191,0.33405442816133,                503P   2400
-1.08688926492953,-0.33286040541458,0.33286035598667,                503P   2401
-1.08114577630546,-0.33167221934231,0.33167217013659,                503P   2402
-1.07538481442765,-0.33048991958437,0.33048987061027,                503P   2403
-1.06960637929549,-0.32931350614005,0.32931345740694,                503P   2404
-1.06381047090839,-0.32814297900864,0.32814293052583,                503P   2405
-1.05799708926574,-0.32697833818946,0.32697828996616,                503P   2406
-1.05216623436693,-0.32581958368183,0.3258195357272,                 503P   2407
-1.04631790621137,-0.32466671548508,0.3246666678082,                 503P   2408
-1.04045210479844,-0.32351973359855,0.32351968620843,                503P   2409
-1.03456883012755,-0.32237863802159,0.32237859092717,                503P   2410
-1.0286680821981,-0.32124342875358,0.32124338196373,                 503P   2411
-1.02274986100948,-0.32011410579388,0.3201140593174,                 503P   2412
-1.01681416656108,-0.31899066914189,0.3189906229875,                 503P   2413
-1.01086099885232,-0.31787311879701,0.31787307297336,                503P   2414
-1.00489035788258,-0.31676145475863,0.31676140927432,                503P   2415
-0.99890224365127,-0.31565567702618,0.31565563188971,                503P   2416
-0.99289665615779,-0.31455578559909,0.31455574081891,                503P   2417
-0.98687359540155,-0.31346178047679,0.31346173606126,                503P   2418
-0.98083306138194,-0.31237366165873,0.31237361761616,                503P   2419
-0.97477505409838,-0.31129142914438,0.31129138548299,                503P   2420
-0.96869957355027,-0.31021508293319,0.31021503966114,                503P   2421
-0.96260661973702,-0.30914462302465,0.30914458015003,                503P   2422
-0.95649619265804,-0.30808004941824,0.30808000694906,                503P   2423
-0.95036829231275,-0.30702136211346,0.30702132005765,                503P   2424
-0.94422291870057,-0.30596856110982,0.30596851947526,                503P   2425
-0.9380600718209,-0.30492164640681,0.3049216052013,                  503P   2426
-0.93187975167318,-0.30388061800398,0.30388057723525,                503P   2427
-0.92568195825682,-0.30284547590085,0.30284543557655,                503P   2428
-0.91946669157124,-0.30181622009695,0.30181618022468,                503P   2429
-0.91323395161589,-0.30079285059185,0.30079281117912,                503P   2430
-0.90698373839017,-0.2997753673851,0.29977532843934,                 503P   2431
-0.90071605189354,-0.29876377047625,0.29876373200485,                503P   2432
-0.89443089212541,-0.29775805986489,0.29775802187515,                503P   2433
-0.88812825908524,-0.2967582355506,0.29675819804974,                 503P   2434
-0.88180815277247,-0.29576429753297,0.29576426052815,                503P   2435
-0.87547057318653,-0.29477624581159,0.2947762093099,                 503P   2436
-0.86911552032687,-0.29379408038606,0.29379404439453,                503P   2437
-0.86274299419295,-0.29281780125602,0.29281776578157,                503P   2438
-0.85635299478422,-0.29184740842106,0.29184737347058,                503P   2439
-0.84994552210014,-0.29088290188082,0.29088286746112,                503P   2440
-0.84352057614016,-0.28992428163494,0.28992424775274,                503P   2441
-0.83707815690376,-0.28897154768306,0.28897151434501,                503P   2442
-0.83061826439039,-0.28802470002483,0.28802466723753,                503P   2443
-0.82414089859953,-0.28708373865989,0.28708370642986,                503P   2444
-0.81764605953065,-0.28614866358793,0.28614863192161,                503P   2445
-0.81113374718323,-0.2852194748086,0.28521944371236,                 503P   2446
-0.80460396155675,-0.28429617232158,0.28429614180174,                503P   2447
-0.7980567026507,-0.28337875612656,0.28337872618934,                 503P   2448
-0.79149197046456,-0.28246722622323,0.28246719687479,                503P   2449
-0.78490976499783,-0.28156158261128,0.28156155385771,                503P   2450
-0.77831008625,-0.28066182529041,0.28066179713774,                   503P   2451
-0.77169293422057,-0.27976795426033,0.2797679267145,                 503P   2452
-0.76505830890905,-0.27887996952077,0.27887994258765,                503P   2453
-0.75840621031493,-0.27799787107143,0.27799784475683,                503P   2454
-0.75173663843775,-0.27712165891204,0.2771216332217,                 503P   2455
-0.745049593277,-0.27625133304234,0.27625130798192,                  503P   2456
-0.73834507483221,-0.27538689346207,0.27538686903716,                503P   2457
-0.73162308310289,-0.27452834017097,0.27452831638708,                503P   2458
-0.72488361808859,-0.27367567316878,0.27367565003137,                503P   2459
-0.71812667978882,-0.27282889245527,0.27282886996972,                503P   2460
-0.71135226820313,-0.27198799803019,0.2719879762018,                 503P   2461
-0.70456038333105,-0.2711529898933,0.27115296872731,                 503P   2462
-0.69775102517212,-0.27032386804439,0.27032384754596,                503P   2463
-0.6909241937259,-0.26950063248322,0.26950061265744,                 503P   2464
-0.68407988899192,-0.26868328320958,0.26868326406147,                503P   2465
-0.67721811096975,-0.26787182022325,0.26787180175776,                503P   2466
-0.67033885965895,-0.26706624352402,0.26706622574603,                503P   2467
-0.66344213505908,-0.26626655311169,0.26626653602601,                503P   2468
-0.6565279371697,-0.26547274898606,0.26547273259742,                 503P   2469
-0.64959626599039,-0.26468483114693,0.26468481546,                   503P   2470
-0.64264712152072,-0.26390279959411,0.26390278461349,                503P   2471
-0.63568050376028,-0.26312665432742,0.26312664005762,                503P   2472
-0.62869641270864,-0.26235639534667,0.26235638179215,                503P   2473
-0.62169484836539,-0.26159202265169,0.26159200981683,                503P   2474
-0.61467581073012,-0.26083353624231,0.26083352413141,                503P   2475
-0.60763929980244,-0.26008093611834,0.26008092473565,                503P   2476
-0.60058531558193,-0.25933422227966,0.25933421162933,                503P   2477
-0.59351385806822,-0.25859339472601,0.25859338481214,                503P   2478
-0.58642492726085,-0.25785845345756,0.25785844428418,                503P   2479
-0.57931852315966,-0.25712939847294,0.257129390044,                  503P   2480
-0.57219464576344,-0.25640622977658,0.25640622209596,                503P   2481
-0.56505329507491,-0.25568894735116,0.25568894042266,                503P   2482
-0.55789447108205,-0.25497755126089,0.25497754508826,                503P   2483
-0.55071817382811,-0.25427204126462,0.25427203585153,                503P   2484
-0.54352440314937,-0.25357241826473,0.25357241361477,                503P   2485
-0.53631315965718,-0.25287867888159,0.25287867499829,                503P   2486
-0.52908444106056,-0.25219083576972,0.25219083265652,                503P   2487
-0.52183825593645,-0.2515088415435,0.2515088392038,                  503P   2488
-0.51457457216684,-0.25083287363753,0.25083287207465,                503P   2489
-0.50729351001525,-0.25016226765127,0.25016226686835,                503P   2490
-0.50243296197209,-0.24972091859852,0.24972091833736,-0.5,           503P   2491
-0.2495,0.2495,-1.,0.;                                               503P   2492
110,-0.5,-0.2495,0.2495,-0.5,-0.2495,-0.2495;                        505P   2493
110,-1.03485,-0.4995,2.,-2.312,-0.4995,2.;                           507P   2494
110,-2.312,-0.4995,2.,-2.312,0.4995,2.;                              509P   2495
110,-1.613,0.4995,1.301,-1.613,-0.4995,1.301;                        511P   2496
110,-1.613,-0.4995,1.301,-1.03485,-0.4995,1.301;                     513P   2497
110,0.66654319314756,0.1389527053723,-0.0010000038751,               515P   2498
1.81405233623983,0.24681808272968,-0.0010000038751;                  515P   2499
110,1.81405233623983,0.24681808272968,-0.0010000038751,              517P   2500
1.813865162189,0.24880930493594,-0.0010000038751;                    517P   2501
110,1.813865162189,0.24880930493594,-0.0010000038751,                519P   2502
0.66635601909672,0.14094392757856,-0.0010000038751;                  519P   2503
110,0.66635601909672,0.14094392757856,-0.0010000038751,              521P   2504
0.66654319314756,0.1389527053723,-0.0010000038751;                   521P   2505
110,1.815,0.001,-0.0010000038751,0.665,0.001,-0.0010000038751;       523P   2506
110,0.665,0.001,-0.0010000038751,0.665,0.28051582064841,             525P   2507
-0.0010000038751;                                                    525P   2508
110,0.665,0.001,-0.0010000038751,0.665,0.001,-0.26190601503759;      527P   2509
110,0.665,-0.28051503759398,-0.0010000038751,0.665,                  529P   2510
-0.28051503759398,0.0009999961249;                                   529P   2511
110,0.665,-0.28051503759398,0.0009999961249,0.665,-0.001,            531P   2512
0.0009999961249;                                                     531P   2513
110,0.665,-0.001,0.26190601503759,0.665,0.001,0.26190601503759;      533P   2514
110,0.665,0.001,0.26190601503759,0.665,0.001,0.0009999961249;        535P   2515
110,0.665,0.001,0.0009999961249,0.665,0.28051582064841,              537P   2516
0.0009999961249;                                                     537P   2517
110,0.66635601909672,0.14094392757856,0.0009999961249,               539P   2518
1.813865162189,0.24880930493594,0.0009999961249;                     539P   2519
110,1.813865162189,0.24880930493594,0.0009999961249,                 541P   2520
1.81405233623983,0.24681808272968,0.0009999961249;                   541P   2521
110,1.81405233623983,0.24681808272968,0.0009999961249,               543P   2522
0.66654319314756,0.1389527053723,0.0009999961249;                    543P   2523
110,0.66654319314756,0.1389527053723,0.0009999961249,                545P   2524
0.66635601909672,0.14094392757856,0.0009999961249;                   545P   2525
110,0.665,0.001,0.0009999961249,1.815,0.001,0.0009999961249;         547P   2526
110,1.815,0.001,0.0009999961249,1.815,0.49668669183431,              549P   2527
0.0009999961249;                                                     549P   2528
110,1.815,0.001,0.0009999961249,1.815,0.001,-0.0010000038751;        551P   2529
110,1.815,0.001,-0.0010000038751,1.815,0.49668669183431,             553P   2530
-0.0010000038751;                                                    553P   2531
110,0.66654319314756,0.1389527053723,-0.13111402952872,              555P   2532
1.81405233623984,0.24681808272968,-0.17459517514396;                 555P   2533
110,1.81405233623983,0.24681808272968,-0.17459517514396,             557P   2534
1.813865162189,0.24880930493594,-0.174588082789;                     557P   2535
110,1.813865162189,0.24880930493594,-0.174588082789,                 559P   2536
0.66635601909672,0.14094392757856,-0.13110693717376;                 559P   2537
110,0.66635601909672,0.14094392757856,-0.13110693717376,             561P   2538
0.66654319314756,0.1389527053723,-0.13111402952872;                  561P   2539
110,1.81445814232576,0.001,-0.17461055185239,0.66517534022235,       563P   2540
0.001,-0.13106219916852;                                             563P   2541
110,0.66517534022235,0.001,-0.13106219916852,0.66517534022235,       565P   2542
0.28054878016895,-0.13106219916852;                                  565P   2543
110,0.66517534022235,0.001,-0.13106219916852,0.66525106940437,       567P   2544
0.001,-0.12906363341004;                                             567P   2545
110,0.66525106940437,0.001,-0.12906363341004,0.66525106940437,       569P   2546
0.28056301533699,-0.12906363341004;                                  569P   2547
110,0.66635601909672,0.14094392757856,-0.12910550190299,             571P   2548
1.813865162189,0.24880930493594,-0.17258664751823;                   571P   2549
110,1.813865162189,0.24880930493594,-0.17258664751823,               573P   2550
1.81405233623983,0.24681808272968,-0.17259373987318;                 573P   2551
110,1.81405233623983,0.24681808272968,-0.17259373987318,             575P   2552
0.66654319314756,0.1389527053723,-0.12911259425795;                  575P   2553
110,0.66654319314756,0.1389527053723,-0.12911259425795,              577P   2554
0.66635601909672,0.14094392757856,-0.12910550190299;                 577P   2555
110,0.66525106940437,0.001,-0.12906363341004,1.81453387150778,       579P   2556
0.001,-0.1726119860939;                                              579P   2557
110,1.81453387150778,0.001,-0.1726119860939,1.81453387150778,        581P   2558
0.49659907148453,-0.1726119860939;                                   581P   2559
110,1.81453387150778,0.001,-0.1726119860939,1.81445814232576,        583P   2560
0.001,-0.17461055185239;                                             583P   2561
110,1.81445814232576,0.001,-0.17461055185239,1.81445814232576,       585P   2562
0.49658483631649,-0.17461055185239;                                  585P   2563
110,0.66654319314756,0.1389527053723,0.13029420278521,               587P   2564
1.81405233623983,0.24681808272968,0.17377534840044;                  587P   2565
110,1.81405233623983,0.24681808272968,0.17377534840044,              589P   2566
1.813865162189,0.24880930493594,0.17376825604549;                    589P   2567
110,1.813865162189,0.24880930493594,0.17376825604549,                591P   2568
0.66635601909672,0.14094392757856,0.13028711043025;                  591P   2569
110,0.66635601909672,0.14094392757856,0.13028711043025,              593P   2570
0.66654319314756,0.1389527053723,0.13029420278521;                   593P   2571
110,1.81453387150778,0.001,0.17379359462117,0.66525106940437,        595P   2572
0.001,0.1302452419373;                                               595P   2573
110,0.66525106940437,0.001,0.1302452419373,0.66525106940437,         597P   2574
0.28056301533699,0.1302452419373;                                    597P   2575
110,0.66525106940437,0.001,0.1302452419373,0.66517534022235,         599P   2576
0.001,0.13224380769578;                                              599P   2577
110,0.66517534022235,0.001,0.13224380769578,0.66517534022235,        601P   2578
0.28054878016895,0.13224380769578;                                   601P   2579
110,0.66635601909672,0.14094392757856,0.13228854570103,              603P   2580
1.813865162189,0.24880930493594,0.17576969131626;                    603P   2581
110,1.813865162189,0.24880930493594,0.17576969131626,                605P   2582
1.81405233623983,0.24681808272968,0.17577678367122;                  605P   2583
110,1.81405233623983,0.24681808272968,0.17577678367122,              607P   2584
0.66654319314756,0.1389527053723,0.13229563805598;                   607P   2585
110,0.66654319314756,0.1389527053723,0.13229563805598,               609P   2586
0.66635601909672,0.14094392757856,0.13228854570103;                  609P   2587
110,0.66517534022235,0.001,0.13224380769578,1.81445814232576,        611P   2588
0.001,0.17579216037965;                                              611P   2589
110,1.81445814232576,0.001,0.17579216037965,1.81445814232576,        613P   2590
0.49658483631649,0.17579216037965;                                   613P   2591
110,1.81445814232576,0.001,0.17579216037965,1.81453387150778,        615P   2592
0.001,0.17379359462117;                                              615P   2593
110,1.81453387150778,0.001,0.17379359462117,1.81453387150778,        617P   2594
0.49659907148453,0.17379359462117;                                   617P   2595
110,0.665,0.001,0.26190601503759,1.81690930908634,0.001,             619P   2596
0.34851573752529;                                                    619P   2597
110,1.81690930908634,0.001,0.34851573752529,1.81690930908634,        621P   2598
0.001,-0.34851573752529;                                             621P   2599
110,1.81690930908634,-0.001,0.34851573752529,0.665,-0.001,           623P   2600
0.26190601503759;                                                    623P   2601
110,0.665,-0.001,0.26190601503759,0.665,-0.001,0.0009999961249;      625P   2602
110,0.665,-0.001,-0.0010000038751,0.665,-0.001,                      627P   2603
-0.26190601503759;                                                   627P   2604
110,1.81690930908634,0.001,0.34851573752529,1.81690930908634,        629P   2605
-0.001,0.34851573752529;                                             629P   2606
110,1.81690930908634,-0.001,0.34851573752529,1.81690930908634,       631P   2607
-0.001,-0.34851573752529;                                            631P   2608
110,0.66635601909672,0.14094392757856,0.26200797136066,              633P   2609
1.813865162189,0.24880930493594,0.34828685429993;                    633P   2610
110,1.813865162189,0.24880930493594,0.34828685429993,                635P   2611
1.813865162189,0.24880930493594,0.17576969131626;                    635P   2612
110,0.66654319314756,0.1389527053723,0.26202204459756,               637P   2613
0.66635601909672,0.14094392757856,0.26200797136066;                  637P   2614
110,0.66635601909672,0.14094392757856,0.26200797136066,              639P   2615
0.66635601909672,0.14094392757856,0.13228854570103;                  639P   2616
110,1.81405233623983,0.24681808272968,0.34830092753683,              641P   2617
0.66654319314756,0.1389527053723,0.26202204459756;                   641P   2618
110,0.66654319314756,0.1389527053723,0.26202204459756,               643P   2619
0.66654319314756,0.1389527053723,0.13229563805598;                   643P   2620
110,1.813865162189,0.24880930493594,0.34828685429993,                645P   2621
1.81405233623983,0.24681808272968,0.34830092753683;                  645P   2622
110,1.81405233623983,0.24681808272968,0.34830092753683,              647P   2623
1.81405233623983,0.24681808272968,0.17577678367122;                  647P   2624
110,1.813865162189,0.24880930493594,0.17376825604549,                649P   2625
1.813865162189,0.24880930493594,0.0009999961249;                     649P   2626
110,0.66635601909672,0.14094392757856,0.13028711043025,              651P   2627
0.66635601909672,0.14094392757856,0.0009999961249;                   651P   2628
110,0.66654319314756,0.1389527053723,0.13029420278521,               653P   2629
0.66654319314756,0.1389527053723,0.0009999961249;                    653P   2630
110,1.81405233623983,0.24681808272968,0.17377534840044,              655P   2631
1.81405233623983,0.24681808272968,0.0009999961249;                   655P   2632
110,1.813865162189,0.24880930493594,-0.0010000038751,                657P   2633
1.813865162189,0.24880930493594,-0.17258664751823;                   657P   2634
110,0.66635601909672,0.14094392757856,-0.0010000038751,              659P   2635
0.66635601909672,0.14094392757856,-0.12910550190299;                 659P   2636
110,0.66654319314756,0.1389527053723,-0.0010000038751,               661P   2637
0.66654319314756,0.1389527053723,-0.12911259425795;                  661P   2638
110,1.81405233623983,0.24681808272968,-0.0010000038751,              663P   2639
1.81405233623983,0.24681808272968,-0.17259373987318;                 663P   2640
110,1.813865162189,0.24880930493594,-0.174588082789,                 665P   2641
1.813865162189,0.24880930493594,-0.34828685429992;                   665P   2642
110,0.66635601909672,0.14094392757856,-0.13110693717376,             667P   2643
0.66635601909672,0.14094392757856,-0.26200797136066;                 667P   2644
110,0.66654319314756,0.1389527053723,-0.13111402952872,              669P   2645
0.66654319314756,0.1389527053723,-0.26202204459756;                  669P   2646
110,1.81405233623983,0.24681808272968,-0.17459517514396,             671P   2647
1.81405233623983,0.24681808272968,-0.34830092753683;                 671P   2648
110,0.66635601909672,-0.14094392757856,0.26200797136066,             673P   2649
0.66635601909672,-0.14094392757856,0.13228854570103;                 673P   2650
110,0.66635601909672,-0.14094392757856,0.13228854570103,             675P   2651
1.813865162189,-0.24880930493594,0.17576969131626;                   675P   2652
110,0.66654319314756,-0.1389527053723,0.26202204459756,              677P   2653
0.66654319314756,-0.1389527053723,0.13229563805598;                  677P   2654
110,0.66654319314756,-0.1389527053723,0.13229563805598,              679P   2655
0.66635601909672,-0.14094392757856,0.13228854570103;                 679P   2656
110,1.81405233623983,-0.24681808272968,0.34830092753683,             681P   2657
1.81405233623983,-0.24681808272968,0.17577678367122;                 681P   2658
110,1.81405233623983,-0.24681808272968,0.17577678367122,             683P   2659
0.66654319314756,-0.1389527053723,0.13229563805598;                  683P   2660
110,1.813865162189,-0.24880930493594,0.34828685429992,               685P   2661
1.813865162189,-0.24880930493594,0.17576969131626;                   685P   2662
110,1.813865162189,-0.24880930493594,0.17576969131626,               687P   2663
1.81405233623983,-0.24681808272968,0.17577678367122;                 687P   2664
110,1.813865162189,-0.24880930493594,-0.174588082789,                689P   2665
0.66635601909672,-0.14094392757856,-0.13110693717376;                689P   2666
110,0.66635601909672,-0.14094392757856,-0.13110693717376,            691P   2667
0.66635601909672,-0.14094392757856,-0.26200797136066;                691P   2668
110,0.66635601909672,-0.14094392757856,-0.26200797136066,            693P   2669
1.813865162189,-0.24880930493594,-0.34828685429992;                  693P   2670
110,0.66635601909672,-0.14094392757856,-0.13110693717376,            695P   2671
0.66654319314756,-0.1389527053723,-0.13111402952872;                 695P   2672
110,0.66654319314756,-0.1389527053723,-0.13111402952872,             697P   2673
0.66654319314756,-0.1389527053723,-0.26202204459756;                 697P   2674
110,0.66654319314756,-0.1389527053723,-0.26202204459756,             699P   2675
0.66635601909672,-0.14094392757856,-0.26200797136066;                699P   2676
110,0.66654319314756,-0.1389527053723,-0.13111402952872,             701P   2677
1.81405233623984,-0.24681808272968,-0.17459517514396;                701P   2678
110,1.81405233623983,-0.24681808272968,-0.17459517514396,            703P   2679
1.81405233623983,-0.24681808272968,-0.34830092753683;                703P   2680
110,1.81405233623983,-0.24681808272968,-0.34830092753683,            705P   2681
0.66654319314756,-0.1389527053723,-0.26202204459756;                 705P   2682
110,1.81405233623983,-0.24681808272968,-0.17459517514396,            707P   2683
1.813865162189,-0.24880930493594,-0.174588082789;                    707P   2684
110,1.813865162189,-0.24880930493594,-0.174588082789,                709P   2685
1.813865162189,-0.24880930493594,-0.34828685429992;                  709P   2686
110,1.813865162189,-0.24880930493594,-0.34828685429992,              711P   2687
1.81405233623983,-0.24681808272968,-0.34830092753683;                711P   2688
110,0.66635601909672,-0.14094392757856,0.13028711043025,             713P   2689
0.66635601909672,-0.14094392757856,0.0009999961249;                  713P   2690
110,0.66635601909672,-0.14094392757856,0.0009999961249,              715P   2691
1.813865162189,-0.24880930493594,0.0009999961249;                    715P   2692
110,1.813865162189,-0.24880930493594,0.17376825604549,               717P   2693
0.66635601909673,-0.14094392757856,0.13028711043025;                 717P   2694
110,0.66654319314756,-0.1389527053723,0.13029420278521,              719P   2695
0.66654319314756,-0.1389527053723,0.0009999961249;                   719P   2696
110,0.66654319314756,-0.1389527053723,0.0009999961249,               721P   2697
0.66635601909672,-0.14094392757856,0.0009999961249;                  721P   2698
110,0.66635601909672,-0.14094392757856,0.13028711043025,             723P   2699
0.66654319314756,-0.1389527053723,0.13029420278521;                  723P   2700
110,1.81405233623983,-0.24681808272968,0.17377534840044,             725P   2701
1.81405233623983,-0.24681808272968,0.0009999961249;                  725P   2702
110,1.81405233623983,-0.24681808272968,0.0009999961249,              727P   2703
0.66654319314756,-0.1389527053723,0.0009999961249;                   727P   2704
110,0.66654319314756,-0.1389527053723,0.13029420278521,              729P   2705
1.81405233623983,-0.24681808272968,0.17377534840044;                 729P   2706
110,1.813865162189,-0.24880930493594,0.17376825604549,               731P   2707
1.813865162189,-0.24880930493594,0.0009999961249;                    731P   2708
110,1.813865162189,-0.24880930493594,0.0009999961249,                733P   2709
1.81405233623983,-0.24681808272968,0.0009999961249;                  733P   2710
110,1.81405233623983,-0.24681808272968,0.17377534840044,             735P   2711
1.813865162189,-0.24880930493594,0.17376825604549;                   735P   2712
110,1.81405233623983,-0.24681808272968,-0.0010000038751,             737P   2713
1.813865162189,-0.24880930493594,-0.0010000038751;                   737P   2714
110,1.813865162189,-0.24880930493594,-0.0010000038751,               739P   2715
1.813865162189,-0.24880930493594,-0.17258664751823;                  739P   2716
110,1.813865162189,-0.24880930493594,-0.17258664751823,              741P   2717
1.81405233623983,-0.24681808272968,-0.17259373987318;                741P   2718
110,0.66654319314756,-0.1389527053723,-0.0010000038751,              743P   2719
1.81405233623983,-0.24681808272968,-0.0010000038751;                 743P   2720
110,1.81405233623983,-0.24681808272968,-0.0010000038751,             745P   2721
1.81405233623983,-0.24681808272968,-0.17259373987318;                745P   2722
110,1.81405233623983,-0.24681808272968,-0.17259373987318,            747P   2723
0.66654319314756,-0.1389527053723,-0.12911259425795;                 747P   2724
110,0.66635601909672,-0.14094392757856,-0.0010000038751,             749P   2725
0.66654319314756,-0.1389527053723,-0.0010000038751;                  749P   2726
110,0.66654319314756,-0.1389527053723,-0.0010000038751,              751P   2727
0.66654319314756,-0.1389527053723,-0.12911259425795;                 751P   2728
110,0.66654319314756,-0.1389527053723,-0.12911259425795,             753P   2729
0.66635601909672,-0.14094392757856,-0.12910550190299;                753P   2730
110,1.813865162189,-0.24880930493594,-0.0010000038751,               755P   2731
0.66635601909672,-0.14094392757856,-0.0010000038751;                 755P   2732
110,0.66635601909672,-0.14094392757856,-0.0010000038751,             757P   2733
0.66635601909672,-0.14094392757856,-0.12910550190299;                757P   2734
110,0.66635601909672,-0.14094392757856,-0.12910550190299,            759P   2735
1.813865162189,-0.24880930493594,-0.17258664751823;                  759P   2736
110,1.32215,0.4995,1.301,1.32215,0.4995,2.;                          761P   2737
110,1.32215,0.4995,2.,1.32215,-0.4995,2.;                            763P   2738
110,1.32215,-0.4995,2.,1.32215,-0.4995,1.301;                        765P   2739
110,1.32215,-0.4995,1.301,1.32215,0.4995,1.301;                      767P   2740
110,-1.03485,0.4995,1.301,-1.03485,-0.4995,1.301;                    769P   2741
110,-1.03485,-0.4995,1.301,-1.03485,-0.4995,2.;                      771P   2742
110,-1.03485,-0.4995,2.,-1.03485,0.4995,2.;                          773P   2743
110,-1.03485,0.4995,2.,-1.03485,0.4995,1.301;                        775P   2744
504,281,173,175,92,175,181,177,175,27,175,70,179,175,124,175,68,     777P   2745
181,175,68,175,55,183,175,6,175,124,185,175,148,175,133,187,175,     777P   2746
133,175,18,189,175,150,175,148,191,175,35,175,177,193,175,177,       777P   2747
175,22,195,175,49,175,35,197,175,4,175,105,199,175,105,175,136,      777P   2748
201,175,1,175,4,203,175,171,175,90,205,175,90,175,7,207,175,53,      777P   2749
175,171,209,175,178,175,98,211,175,98,175,140,213,175,117,175,       777P   2750
178,215,175,80,175,102,217,175,43,175,132,219,175,128,175,99,        777P   2751
221,175,99,175,147,223,175,147,175,51,225,175,51,175,128,227,        777P   2752
175,172,175,101,229,175,101,175,96,231,175,96,175,2,233,175,2,       777P   2753
175,172,235,175,182,175,77,237,175,77,175,154,239,175,154,175,       777P   2754
45,241,175,50,175,8,243,175,8,175,26,245,175,26,175,89,247,175,      777P   2755
89,175,50,249,175,6,175,55,251,175,55,175,133,253,175,148,175,6,     777P   2756
255,175,1,175,136,257,175,136,175,177,259,175,35,175,1,261,175,      777P   2757
49,175,22,263,175,22,175,105,265,175,4,175,49,267,175,117,175,       777P   2758
140,269,175,140,175,90,271,175,171,175,117,273,175,53,175,7,275,     777P   2759
175,7,175,98,277,175,178,175,53,279,175,163,175,179,281,175,179,     777P   2760
175,114,283,175,114,175,63,285,175,63,175,163,287,175,112,175,       777P   2761
11,289,175,11,175,17,291,175,17,175,42,293,175,42,175,112,295,       777P   2762
175,104,175,65,297,175,65,175,144,299,175,144,175,36,301,175,36,     777P   2763
175,104,303,175,23,175,45,305,175,45,175,80,307,175,80,175,161,      777P   2764
309,175,77,175,43,311,175,43,175,102,313,175,102,175,154,315,        777P   2765
175,146,175,145,317,175,145,175,176,319,175,94,175,106,321,175,      777P   2766
106,175,78,323,175,71,175,60,325,175,60,175,93,327,175,93,175,       777P   2767
168,331,175,87,175,3,335,175,5,175,70,339,175,70,175,146,341,        777P   2768
175,146,175,162,345,175,106,175,92,349,175,92,175,93,353,175,60,     777P   2769
175,56,355,175,56,175,154,357,175,5,175,3,359,175,3,175,16,361,      777P   2770
175,135,175,5,363,175,56,175,58,365,175,58,175,45,367,175,135,       777P   2771
175,16,371,175,16,175,34,373,175,34,175,80,377,175,58,175,71,        777P   2772
379,175,71,175,168,383,175,168,175,181,387,175,181,175,94,389,       777P   2773
175,94,175,115,393,175,145,175,27,397,175,27,175,135,399,175,34,     777P   2774
175,87,401,175,87,175,102,405,175,33,175,91,409,175,175,175,97,      777P   2775
413,175,121,175,110,415,175,110,175,86,417,175,86,175,116,421,       777P   2776
175,107,175,126,423,175,164,175,160,427,175,160,175,159,429,175,     777P   2777
159,175,139,433,175,139,175,108,435,175,108,175,79,437,175,79,       777P   2778
175,15,441,175,73,175,113,443,175,113,175,130,447,175,130,175,       777P   2779
119,449,175,119,175,149,451,175,159,175,33,453,175,33,175,126,       777P   2780
455,175,126,175,139,457,175,121,175,97,459,175,97,175,130,461,       777P   2781
175,113,175,121,463,175,110,175,73,465,175,73,175,15,467,175,15,     777P   2782
175,86,469,175,108,175,107,471,175,107,175,116,473,175,116,175,      777P   2783
79,475,175,132,175,182,477,175,182,175,169,479,175,161,175,132,      777P   2784
481,175,132,175,174,483,175,23,175,161,485,175,161,175,118,487,      777P   2785
175,182,175,23,489,175,23,175,111,491,175,79,175,174,493,175,        777P   2786
174,175,169,495,175,15,175,169,497,175,169,175,111,499,175,116,      777P   2787
175,118,501,175,118,175,174,503,175,86,175,111,505,175,111,175,      777P   2788
118,507,175,131,175,91,509,175,91,175,160,511,175,119,175,175,       777P   2789
513,175,175,175,38,515,175,52,175,76,517,175,76,175,137,519,175,     777P   2790
137,175,9,521,175,9,175,52,523,175,64,175,109,525,175,109,175,       777P   2791
42,527,175,109,175,128,529,175,124,175,150,531,175,150,175,18,       777P   2792
533,175,54,175,10,535,175,10,175,28,537,175,28,175,112,539,175,      777P   2793
81,175,72,541,175,72,175,138,543,175,138,175,30,545,175,30,175,      777P   2794
81,547,175,28,175,155,549,175,155,175,11,551,175,155,175,64,553,     777P   2795
175,64,175,17,555,175,19,175,125,557,175,125,175,41,559,175,41,      777P   2796
175,66,561,175,66,175,19,563,175,46,175,153,565,175,153,175,63,      777P   2797
567,175,153,175,156,569,175,156,175,163,571,175,84,175,67,573,       777P   2798
175,67,175,74,575,175,74,175,75,577,175,75,175,84,579,175,156,       777P   2799
175,141,581,175,141,175,179,583,175,141,175,46,585,175,46,175,       777P   2800
114,587,175,14,175,122,589,175,122,175,48,591,175,48,175,142,        777P   2801
593,175,142,175,14,595,175,167,175,69,597,175,69,175,36,599,175,     777P   2802
69,175,85,601,175,85,175,104,603,175,20,175,82,605,175,82,175,       777P   2803
134,607,175,134,175,173,609,175,173,175,20,611,175,85,175,151,       777P   2804
613,175,151,175,65,615,175,151,175,167,617,175,167,175,144,619,      777P   2805
175,10,175,57,621,175,57,175,99,623,175,103,175,54,625,175,54,       777P   2806
175,18,627,175,68,175,51,629,175,57,175,103,631,175,103,175,147,     777P   2807
633,175,170,175,13,635,175,13,175,82,637,175,21,175,170,639,175,     777P   2808
170,175,20,641,175,100,175,21,643,175,21,175,173,645,175,13,175,     777P   2809
100,647,175,100,175,134,649,175,48,175,72,651,175,142,175,81,        777P   2810
653,175,14,175,30,655,175,122,175,138,657,175,137,175,67,659,        777P   2811
175,9,175,84,661,175,52,175,75,663,175,76,175,74,665,175,41,175,     777P   2812
101,667,175,66,175,172,669,175,19,175,2,671,175,125,175,96,673,      777P   2813
175,50,175,59,675,175,59,175,12,677,175,89,175,143,679,175,143,      777P   2814
175,59,681,175,26,175,37,683,175,37,175,143,685,175,8,175,12,        777P   2815
687,175,12,175,37,689,175,47,175,123,691,175,123,175,31,693,175,     777P   2816
31,175,157,695,175,123,175,83,697,175,83,175,32,699,175,32,175,      777P   2817
31,701,175,83,175,62,703,175,62,175,165,705,175,165,175,32,707,      777P   2818
175,62,175,47,709,175,47,175,157,711,175,157,175,165,713,175,        777P   2819
127,175,158,715,175,158,175,24,717,175,39,175,127,719,175,129,       777P   2820
175,61,721,175,61,175,158,723,175,127,175,129,725,175,44,175,        777P   2821
120,727,175,120,175,61,729,175,129,175,44,731,175,39,175,24,733,     777P   2822
175,24,175,120,735,175,44,175,39,737,175,25,175,29,739,175,29,       777P   2823
175,152,741,175,152,175,166,743,175,40,175,25,745,175,25,175,        777P   2824
166,747,175,166,175,180,749,175,88,175,40,751,175,40,175,180,        777P   2825
753,175,180,175,95,755,175,29,175,88,757,175,88,175,95,759,175,      777P   2826
95,175,152,761,175,78,175,162,763,175,162,175,176,765,175,176,       777P   2827
175,115,767,175,115,175,78,769,175,149,175,38,771,175,38,175,        777P   2828
131,773,175,131,175,164,775,175,164,175,149;                         777P   2829
508,4,0,777,275,0,0,0,777,274,0,0,0,777,277,0,0,0,777,276,0,0;       779P   2830
510,171,1,1,779;                                                     781P   2831
116,-1.03485,-0.,1.6505;                                             783P   2832
123,-1.,0.,0.;                                                       785P   2833
123,0.,-0.70710678118655,0.70710678118655;                           787P   2834
190,783,785,787;                                                     789P   2835
508,4,0,777,280,0,0,0,777,279,0,0,0,777,278,0,0,0,777,281,0,0;       791P   2836
510,789,1,1,791;                                                     793P   2837
116,1.81453387150778,-0.704,0.17379359462117;                        795P   2838
123,-0.99928287924274,0.,-0.03786459100974;                          797P   2839
123,-0.02678391099675,0.7068531042981,0.7068531042981;               799P   2840
190,795,797,799;                                                     801P   2841
508,4,0,777,200,1,0,0,777,62,1,0,0,777,202,0,0,0,777,201,0,0;        803P   2842
510,801,1,1,803;                                                     805P   2843
116,0.515,0.001,0.464;                                               807P   2844
123,0.,1.,0.;                                                        809P   2845
123,0.70710678118655,-0.,0.70710678118655;                           811P   2846
190,807,809,811;                                                     813P   2847
508,8,0,777,23,1,0,0,777,204,0,0,0,777,203,0,0,0,777,161,1,0,0,      815P   2848
777,167,1,0,0,777,169,1,0,0,777,155,1,0,0,777,157,1,0;               815P   2849
508,4,0,777,191,1,0,0,777,193,1,0,0,777,199,1,0,0,777,201,1,0;       817P   2850
508,4,0,777,175,1,0,0,777,177,1,0,0,777,183,1,0,0,777,185,1,0;       819P   2851
510,813,3,1,815,817,819;                                             821P   2852
116,1.81445814232576,-0.704,0.17579216037965;                        823P   2853
123,0.03786459100978,0.,-0.99928287924274;                           825P   2854
123,0.7068531042981,0.7068531042981,0.02678391099677;                827P   2855
190,823,825,827;                                                     829P   2856
508,4,0,777,194,1,0,0,777,61,1,0,0,777,200,0,0,0,777,199,0,0;        831P   2857
508,4,0,777,195,0,0,0,777,198,0,0,0,777,197,0,0,0,777,196,0,0;       833P   2858
510,829,2,1,831,833;                                                 835P   2859
116,-2.612,0.4995,-0.4995;                                           837P   2860
123,0.,1.,0.;                                                        839P   2861
123,0.70710678118655,-0.,0.70710678118655;                           841P   2862
190,837,839,841;                                                     843P   2863
508,12,0,777,109,0,0,0,777,281,1,0,0,777,118,0,0,0,777,117,0,0,      845P   2864
0,777,116,0,0,0,777,115,0,0,0,777,126,1,0,0,777,114,0,0,0,777,       845P   2865
113,0,0,0,777,112,0,0,0,777,111,0,0,0,777,110,0,0;                   845P   2866
510,843,1,1,845;                                                     847P   2867
116,-2.3405,-0.4995,1.301;                                           849P   2868
123,0.,0.,-1.;                                                       851P   2869
123,0.70710678118655,0.70710678118655,0.;                            853P   2870
190,849,851,853;                                                     855P   2871
508,4,0,777,118,1,0,0,777,278,1,0,0,777,150,0,0,0,777,149,0,0;       857P   2872
510,855,1,1,857;                                                     859P   2873
116,-1.813,0.4995,0.148;                                             861P   2874
123,-1.,0.,0.;                                                       863P   2875
123,0.,0.70710678118655,0.70710678118655;                            865P   2876
190,861,863,865;                                                     867P   2877
508,4,0,777,122,0,0,0,777,124,0,0,0,777,116,1,0,0,777,123,0,0;       869P   2878
510,867,1,1,869;                                                     871P   2879
116,-1.613,-0.4995,1.101;                                            873P   2880
123,0.,-1.,0.;                                                       875P   2881
123,0.70710678118655,0.,0.70710678118655;                            877P   2882
192,873,875,0.2,877;                                                 879P   2883
508,4,0,777,117,1,0,0,777,149,1,0,0,777,104,1,0,0,777,123,1,0;       881P   2884
510,879,1,1,881;                                                     883P   2885
116,-2.612,-0.4995,0.4995;                                           885P   2886
123,0.,-1.,-0.;                                                      887P   2887
123,0.70710678118655,-0.,0.70710678118655;                           889P   2888
190,885,887,889;                                                     891P   2889
508,12,0,777,120,1,0,0,777,108,0,0,0,777,129,1,0,0,777,107,0,0,      893P   2890
0,777,106,0,0,0,777,105,0,0,0,777,122,1,0,0,777,104,0,0,0,777,       893P   2891
150,1,0,0,777,279,1,0,0,777,147,1,0,0,777,103,0,0;                   893P   2892
510,891,1,1,893;                                                     895P   2893
128,3,9,3,3,0,0,1,0,0,0.,0.,0.,0.,2.29069766307943,                  897P   2894
2.29069766307943,2.29069766307943,2.29069766307943,                  897P   2895
-0.51098799999959,-0.51098799999959,-0.51098799999959,               897P   2896
-0.51098799999959,0.,0.,0.001,0.001,1.,1.,1.51098799999962,          897P   2897
1.51098799999962,1.51098799999962,1.51098799999962,1.,1.,1.,1.,      897P   2898
1.,1.,1.,1.,1.,1.,1.,1.,1.,1.,1.,1.,1.,1.,1.,1.,1.,1.,1.,1.,1.,      897P   2899
1.,1.,1.,1.,1.,1.,1.,1.,1.,1.,1.,1.,1.,1.,1.,-0.5,                   897P   2900
0.50549400000013,0.2495,-0.98715607338146,0.50549400000013,          897P   2901
0.29359130986012,-1.35782274004813,0.50549399999997,                 897P   2902
0.37692464319346,-1.612,0.50549399999997,0.4995,-0.5,                897P   2903
0.42032933333448,0.2495,-0.98715607338146,0.42032933333448,          897P   2904
0.29359130986012,-1.35782274004813,0.42032933333382,                 897P   2905
0.37692464319346,-1.612,0.42032933333382,0.4995,-0.5,                897P   2906
0.33516466666433,0.2495,-0.98715607338146,0.33516466666433,          897P   2907
0.29359130986012,-1.35782274004813,0.33516466666551,                 897P   2908
0.37692464319346,-1.612,0.33516466666551,0.4995,-0.5,                897P   2909
0.24983333333334,0.2495,-0.98715607338146,0.24983333333334,          897P   2910
0.29359130986012,-1.35782274004813,0.24983333333334,                 897P   2911
0.37692464319346,-1.612,0.24983333333334,0.4995,-0.5,                897P   2912
0.24966666666666,0.2495,-0.98715607338146,0.24966666666666,          897P   2913
0.29359130986012,-1.35782274004813,0.24966666666666,                 897P   2914
0.37692464319346,-1.612,0.24966666666666,0.4995,-0.5,                897P   2915
0.08300000000446,0.2495,-0.98715607338146,0.08300000000446,          897P   2916
0.29359130986012,-1.35782274004813,0.08300000000446,                 897P   2917
0.37692464319346,-1.612,0.08300000000446,0.4995,-0.5,-0.0835,        897P   2918
0.2495,-0.98715607338146,-0.0835,0.29359130986012,                   897P   2919
-1.35782274004813,-0.08350000000231,0.37692464319346,-1.612,         897P   2920
-0.08350000000231,0.4995,-0.5,-0.3351646666666,0.2495,               897P   2921
-0.98715607338146,-0.3351646666666,0.29359130986012,                 897P   2922
-1.35782274004813,-0.33516466666542,0.37692464319346,-1.612,         897P   2923
-0.33516466666542,0.4995,-0.5,-0.4203293333332,0.2495,               897P   2924
-0.98715607338146,-0.4203293333332,0.29359130986012,                 897P   2925
-1.35782274004813,-0.42032933333386,0.37692464319346,-1.612,         897P   2926
-0.42032933333386,0.4995,-0.5,-0.50549399999981,0.2495,              897P   2927
-0.98715607338146,-0.50549399999981,0.29359130986012,                897P   2928
-1.35782274004813,-0.50549399999997,0.37692464319346,-1.612,         897P   2929
-0.50549399999997,0.4995,0.,2.29069766307943,-0.51098799999959,      897P   2930
1.51098799999962;                                                    897P   2931
508,4,0,777,127,1,0,0,777,145,1,0,0,777,142,0,0,0,777,141,0,0;       899P   2932
510,897,1,1,899;                                                     901P   2933
128,3,7,3,3,0,0,1,0,0,0.,0.,0.,0.,2.29069766307871,                  903P   2934
2.29069766307871,2.29069766307871,2.29069766307871,                  903P   2935
-0.51098799999927,-0.51098799999927,-0.51098799999927,               903P   2936
-0.51098799999927,0.,0.,1.,1.,1.51098799999999,1.51098799999999,     903P   2937
1.51098799999999,1.51098799999999,1.,1.,1.,1.,1.,1.,1.,1.,1.,1.,     903P   2938
1.,1.,1.,1.,1.,1.,1.,1.,1.,1.,1.,1.,1.,1.,1.,1.,1.,1.,1.,1.,1.,      903P   2939
[truncated: 52,894 more chars]
