# Supplementary material for: CFD and experimental data of closed-loop wind tunnel flow
Source: Data Brief. 2016 Feb 20;7:216–20. doi: 10.1016/j.dib.2016.02.033 (PMC4773566; doi:10.1016/j.dib.2016.02.033)
Supplement: Supplementary file 4 — Supplementary material [file mmc4.zip › mmc4.igs]

DesignModeler IGES Output Version 5.3                                   S      1
1H,,1H;,23HUpstream and downstream,6HNoName,13H By UGS Corp.,22HXPlus GEG      1
NERIC/IGES 3.0,32,38, 6,308,15,23HUpstream and downstream,1.000,6,1HM,1,G      2
1.000,15H20151225.131732,1.0e-008,0.00,4HJohn,1H ,11,0,15H20151225.13173G      3
2;                                                                      G      4
     116       1       0       1       0       0       0       000010001D      1
     116       1       0       1       0       0       0               0D      2
     123       2       0       1       0       0       0       000010201D      3
     123       1       0       1       0       0       0               0D      4
     123       3       0       1       0       0       0       000010201D      5
     123       1       0       1       0       0       0               0D      6
     190       4       0       1       0       0       0       000010001D      7
     190       1       0       1       1       0       0               0D      8
     110       5       0       1       0       0       0       000010001D      9
     110       1       0       2       0       0       0               0D     10
     502       7       0       1       0       0       0       000010001D     11
     502       1       0       7       1       0       0               0D     12
     126      14       0       1       0       0       0       000010001D     13
     126       1       0      32       0       0       0               0D     14
     110      46       0       1       0       0       0       000010001D     15
     110       1       0       1       0       0       0               0D     16
     110      47       0       1       0       0       0       000010001D     17
     110       1       0       2       0       0       0               0D     18
     126      49       0       1       0       0       0       000010001D     19
     126       1       0      12       0       0       0               0D     20
     126      61       0       1       0       0       0       000010001D     21
     126       1       0      14       0       0       0               0D     22
     110      75       0       1       0       0       0       000010001D     23
     110       1       0       1       0       0       0               0D     24
     110      76       0       1       0       0       0       000010001D     25
     110       1       0       2       0       0       0               0D     26
     126      78       0       1       0       0       0       000010001D     27
     126       1       0      31       0       0       0               0D     28
     110     109       0       1       0       0       0       000010001D     29
     110       1       0       1       0       0       0               0D     30
     126     110       0       1       0       0       0       000010001D     31
     126       1       0      17       0       0       0               0D     32
     110     127       0       1       0       0       0       000010001D     33
     110       1       0       1       0       0       0               0D     34
     110     128       0       1       0       0       0       000010001D     35
     110       1       0       2       0       0       0               0D     36
     504     130       0       1       0       0       0       000010001D     37
     504       1       0       3       1       0       0               0D     38
     508     133       0       1       0       0       0       000010001D     39
     508       1       0       1       1       0       0               0D     40
     510     134       0       1       0       0       0       000010001D     41
     510       1       0       1       1       0       0               0D     42
     116     135       0       1       0       0       0       000010001D     43
     116       1       0       1       0       0       0               0D     44
     123     136       0       1       0       0       0       000010201D     45
     123       1       0       1       0       0       0               0D     46
     123     137       0       1       0       0       0       000010201D     47
     123       1       0       1       0       0       0               0D     48
     190     138       0       1       0       0       0       000010001D     49
     190       1       0       1       1       0       0               0D     50
     508     139       0       1       0       0       0       000010001D     51
     508       1       0       1       1       0       0               0D     52
     510     140       0       1       0       0       0       000010001D     53
     510       1       0       1       1       0       0               0D     54
     128     141       0       1       0       0       0       000010001D     55
     128       1       0      65       0       0       0               0D     56
     508     206       0       1       0       0       0       000010001D     57
     508       1       0       1       1       0       0               0D     58
     510     207       0       1       0       0       0       000010001D     59
     510       1       0       1       1       0       0               0D     60
     128     208       0       1       0       0       0       000010001D     61
     128       1       0     118       0       0       0               0D     62
     508     326       0       1       0       0       0       000010001D     63
     508       1       0       1       1       0       0               0D     64
     510     327       0       1       0       0       0       000010001D     65
     510       1       0       1       1       0       0               0D     66
     128     328       0       1       0       0       0       000010001D     67
     128       1       0     120       0       0       0               0D     68
     508     448       0       1       0       0       0       000010001D     69
     508       1       0       1       1       0       0               0D     70
     510     449       0       1       0       0       0       000010001D     71
     510       1       0       1       1       0       0               0D     72
     128     450       0       1       0       0       0       000010001D     73
     128       1       0      64       0       0       0               0D     74
     508     514       0       1       0       0       0       000010001D     75
     508       1       0       1       1       0       0               0D     76
     510     515       0       1       0       0       0       000010001D     77
     510       1       0       1       1       0       0               0D     78
     514     516       0       1       0       0       0       000010001D     79
     514       1       0       1       1       0       0               0D     80
     186     517       0       1       0       0       0       000000001D     81
     186       1       0       1       0       0       0               0D     82
     116     518       0       1       0       0       0       000010001D     83
     116       1       0       1       0       0       0               0D     84
     123     519       0       1       0       0       0       000010201D     85
     123       1       0       1       0       0       0               0D     86
     123     520       0       1       0       0       0       000010201D     87
     123       1       0       1       0       0       0               0D     88
     190     521       0       1       0       0       0       000010001D     89
     190       1       0       1       1       0       0               0D     90
     110     522       0       1       0       0       0       000010001D     91
     110       1       0       2       0       0       0               0D     92
     502     524       0       1       0       0       0       000010001D     93
     502       1       0       6       1       0       0               0D     94
     126     530       0       1       0       0       0       000010001D     95
     126       1       0      31       0       0       0               0D     96
     110     561       0       1       0       0       0       000010001D     97
     110       1       0       1       0       0       0               0D     98
     110     562       0       1       0       0       0       000010001D     99
     110       1       0       2       0       0       0               0D    100
     126     564       0       1       0       0       0       000010001D    101
     126       1       0      12       0       0       0               0D    102
     126     576       0       1       0       0       0       000010001D    103
     126       1       0      14       0       0       0               0D    104
     110     590       0       1       0       0       0       000010001D    105
     110       1       0       1       0       0       0               0D    106
     110     591       0       1       0       0       0       000010001D    107
     110       1       0       2       0       0       0               0D    108
     126     593       0       1       0       0       0       000010001D    109
     126       1       0      31       0       0       0               0D    110
     110     624       0       1       0       0       0       000010001D    111
     110       1       0       1       0       0       0               0D    112
     126     625       0       1       0       0       0       000010001D    113
     126       1       0      17       0       0       0               0D    114
     110     642       0       1       0       0       0       000010001D    115
     110       1       0       1       0       0       0               0D    116
     110     643       0       1       0       0       0       000010001D    117
     110       1       0       2       0       0       0               0D    118
     504     645       0       1       0       0       0       000010001D    119
     504       1       0       3       1       0       0               0D    120
     508     648       0       1       0       0       0       000010001D    121
     508       1       0       1       1       0       0               0D    122
     510     649       0       1       0       0       0       000010001D    123
     510       1       0       1       1       0       0               0D    124
     116     650       0       1       0       0       0       000010001D    125
     116       1       0       1       0       0       0               0D    126
     123     651       0       1       0       0       0       000010201D    127
     123       1       0       1       0       0       0               0D    128
     123     652       0       1       0       0       0       000010201D    129
     123       1       0       1       0       0       0               0D    130
     190     653       0       1       0       0       0       000010001D    131
     190       1       0       1       1       0       0               0D    132
     508     654       0       1       0       0       0       000010001D    133
     508       1       0       2       1       0       0               0D    134
     510     656       0       1       0       0       0       000010001D    135
     510       1       0       1       1       0       0               0D    136
     128     657       0       1       0       0       0       000010001D    137
     128       1       0      64       0       0       0               0D    138
     508     721       0       1       0       0       0       000010001D    139
     508       1       0       2       1       0       0               0D    140
     510     723       0       1       0       0       0       000010001D    141
     510       1       0       1       1       0       0               0D    142
     128     724       0       1       0       0       0       000010001D    143
     128       1       0     117       0       0       0               0D    144
     508     841       0       1       0       0       0       000010001D    145
     508       1       0       1       1       0       0               0D    146
     510     842       0       1       0       0       0       000010001D    147
     510       1       0       1       1       0       0               0D    148
     128     843       0       1       0       0       0       000010001D    149
     128       1       0     119       0       0       0               0D    150
     508     962       0       1       0       0       0       000010001D    151
     508       1       0       1       1       0       0               0D    152
     510     963       0       1       0       0       0       000010001D    153
     510       1       0       1       1       0       0               0D    154
     128     964       0       1       0       0       0       000010001D    155
     128       1       0      64       0       0       0               0D    156
     508    1028       0       1       0       0       0       000010001D    157
     508       1       0       1       1       0       0               0D    158
     510    1029       0       1       0       0       0       000010001D    159
     510       1       0       1       1       0       0               0D    160
     514    1030       0       1       0       0       0       000010001D    161
     514       1       0       1       1       0       0               0D    162
     186    1031       0       1       0       0       0       000000001D    163
     186       1       0       1       0       0       0               0D    164
     116    1032       0       1       0       0       0       000010001D    165
     116       1       0       1       0       0       0               0D    166
     123    1033       0       1       0       0       0       000010201D    167
     123       1       0       1       0       0       0               0D    168
     123    1034       0       1       0       0       0       000010201D    169
     123       1       0       1       0       0       0               0D    170
     190    1035       0       1       0       0       0       000010001D    171
     190       1       0       1       1       0       0               0D    172
     110    1036       0       1       0       0       0       000010001D    173
     110       1       0       2       0       0       0               0D    174
     502    1038       0       1       0       0       0       000010001D    175
     502       1       0     513       1       0       0               0D    176
     110    1551       0       1       0       0       0       000010001D    177
     110       1       0       2       0       0       0               0D    178
     110    1553       0       1       0       0       0       000010001D    179
     110       1       0       2       0       0       0               0D    180
     110    1555       0       1       0       0       0       000010001D    181
     110       1       0       2       0       0       0               0D    182
     110    1557       0       1       0       0       0       000010001D    183
     110       1       0       2       0       0       0               0D    184
     110    1559       0       1       0       0       0       000010001D    185
     110       1       0       2       0       0       0               0D    186
     110    1561       0       1       0       0       0       000010001D    187
     110       1       0       2       0       0       0               0D    188
     110    1563       0       1       0       0       0       000010001D    189
     110       1       0       2       0       0       0               0D    190
     110    1565       0       1       0       0       0       000010001D    191
     110       1       0       2       0       0       0               0D    192
     110    1567       0       1       0       0       0       000010001D    193
     110       1       0       2       0       0       0               0D    194
     110    1569       0       1       0       0       0       000010001D    195
     110       1       0       2       0       0       0               0D    196
     110    1571       0       1       0       0       0       000010001D    197
     110       1       0       2       0       0       0               0D    198
     110    1573       0       1       0       0       0       000010001D    199
     110       1       0       2       0       0       0               0D    200
     110    1575       0       1       0       0       0       000010001D    201
     110       1       0       2       0       0       0               0D    202
     110    1577       0       1       0       0       0       000010001D    203
     110       1       0       2       0       0       0               0D    204
     110    1579       0       1       0       0       0       000010001D    205
     110       1       0       2       0       0       0               0D    206
     110    1581       0       1       0       0       0       000010001D    207
     110       1       0       2       0       0       0               0D    208
     110    1583       0       1       0       0       0       000010001D    209
     110       1       0       2       0       0       0               0D    210
     110    1585       0       1       0       0       0       000010001D    211
     110       1       0       2       0       0       0               0D    212
     110    1587       0       1       0       0       0       000010001D    213
     110       1       0       2       0       0       0               0D    214
     110    1589       0       1       0       0       0       000010001D    215
     110       1       0       2       0       0       0               0D    216
     110    1591       0       1       0       0       0       000010001D    217
     110       1       0       1       0       0       0               0D    218
     110    1592       0       1       0       0       0       000010001D    219
     110       1       0       2       0       0       0               0D    220
     110    1594       0       1       0       0       0       000010001D    221
     110       1       0       2       0       0       0               0D    222
     110    1596       0       1       0       0       0       000010001D    223
     110       1       0       1       0       0       0               0D    224
     110    1597       0       1       0       0       0       000010001D    225
     110       1       0       2       0       0       0               0D    226
     110    1599       0       1       0       0       0       000010001D    227
     110       1       0       2       0       0       0               0D    228
     110    1601       0       1       0       0       0       000010001D    229
     110       1       0       2       0       0       0               0D    230
     110    1603       0       1       0       0       0       000010001D    231
     110       1       0       2       0       0       0               0D    232
     110    1605       0       1       0       0       0       000010001D    233
     110       1       0       2       0       0       0               0D    234
     110    1607       0       1       0       0       0       000010001D    235
     110       1       0       2       0       0       0               0D    236
     110    1609       0       1       0       0       0       000010001D    237
     110       1       0       2       0       0       0               0D    238
     110    1611       0       1       0       0       0       000010001D    239
     110       1       0       2       0       0       0               0D    240
     110    1613       0       1       0       0       0       000010001D    241
     110       1       0       2       0       0       0               0D    242
     110    1615       0       1       0       0       0       000010001D    243
     110       1       0       2       0       0       0               0D    244
     110    1617       0       1       0       0       0       000010001D    245
     110       1       0       2       0       0       0               0D    246
     110    1619       0       1       0       0       0       000010001D    247
     110       1       0       2       0       0       0               0D    248
     110    1621       0       1       0       0       0       000010001D    249
     110       1       0       2       0       0       0               0D    250
     110    1623       0       1       0       0       0       000010001D    251
     110       1       0       1       0       0       0               0D    252
     110    1624       0       1       0       0       0       000010001D    253
     110       1       0       1       0       0       0               0D    254
     110    1625       0       1       0       0       0       000010001D    255
     110       1       0       2       0       0       0               0D    256
     110    1627       0       1       0       0       0       000010001D    257
     110       1       0       2       0       0       0               0D    258
     110    1629       0       1       0       0       0       000010001D    259
     110       1       0       2       0       0       0               0D    260
     110    1631       0       1       0       0       0       000010001D    261
     110       1       0       2       0       0       0               0D    262
     110    1633       0       1       0       0       0       000010001D    263
     110       1       0       2       0       0       0               0D    264
     110    1635       0       1       0       0       0       000010001D    265
     110       1       0       2       0       0       0               0D    266
     110    1637       0       1       0       0       0       000010001D    267
     110       1       0       2       0       0       0               0D    268
     110    1639       0       1       0       0       0       000010001D    269
     110       1       0       2       0       0       0               0D    270
     110    1641       0       1       0       0       0       000010001D    271
     110       1       0       1       0       0       0               0D    272
     110    1642       0       1       0       0       0       000010001D    273
     110       1       0       1       0       0       0               0D    274
     110    1643       0       1       0       0       0       000010001D    275
     110       1       0       1       0       0       0               0D    276
     110    1644       0       1       0       0       0       000010001D    277
     110       1       0       2       0       0       0               0D    278
     110    1646       0       1       0       0       0       000010001D    279
     110       1       0       2       0       0       0               0D    280
     110    1648       0       1       0       0       0       000010001D    281
     110       1       0       2       0       0       0               0D    282
     110    1650       0       1       0       0       0       000010001D    283
     110       1       0       2       0       0       0               0D    284
     110    1652       0       1       0       0       0       000010001D    285
     110       1       0       2       0       0       0               0D    286
     110    1654       0       1       0       0       0       000010001D    287
     110       1       0       1       0       0       0               0D    288
     110    1655       0       1       0       0       0       000010001D    289
     110       1       0       2       0       0       0               0D    290
     110    1657       0       1       0       0       0       000010001D    291
     110       1       0       2       0       0       0               0D    292
     110    1659       0       1       0       0       0       000010001D    293
     110       1       0       2       0       0       0               0D    294
     110    1661       0       1       0       0       0       000010001D    295
     110       1       0       2       0       0       0               0D    296
     110    1663       0       1       0       0       0       000010001D    297
     110       1       0       2       0       0       0               0D    298
     110    1665       0       1       0       0       0       000010001D    299
     110       1       0       2       0       0       0               0D    300
     110    1667       0       1       0       0       0       000010001D    301
     110       1       0       2       0       0       0               0D    302
     110    1669       0       1       0       0       0       000010001D    303
     110       1       0       2       0       0       0               0D    304
     110    1671       0       1       0       0       0       000010001D    305
     110       1       0       2       0       0       0               0D    306
     110    1673       0       1       0       0       0       000010001D    307
     110       1       0       2       0       0       0               0D    308
     110    1675       0       1       0       0       0       000010001D    309
     110       1       0       2       0       0       0               0D    310
     110    1677       0       1       0       0       0       000010001D    311
     110       1       0       2       0       0       0               0D    312
     110    1679       0       1       0       0       0       000010001D    313
     110       1       0       2       0       0       0               0D    314
     110    1681       0       1       0       0       0       000010001D    315
     110       1       0       2       0       0       0               0D    316
     110    1683       0       1       0       0       0       000010001D    317
     110       1       0       2       0       0       0               0D    318
     110    1685       0       1       0       0       0       000010001D    319
     110       1       0       2       0       0       0               0D    320
     110    1687       0       1       0       0       0       000010001D    321
     110       1       0       2       0       0       0               0D    322
     110    1689       0       1       0       0       0       000010001D    323
     110       1       0       2       0       0       0               0D    324
     110    1691       0       1       0       0       0       000010001D    325
     110       1       0       2       0       0       0               0D    326
     110    1693       0       1       0       0       0       000010001D    327
     110       1       0       2       0       0       0               0D    328
     110    1695       0       1       0       0       0       000010001D    329
     110       1       0       2       0       0       0               0D    330
     110    1697       0       1       0       0       0       000010001D    331
     110       1       0       2       0       0       0               0D    332
     110    1699       0       1       0       0       0       000010001D    333
     110       1       0       2       0       0       0               0D    334
     110    1701       0       1       0       0       0       000010001D    335
     110       1       0       2       0       0       0               0D    336
     110    1703       0       1       0       0       0       000010001D    337
     110       1       0       2       0       0       0               0D    338
     110    1705       0       1       0       0       0       000010001D    339
     110       1       0       1       0       0       0               0D    340
     110    1706       0       1       0       0       0       000010001D    341
     110       1       0       1       0       0       0               0D    342
     110    1707       0       1       0       0       0       000010001D    343
     110       1       0       1       0       0       0               0D    344
     124    1708       0       1       0       0       0       000010001D    345
     124       1       0       3       0       0       0               0D    346
     100    1711       0       1       0       0     345       000010001D    347
     100       1       0       1       0       0       0               0D    348
     110    1712       0       1       0       0       0       000010001D    349
     110       1       0       2       0       0       0               0D    350
     110    1714       0       1       0       0       0       000010001D    351
     110       1       0       2       0       0       0               0D    352
     110    1716       0       1       0       0       0       000010001D    353
     110       1       0       2       0       0       0               0D    354
     124    1718       0       1       0       0       0       000010001D    355
     124       1       0       3       0       0       0               0D    356
     100    1721       0       1       0       0     355       000010001D    357
     100       1       0       1       0       0       0               0D    358
     110    1722       0       1       0       0       0       000010001D    359
     110       1       0       2       0       0       0               0D    360
     110    1724       0       1       0       0       0       000010001D    361
     110       1       0       2       0       0       0               0D    362
     110    1726       0       1       0       0       0       000010001D    363
     110       1       0       2       0       0       0               0D    364
     124    1728       0       1       0       0       0       000010001D    365
     124       1       0       3       0       0       0               0D    366
     100    1731       0       1       0       0     365       000010001D    367
     100       1       0       1       0       0       0               0D    368
     110    1732       0       1       0       0       0       000010001D    369
     110       1       0       2       0       0       0               0D    370
     110    1734       0       1       0       0       0       000010001D    371
     110       1       0       2       0       0       0               0D    372
     110    1736       0       1       0       0       0       000010001D    373
     110       1       0       2       0       0       0               0D    374
     124    1738       0       1       0       0       0       000010001D    375
     124       1       0       3       0       0       0               0D    376
     100    1741       0       1       0       0     375       000010001D    377
     100       1       0       1       0       0       0               0D    378
     110    1742       0       1       0       0       0       000010001D    379
     110       1       0       2       0       0       0               0D    380
     110    1744       0       1       0       0       0       000010001D    381
     110       1       0       2       0       0       0               0D    382
     110    1746       0       1       0       0       0       000010001D    383
     110       1       0       2       0       0       0               0D    384
     124    1748       0       1       0       0       0       000010001D    385
     124       1       0       3       0       0       0               0D    386
     100    1751       0       1       0       0     385       000010001D    387
     100       1       0       1       0       0       0               0D    388
     110    1752       0       1       0       0       0       000010001D    389
     110       1       0       2       0       0       0               0D    390
     110    1754       0       1       0       0       0       000010001D    391
     110       1       0       2       0       0       0               0D    392
     110    1756       0       1       0       0       0       000010001D    393
     110       1       0       2       0       0       0               0D    394
     124    1758       0       1       0       0       0       000010001D    395
     124       1       0       3       0       0       0               0D    396
     100    1761       0       1       0       0     395       000010001D    397
     100       1       0       1       0       0       0               0D    398
     110    1762       0       1       0       0       0       000010001D    399
     110       1       0       2       0       0       0               0D    400
     110    1764       0       1       0       0       0       000010001D    401
     110       1       0       2       0       0       0               0D    402
     110    1766       0       1       0       0       0       000010001D    403
     110       1       0       2       0       0       0               0D    404
     124    1768       0       1       0       0       0       000010001D    405
     124       1       0       3       0       0       0               0D    406
     100    1771       0       1       0       0     405       000010001D    407
     100       1       0       1       0       0       0               0D    408
     110    1772       0       1       0       0       0       000010001D    409
     110       1       0       2       0       0       0               0D    410
     110    1774       0       1       0       0       0       000010001D    411
     110       1       0       2       0       0       0               0D    412
     110    1776       0       1       0       0       0       000010001D    413
     110       1       0       2       0       0       0               0D    414
     124    1778       0       1       0       0       0       000010001D    415
     124       1       0       3       0       0       0               0D    416
     100    1781       0       1       0       0     415       000010001D    417
     100       1       0       1       0       0       0               0D    418
     110    1782       0       1       0       0       0       000010001D    419
     110       1       0       2       0       0       0               0D    420
     110    1784       0       1       0       0       0       000010001D    421
     110       1       0       2       0       0       0               0D    422
     110    1786       0       1       0       0       0       000010001D    423
     110       1       0       2       0       0       0               0D    424
     124    1788       0       1       0       0       0       000010001D    425
     124       1       0       3       0       0       0               0D    426
     100    1791       0       1       0       0     425       000010001D    427
     100       1       0       1       0       0       0               0D    428
     110    1792       0       1       0       0       0       000010001D    429
     110       1       0       2       0       0       0               0D    430
     110    1794       0       1       0       0       0       000010001D    431
     110       1       0       2       0       0       0               0D    432
     110    1796       0       1       0       0       0       000010001D    433
     110       1       0       2       0       0       0               0D    434
     124    1798       0       1       0       0       0       000010001D    435
     124       1       0       3       0       0       0               0D    436
     100    1801       0       1       0       0     435       000010001D    437
     100       1       0       1       0       0       0               0D    438
     110    1802       0       1       0       0       0       000010001D    439
     110       1       0       2       0       0       0               0D    440
     110    1804       0       1       0       0       0       000010001D    441
     110       1       0       2       0       0       0               0D    442
     110    1806       0       1       0       0       0       000010001D    443
     110       1       0       2       0       0       0               0D    444
     124    1808       0       1       0       0       0       000010001D    445
     124       1       0       3       0       0       0               0D    446
     100    1811       0       1       0       0     445       000010001D    447
     100       1       0       1       0       0       0               0D    448
     110    1812       0       1       0       0       0       000010001D    449
     110       1       0       2       0       0       0               0D    450
     110    1814       0       1       0       0       0       000010001D    451
     110       1       0       2       0       0       0               0D    452
     110    1816       0       1       0       0       0       000010001D    453
     110       1       0       2       0       0       0               0D    454
     124    1818       0       1       0       0       0       000010001D    455
     124       1       0       3       0       0       0               0D    456
     100    1821       0       1       0       0     455       000010001D    457
     100       1       0       1       0       0       0               0D    458
     110    1822       0       1       0       0       0       000010001D    459
     110       1       0       2       0       0       0               0D    460
     110    1824       0       1       0       0       0       000010001D    461
     110       1       0       2       0       0       0               0D    462
     110    1826       0       1       0       0       0       000010001D    463
     110       1       0       2       0       0       0               0D    464
     124    1828       0       1       0       0       0       000010001D    465
     124       1       0       3       0       0       0               0D    466
     100    1831       0       1       0       0     465       000010001D    467
     100       1       0       1       0       0       0               0D    468
     110    1832       0       1       0       0       0       000010001D    469
     110       1       0       2       0       0       0               0D    470
     110    1834       0       1       0       0       0       000010001D    471
     110       1       0       2       0       0       0               0D    472
     110    1836       0       1       0       0       0       000010001D    473
     110       1       0       2       0       0       0               0D    474
     124    1838       0       1       0       0       0       000010001D    475
     124       1       0       3       0       0       0               0D    476
     100    1841       0       1       0       0     475       000010001D    477
     100       1       0       1       0       0       0               0D    478
     110    1842       0       1       0       0       0       000010001D    479
     110       1       0       2       0       0       0               0D    480
     110    1844       0       1       0       0       0       000010001D    481
     110       1       0       2       0       0       0               0D    482
     110    1846       0       1       0       0       0       000010001D    483
     110       1       0       2       0       0       0               0D    484
     124    1848       0       1       0       0       0       000010001D    485
     124       1       0       3       0       0       0               0D    486
     100    1851       0       1       0       0     485       000010001D    487
     100       1       0       1       0       0       0               0D    488
     110    1852       0       1       0       0       0       000010001D    489
     110       1       0       2       0       0       0               0D    490
     110    1854       0       1       0       0       0       000010001D    491
     110       1       0       2       0       0       0               0D    492
     110    1856       0       1       0       0       0       000010001D    493
     110       1       0       2       0       0       0               0D    494
     124    1858       0       1       0       0       0       000010001D    495
     124       1       0       3       0       0       0               0D    496
     100    1861       0       1       0       0     495       000010001D    497
     100       1       0       1       0       0       0               0D    498
     110    1862       0       1       0       0       0       000010001D    499
     110       1       0       2       0       0       0               0D    500
     110    1864       0       1       0       0       0       000010001D    501
     110       1       0       2       0       0       0               0D    502
     110    1866       0       1       0       0       0       000010001D    503
     110       1       0       2       0       0       0               0D    504
     124    1868       0       1       0       0       0       000010001D    505
     124       1       0       3       0       0       0               0D    506
     100    1871       0       1       0       0     505       000010001D    507
     100       1       0       1       0       0       0               0D    508
     110    1872       0       1       0       0       0       000010001D    509
     110       1       0       2       0       0       0               0D    510
     110    1874       0       1       0       0       0       000010001D    511
     110       1       0       2       0       0       0               0D    512
     110    1876       0       1       0       0       0       000010001D    513
     110       1       0       2       0       0       0               0D    514
     124    1878       0       1       0       0       0       000010001D    515
     124       1       0       3       0       0       0               0D    516
     100    1881       0       1       0       0     515       000010001D    517
     100       1       0       1       0       0       0               0D    518
     110    1882       0       1       0       0       0       000010001D    519
     110       1       0       2       0       0       0               0D    520
     110    1884       0       1       0       0       0       000010001D    521
     110       1       0       2       0       0       0               0D    522
     110    1886       0       1       0       0       0       000010001D    523
     110       1       0       2       0       0       0               0D    524
     124    1888       0       1       0       0       0       000010001D    525
     124       1       0       1       0       0       0               0D    526
     100    1889       0       1       0       0     525       000010001D    527
     100       1       0       1       0       0       0               0D    528
     124    1890       0       1       0       0       0       000010001D    529
     124       1       0       1       0       0       0               0D    530
     100    1891       0       1       0       0     529       000010001D    531
     100       1       0       1       0       0       0               0D    532
     124    1892       0       1       0       0       0       000010001D    533
     124       1       0       1       0       0       0               0D    534
     100    1893       0       1       0       0     533       000010001D    535
     100       1       0       1       0       0       0               0D    536
     110    1894       0       1       0       0       0       000010001D    537
     110       1       0       1       0       0       0               0D    538
     124    1895       0       1       0       0       0       000010001D    539
     124       1       0       1       0       0       0               0D    540
     100    1896       0       1       0       0     539       000010001D    541
     100       1       0       1       0       0       0               0D    542
     124    1897       0       1       0       0       0       000010001D    543
     124       1       0       1       0       0       0               0D    544
     100    1898       0       1       0       0     543       000010001D    545
     100       1       0       1       0       0       0               0D    546
     124    1899       0       1       0       0       0       000010001D    547
     124       1       0       1       0       0       0               0D    548
     100    1900       0       1       0       0     547       000010001D    549
     100       1       0       1       0       0       0               0D    550
     110    1901       0       1       0       0       0       000010001D    551
     110       1       0       1       0       0       0               0D    552
     110    1902       0       1       0       0       0       000010001D    553
     110       1       0       2       0       0       0               0D    554
     110    1904       0       1       0       0       0       000010001D    555
     110       1       0       2       0       0       0               0D    556
     124    1906       0       1       0       0       0       000010001D    557
     124       1       0       3       0       0       0               0D    558
     100    1909       0       1       0       0     557       000010001D    559
     100       1       0       1       0       0       0               0D    560
     110    1910       0       1       0       0       0       000010001D    561
     110       1       0       2       0       0       0               0D    562
     110    1912       0       1       0       0       0       000010001D    563
     110       1       0       2       0       0       0               0D    564
     110    1914       0       1       0       0       0       000010001D    565
     110       1       0       2       0       0       0               0D    566
     124    1916       0       1       0       0       0       000010001D    567
     124       1       0       3       0       0       0               0D    568
     100    1919       0       1       0       0     567       000010001D    569
     100       1       0       1       0       0       0               0D    570
     110    1920       0       1       0       0       0       000010001D    571
     110       1       0       2       0       0       0               0D    572
     110    1922       0       1       0       0       0       000010001D    573
     110       1       0       2       0       0       0               0D    574
     110    1924       0       1       0       0       0       000010001D    575
     110       1       0       2       0       0       0               0D    576
     124    1926       0       1       0       0       0       000010001D    577
     124       1       0       3       0       0       0               0D    578
     100    1929       0       1       0       0     577       000010001D    579
     100       1       0       1       0       0       0               0D    580
     110    1930       0       1       0       0       0       000010001D    581
     110       1       0       2       0       0       0               0D    582
     110    1932       0       1       0       0       0       000010001D    583
     110       1       0       2       0       0       0               0D    584
     110    1934       0       1       0       0       0       000010001D    585
     110       1       0       2       0       0       0               0D    586
     124    1936       0       1       0       0       0       000010001D    587
     124       1       0       3       0       0       0               0D    588
     100    1939       0       1       0       0     587       000010001D    589
     100       1       0       1       0       0       0               0D    590
     110    1940       0       1       0       0       0       000010001D    591
     110       1       0       2       0       0       0               0D    592
     110    1942       0       1       0       0       0       000010001D    593
     110       1       0       2       0       0       0               0D    594
     110    1944       0       1       0       0       0       000010001D    595
     110       1       0       2       0       0       0               0D    596
     124    1946       0       1       0       0       0       000010001D    597
     124       1       0       3       0       0       0               0D    598
     100    1949       0       1       0       0     597       000010001D    599
     100       1       0       1       0       0       0               0D    600
     110    1950       0       1       0       0       0       000010001D    601
     110       1       0       2       0       0       0               0D    602
     110    1952       0       1       0       0       0       000010001D    603
     110       1       0       2       0       0       0               0D    604
     110    1954       0       1       0       0       0       000010001D    605
     110       1       0       2       0       0       0               0D    606
     124    1956       0       1       0       0       0       000010001D    607
     124       1       0       3       0       0       0               0D    608
     100    1959       0       1       0       0     607       000010001D    609
     100       1       0       1       0       0       0               0D    610
     110    1960       0       1       0       0       0       000010001D    611
     110       1       0       2       0       0       0               0D    612
     110    1962       0       1       0       0       0       000010001D    613
     110       1       0       2       0       0       0               0D    614
     110    1964       0       1       0       0       0       000010001D    615
     110       1       0       2       0       0       0               0D    616
     124    1966       0       1       0       0       0       000010001D    617
     124       1       0       3       0       0       0               0D    618
     100    1969       0       1       0       0     617       000010001D    619
     100       1       0       1       0       0       0               0D    620
     110    1970       0       1       0       0       0       000010001D    621
     110       1       0       2       0       0       0               0D    622
     110    1972       0       1       0       0       0       000010001D    623
     110       1       0       2       0       0       0               0D    624
     110    1974       0       1       0       0       0       000010001D    625
     110       1       0       2       0       0       0               0D    626
     124    1976       0       1       0       0       0       000010001D    627
     124       1       0       3       0       0       0               0D    628
     100    1979       0       1       0       0     627       000010001D    629
     100       1       0       1       0       0       0               0D    630
     110    1980       0       1       0       0       0       000010001D    631
     110       1       0       2       0       0       0               0D    632
     110    1982       0       1       0       0       0       000010001D    633
     110       1       0       2       0       0       0               0D    634
     110    1984       0       1       0       0       0       000010001D    635
     110       1       0       2       0       0       0               0D    636
     124    1986       0       1       0       0       0       000010001D    637
     124       1       0       3       0       0       0               0D    638
     100    1989       0       1       0       0     637       000010001D    639
     100       1       0       1       0       0       0               0D    640
     110    1990       0       1       0       0       0       000010001D    641
     110       1       0       2       0       0       0               0D    642
     110    1992       0       1       0       0       0       000010001D    643
     110       1       0       2       0       0       0               0D    644
     110    1994       0       1       0       0       0       000010001D    645
     110       1       0       2       0       0       0               0D    646
     124    1996       0       1       0       0       0       000010001D    647
     124       1       0       3       0       0       0               0D    648
     100    1999       0       1       0       0     647       000010001D    649
     100       1       0       1       0       0       0               0D    650
     110    2000       0       1       0       0       0       000010001D    651
     110       1       0       2       0       0       0               0D    652
     110    2002       0       1       0       0       0       000010001D    653
     110       1       0       2       0       0       0               0D    654
     110    2004       0       1       0       0       0       000010001D    655
     110       1       0       2       0       0       0               0D    656
     124    2006       0       1       0       0       0       000010001D    657
     124       1       0       3       0       0       0               0D    658
     100    2009       0       1       0       0     657       000010001D    659
     100       1       0       1       0       0       0               0D    660
     110    2010       0       1       0       0       0       000010001D    661
     110       1       0       2       0       0       0               0D    662
     110    2012       0       1       0       0       0       000010001D    663
     110       1       0       2       0       0       0               0D    664
     110    2014       0       1       0       0       0       000010001D    665
     110       1       0       2       0       0       0               0D    666
     124    2016       0       1       0       0       0       000010001D    667
     124       1       0       3       0       0       0               0D    668
     100    2019       0       1       0       0     667       000010001D    669
     100       1       0       1       0       0       0               0D    670
     110    2020       0       1       0       0       0       000010001D    671
     110       1       0       2       0       0       0               0D    672
     110    2022       0       1       0       0       0       000010001D    673
     110       1       0       2       0       0       0               0D    674
     110    2024       0       1       0       0       0       000010001D    675
     110       1       0       2       0       0       0               0D    676
     124    2026       0       1       0       0       0       000010001D    677
     124       1       0       3       0       0       0               0D    678
     100    2029       0       1       0       0     677       000010001D    679
     100       1       0       1       0       0       0               0D    680
     110    2030       0       1       0       0       0       000010001D    681
     110       1       0       2       0       0       0               0D    682
     110    2032       0       1       0       0       0       000010001D    683
     110       1       0       2       0       0       0               0D    684
     110    2034       0       1       0       0       0       000010001D    685
     110       1       0       2       0       0       0               0D    686
     124    2036       0       1       0       0       0       000010001D    687
     124       1       0       3       0       0       0               0D    688
     100    2039       0       1       0       0     687       000010001D    689
     100       1       0       1       0       0       0               0D    690
     110    2040       0       1       0       0       0       000010001D    691
     110       1       0       2       0       0       0               0D    692
     110    2042       0       1       0       0       0       000010001D    693
     110       1       0       2       0       0       0               0D    694
     110    2044       0       1       0       0       0       000010001D    695
     110       1       0       2       0       0       0               0D    696
     124    2046       0       1       0       0       0       000010001D    697
     124       1       0       3       0       0       0               0D    698
     100    2049       0       1       0       0     697       000010001D    699
     100       1       0       1       0       0       0               0D    700
     110    2050       0       1       0       0       0       000010001D    701
     110       1       0       2       0       0       0               0D    702
     110    2052       0       1       0       0       0       000010001D    703
     110       1       0       2       0       0       0               0D    704
     110    2054       0       1       0       0       0       000010001D    705
     110       1       0       2       0       0       0               0D    706
     124    2056       0       1       0       0       0       000010001D    707
     124       1       0       3       0       0       0               0D    708
     100    2059       0       1       0       0     707       000010001D    709
     100       1       0       1       0       0       0               0D    710
     110    2060       0       1       0       0       0       000010001D    711
     110       1       0       2       0       0       0               0D    712
     110    2062       0       1       0       0       0       000010001D    713
     110       1       0       2       0       0       0               0D    714
     110    2064       0       1       0       0       0       000010001D    715
     110       1       0       2       0       0       0               0D    716
     124    2066       0       1       0       0       0       000010001D    717
     124       1       0       3       0       0       0               0D    718
     100    2069       0       1       0       0     717       000010001D    719
     100       1       0       1       0       0       0               0D    720
     110    2070       0       1       0       0       0       000010001D    721
     110       1       0       2       0       0       0               0D    722
     110    2072       0       1       0       0       0       000010001D    723
     110       1       0       2       0       0       0               0D    724
     110    2074       0       1       0       0       0       000010001D    725
     110       1       0       2       0       0       0               0D    726
     124    2076       0       1       0       0       0       000010001D    727
     124       1       0       3       0       0       0               0D    728
     100    2079       0       1       0       0     727       000010001D    729
     100       1       0       1       0       0       0               0D    730
     110    2080       0       1       0       0       0       000010001D    731
     110       1       0       2       0       0       0               0D    732
     110    2082       0       1       0       0       0       000010001D    733
     110       1       0       1       0       0       0               0D    734
     124    2083       0       1       0       0       0       000010001D    735
     124       1       0       1       0       0       0               0D    736
     100    2084       0       1       0       0     735       000010001D    737
     100       1       0       1       0       0       0               0D    738
     110    2085       0       1       0       0       0       000010001D    739
     110       1       0       1       0       0       0               0D    740
     124    2086       0       1       0       0       0       000010001D    741
     124       1       0       1       0       0       0               0D    742
     100    2087       0       1       0       0     741       000010001D    743
     100       1       0       1       0       0       0               0D    744
     110    2088       0       1       0       0       0       000010001D    745
     110       1       0       1       0       0       0               0D    746
     124    2089       0       1       0       0       0       000010001D    747
     124       1       0       1       0       0       0               0D    748
     100    2090       0       1       0       0     747       000010001D    749
     100       1       0       1       0       0       0               0D    750
     124    2091       0       1       0       0       0       000010001D    751
     124       1       0       1       0       0       0               0D    752
     100    2092       0       1       0       0     751       000010001D    753
     100       1       0       1       0       0       0               0D    754
     110    2093       0       1       0       0       0       000010001D    755
     110       1       0       1       0       0       0               0D    756
     124    2094       0       1       0       0       0       000010001D    757
     124       1       0       1       0       0       0               0D    758
     100    2095       0       1       0       0     757       000010001D    759
     100       1       0       1       0       0       0               0D    760
     124    2096       0       1       0       0       0       000010001D    761
     124       1       0       1       0       0       0               0D    762
     100    2097       0       1       0       0     761       000010001D    763
     100       1       0       1       0       0       0               0D    764
     124    2098       0       1       0       0       0       000010001D    765
     124       1       0       3       0       0       0               0D    766
     100    2101       0       1       0       0     765       000010001D    767
     100       1       0       1       0       0       0               0D    768
     110    2102       0       1       0       0       0       000010001D    769
     110       1       0       2       0       0       0               0D    770
     124    2104       0       1       0       0       0       000010001D    771
     124       1       0       3       0       0       0               0D    772
     100    2107       0       1       0       0     771       000010001D    773
     100       1       0       1       0       0       0               0D    774
     110    2108       0       1       0       0       0       000010001D    775
     110       1       0       2       0       0       0               0D    776
     110    2110       0       1       0       0       0       000010001D    777
     110       1       0       2       0       0       0               0D    778
     110    2112       0       1       0       0       0       000010001D    779
     110       1       0       2       0       0       0               0D    780
     124    2114       0       1       0       0       0       000010001D    781
     124       1       0       3       0       0       0               0D    782
     100    2117       0       1       0       0     781       000010001D    783
     100       1       0       1       0       0       0               0D    784
     110    2118       0       1       0       0       0       000010001D    785
     110       1       0       2       0       0       0               0D    786
     124    2120       0       1       0       0       0       000010001D    787
     124       1       0       3       0       0       0               0D    788
     100    2123       0       1       0       0     787       000010001D    789
     100       1       0       1       0       0       0               0D    790
     110    2124       0       1       0       0       0       000010001D    791
     110       1       0       2       0       0       0               0D    792
     110    2126       0       1       0       0       0       000010001D    793
     110       1       0       2       0       0       0               0D    794
     110    2128       0       1       0       0       0       000010001D    795
     110       1       0       2       0       0       0               0D    796
     124    2130       0       1       0       0       0       000010001D    797
     124       1       0       3       0       0       0               0D    798
     100    2133       0       1       0       0     797       000010001D    799
     100       1       0       1       0       0       0               0D    800
     110    2134       0       1       0       0       0       000010001D    801
     110       1       0       2       0       0       0               0D    802
     124    2136       0       1       0       0       0       000010001D    803
     124       1       0       3       0       0       0               0D    804
     100    2139       0       1       0       0     803       000010001D    805
     100       1       0       1       0       0       0               0D    806
     110    2140       0       1       0       0       0       000010001D    807
     110       1       0       2       0       0       0               0D    808
     110    2142       0       1       0       0       0       000010001D    809
     110       1       0       2       0       0       0               0D    810
     110    2144       0       1       0       0       0       000010001D    811
     110       1       0       2       0       0       0               0D    812
     124    2146       0       1       0       0       0       000010001D    813
     124       1       0       3       0       0       0               0D    814
     100    2149       0       1       0       0     813       000010001D    815
     100       1       0       1       0       0       0               0D    816
     110    2150       0       1       0       0       0       000010001D    817
     110       1       0       2       0       0       0               0D    818
     124    2152       0       1       0       0       0       000010001D    819
     124       1       0       3       0       0       0               0D    820
     100    2155       0       1       0       0     819       000010001D    821
     100       1       0       1       0       0       0               0D    822
     110    2156       0       1       0       0       0       000010001D    823
     110       1       0       2       0       0       0               0D    824
     110    2158       0       1       0       0       0       000010001D    825
     110       1       0       2       0       0       0               0D    826
     110    2160       0       1       0       0       0       000010001D    827
     110       1       0       2       0       0       0               0D    828
     124    2162       0       1       0       0       0       000010001D    829
     124       1       0       3       0       0       0               0D    830
     100    2165       0       1       0       0     829       000010001D    831
     100       1       0       1       0       0       0               0D    832
     110    2166       0       1       0       0       0       000010001D    833
     110       1       0       2       0       0       0               0D    834
     124    2168       0       1       0       0       0       000010001D    835
     124       1       0       3       0       0       0               0D    836
     100    2171       0       1       0       0     835       000010001D    837
     100       1       0       1       0       0       0               0D    838
     110    2172       0       1       0       0       0       000010001D    839
     110       1       0       2       0       0       0               0D    840
     110    2174       0       1       0       0       0       000010001D    841
     110       1       0       2       0       0       0               0D    842
     110    2176       0       1       0       0       0       000010001D    843
     110       1       0       2       0       0       0               0D    844
     124    2178       0       1       0       0       0       000010001D    845
     124       1       0       3       0       0       0               0D    846
     100    2181       0       1       0       0     845       000010001D    847
     100       1       0       1       0       0       0               0D    848
     110    2182       0       1       0       0       0       000010001D    849
     110       1       0       2       0       0       0               0D    850
     124    2184       0       1       0       0       0       000010001D    851
     124       1       0       3       0       0       0               0D    852
     100    2187       0       1       0       0     851       000010001D    853
     100       1       0       1       0       0       0               0D    854
     110    2188       0       1       0       0       0       000010001D    855
     110       1       0       2       0       0       0               0D    856
     110    2190       0       1       0       0       0       000010001D    857
     110       1       0       2       0       0       0               0D    858
     110    2192       0       1       0       0       0       000010001D    859
     110       1       0       2       0       0       0               0D    860
     124    2194       0       1       0       0       0       000010001D    861
     124       1       0       3       0       0       0               0D    862
     100    2197       0       1       0       0     861       000010001D    863
     100       1       0       1       0       0       0               0D    864
     110    2198       0       1       0       0       0       000010001D    865
     110       1       0       2       0       0       0               0D    866
     124    2200       0       1       0       0       0       000010001D    867
     124       1       0       3       0       0       0               0D    868
     100    2203       0       1       0       0     867       000010001D    869
     100       1       0       1       0       0       0               0D    870
     110    2204       0       1       0       0       0       000010001D    871
     110       1       0       2       0       0       0               0D    872
     110    2206       0       1       0       0       0       000010001D    873
     110       1       0       2       0       0       0               0D    874
     110    2208       0       1       0       0       0       000010001D    875
     110       1       0       2       0       0       0               0D    876
     124    2210       0       1       0       0       0       000010001D    877
     124       1       0       1       0       0       0               0D    878
     100    2211       0       1       0       0     877       000010001D    879
     100       1       0       1       0       0       0               0D    880
     124    2212       0       1       0       0       0       000010001D    881
     124       1       0       1       0       0       0               0D    882
     100    2213       0       1       0       0     881       000010001D    883
     100       1       0       1       0       0       0               0D    884
     124    2214       0       1       0       0       0       000010001D    885
     124       1       0       1       0       0       0               0D    886
     100    2215       0       1       0       0     885       000010001D    887
     100       1       0       1       0       0       0               0D    888
     110    2216       0       1       0       0       0       000010001D    889
     110       1       0       1       0       0       0               0D    890
     110    2217       0       1       0       0       0       000010001D    891
     110       1       0       1       0       0       0               0D    892
     124    2218       0       1       0       0       0       000010001D    893
     124       1       0       1       0       0       0               0D    894
     100    2219       0       1       0       0     893       000010001D    895
     100       1       0       1       0       0       0               0D    896
     110    2220       0       1       0       0       0       000010001D    897
     110       1       0       2       0       0       0               0D    898
     124    2222       0       1       0       0       0       000010001D    899
     124       1       0       3       0       0       0               0D    900
     100    2225       0       1       0       0     899       000010001D    901
     100       1       0       1       0       0       0               0D    902
     110    2226       0       1       0       0       0       000010001D    903
     110       1       0       2       0       0       0               0D    904
     124    2228       0       1       0       0       0       000010001D    905
     124       1       0       3       0       0       0               0D    906
     100    2231       0       1       0       0     905       000010001D    907
     100       1       0       1       0       0       0               0D    908
     110    2232       0       1       0       0       0       000010001D    909
     110       1       0       2       0       0       0               0D    910
     110    2234       0       1       0       0       0       000010001D    911
     110       1       0       2       0       0       0               0D    912
     124    2236       0       1       0       0       0       000010001D    913
     124       1       0       3       0       0       0               0D    914
     100    2239       0       1       0       0     913       000010001D    915
     100       1       0       1       0       0       0               0D    916
     110    2240       0       1       0       0       0       000010001D    917
     110       1       0       2       0       0       0               0D    918
     124    2242       0       1       0       0       0       000010001D    919
     124       1       0       3       0       0       0               0D    920
     100    2245       0       1       0       0     919       000010001D    921
     100       1       0       1       0       0       0               0D    922
     110    2246       0       1       0       0       0       000010001D    923
     110       1       0       2       0       0       0               0D    924
     110    2248       0       1       0       0       0       000010001D    925
     110       1       0       2       0       0       0               0D    926
     110    2250       0       1       0       0       0       000010001D    927
     110       1       0       2       0       0       0               0D    928
     124    2252       0       1       0       0       0       000010001D    929
     124       1       0       3       0       0       0               0D    930
     100    2255       0       1       0       0     929       000010001D    931
     100       1       0       1       0       0       0               0D    932
     110    2256       0       1       0       0       0       000010001D    933
     110       1       0       2       0       0       0               0D    934
     124    2258       0       1       0       0       0       000010001D    935
     124       1       0       3       0       0       0               0D    936
     100    2261       0       1       0       0     935       000010001D    937
     100       1       0       1       0       0       0               0D    938
     110    2262       0       1       0       0       0       000010001D    939
     110       1       0       2       0       0       0               0D    940
     110    2264       0       1       0       0       0       000010001D    941
     110       1       0       2       0       0       0               0D    942
     110    2266       0       1       0       0       0       000010001D    943
     110       1       0       2       0       0       0               0D    944
     124    2268       0       1       0       0       0       000010001D    945
     124       1       0       3       0       0       0               0D    946
     100    2271       0       1       0       0     945       000010001D    947
     100       1       0       1       0       0       0               0D    948
     110    2272       0       1       0       0       0       000010001D    949
     110       1       0       2       0       0       0               0D    950
     124    2274       0       1       0       0       0       000010001D    951
     124       1       0       3       0       0       0               0D    952
     100    2277       0       1       0       0     951       000010001D    953
     100       1       0       1       0       0       0               0D    954
     110    2278       0       1       0       0       0       000010001D    955
     110       1       0       2       0       0       0               0D    956
     110    2280       0       1       0       0       0       000010001D    957
     110       1       0       2       0       0       0               0D    958
     110    2282       0       1       0       0       0       000010001D    959
     110       1       0       2       0       0       0               0D    960
     124    2284       0       1       0       0       0       000010001D    961
     124       1       0       3       0       0       0               0D    962
     100    2287       0       1       0       0     961       000010001D    963
     100       1       0       1       0       0       0               0D    964
     110    2288       0       1       0       0       0       000010001D    965
     110       1       0       2       0       0       0               0D    966
     124    2290       0       1       0       0       0       000010001D    967
     124       1       0       3       0       0       0               0D    968
     100    2293       0       1       0       0     967       000010001D    969
     100       1       0       1       0       0       0               0D    970
     110    2294       0       1       0       0       0       000010001D    971
     110       1       0       2       0       0       0               0D    972
     110    2296       0       1       0       0       0       000010001D    973
     110       1       0       2       0       0       0               0D    974
     110    2298       0       1       0       0       0       000010001D    975
     110       1       0       2       0       0       0               0D    976
     124    2300       0       1       0       0       0       000010001D    977
     124       1       0       3       0       0       0               0D    978
     100    2303       0       1       0       0     977       000010001D    979
     100       1       0       1       0       0       0               0D    980
     110    2304       0       1       0       0       0       000010001D    981
     110       1       0       2       0       0       0               0D    982
     124    2306       0       1       0       0       0       000010001D    983
     124       1       0       3       0       0       0               0D    984
     100    2309       0       1       0       0     983       000010001D    985
     100       1       0       1       0       0       0               0D    986
     110    2310       0       1       0       0       0       000010001D    987
     110       1       0       2       0       0       0               0D    988
     110    2312       0       1       0       0       0       000010001D    989
     110       1       0       2       0       0       0               0D    990
     110    2314       0       1       0       0       0       000010001D    991
     110       1       0       2       0       0       0               0D    992
     124    2316       0       1       0       0       0       000010001D    993
     124       1       0       3       0       0       0               0D    994
     100    2319       0       1       0       0     993       000010001D    995
     100       1       0       1       0       0       0               0D    996
     110    2320       0       1       0       0       0       000010001D    997
     110       1       0       2       0       0       0               0D    998
     124    2322       0       1       0       0       0       000010001D    999
     124       1       0       3       0       0       0               0D   1000
     100    2325       0       1       0       0     999       000010001D   1001
     100       1       0       1       0       0       0               0D   1002
     110    2326       0       1       0       0       0       000010001D   1003
     110       1       0       2       0       0       0               0D   1004
     110    2328       0       1       0       0       0       000010001D   1005
     110       1       0       2       0       0       0               0D   1006
     110    2330       0       1       0       0       0       000010001D   1007
     110       1       0       2       0       0       0               0D   1008
     124    2332       0       1       0       0       0       000010001D   1009
     124       1       0       3       0       0       0               0D   1010
     100    2335       0       1       0       0    1009       000010001D   1011
     100       1       0       1       0       0       0               0D   1012
     110    2336       0       1       0       0       0       000010001D   1013
     110       1       0       2       0       0       0               0D   1014
     124    2338       0       1       0       0       0       000010001D   1015
     124       1       0       3       0       0       0               0D   1016
     100    2341       0       1       0       0    1015       000010001D   1017
     100       1       0       1       0       0       0               0D   1018
     110    2342       0       1       0       0       0       000010001D   1019
     110       1       0       2       0       0       0               0D   1020
     110    2344       0       1       0       0       0       000010001D   1021
     110       1       0       2       0       0       0               0D   1022
     110    2346       0       1       0       0       0       000010001D   1023
     110       1       0       2       0       0       0               0D   1024
     124    2348       0       1       0       0       0       000010001D   1025
     124       1       0       3       0       0       0               0D   1026
     100    2351       0       1       0       0    1025       000010001D   1027
     100       1       0       1       0       0       0               0D   1028
     110    2352       0       1       0       0       0       000010001D   1029
     110       1       0       2       0       0       0               0D   1030
     124    2354       0       1       0       0       0       000010001D   1031
     124       1       0       3       0       0       0               0D   1032
     100    2357       0       1       0       0    1031       000010001D   1033
     100       1       0       1       0       0       0               0D   1034
     110    2358       0       1       0       0       0       000010001D   1035
     110       1       0       2       0       0       0               0D   1036
     110    2360       0       1       0       0       0       000010001D   1037
     110       1       0       2       0       0       0               0D   1038
     110    2362       0       1       0       0       0       000010001D   1039
     110       1       0       2       0       0       0               0D   1040
     110    2364       0       1       0       0       0       000010001D   1041
     110       1       0       1       0       0       0               0D   1042
     124    2365       0       1       0       0       0       000010001D   1043
     124       1       0       1       0       0       0               0D   1044
     100    2366       0       1       0       0    1043       000010001D   1045
     100       1       0       1       0       0       0               0D   1046
     110    2367       0       1       0       0       0       000010001D   1047
     110       1       0       1       0       0       0               0D   1048
     124    2368       0       1       0       0       0       000010001D   1049
     124       1       0       1       0       0       0               0D   1050
     100    2369       0       1       0       0    1049       000010001D   1051
     100       1       0       1       0       0       0               0D   1052
     110    2370       0       1       0       0       0       000010001D   1053
     110       1       0       1       0       0       0               0D   1054
     110    2371       0       1       0       0       0       000010001D   1055
     110       1       0       1       0       0       0               0D   1056
     124    2372       0       1       0       0       0       000010001D   1057
     124       1       0       1       0       0       0               0D   1058
     100    2373       0       1       0       0    1057       000010001D   1059
     100       1       0       1       0       0       0               0D   1060
     110    2374       0       1       0       0       0       000010001D   1061
     110       1       0       1       0       0       0               0D   1062
     124    2375       0       1       0       0       0       000010001D   1063
     124       1       0       1       0       0       0               0D   1064
     100    2376       0       1       0       0    1063       000010001D   1065
     100       1       0       1       0       0       0               0D   1066
     110    2377       0       1       0       0       0       000010001D   1067
     110       1       0       1       0       0       0               0D   1068
     110    2378       0       1       0       0       0       000010001D   1069
     110       1       0       2       0       0       0               0D   1070
     124    2380       0       1       0       0       0       000010001D   1071
     124       1       0       3       0       0       0               0D   1072
     100    2383       0       1       0       0    1071       000010001D   1073
     100       1       0       1       0       0       0               0D   1074
     110    2384       0       1       0       0       0       000010001D   1075
     110       1       0       2       0       0       0               0D   1076
     110    2386       0       1       0       0       0       000010001D   1077
     110       1       0       2       0       0       0               0D   1078
     110    2388       0       1       0       0       0       000010001D   1079
     110       1       0       2       0       0       0               0D   1080
     124    2390       0       1       0       0       0       000010001D   1081
     124       1       0       3       0       0       0               0D   1082
     100    2393       0       1       0       0    1081       000010001D   1083
     100       1       0       1       0       0       0               0D   1084
     124    2394       0       1       0       0       0       000010001D   1085
     124       1       0       3       0       0       0               0D   1086
     100    2397       0       1       0       0    1085       000010001D   1087
     100       1       0       1       0       0       0               0D   1088
     110    2398       0       1       0       0       0       000010001D   1089
     110       1       0       2       0       0       0               0D   1090
     124    2400       0       1       0       0       0       000010001D   1091
     124       1       0       3       0       0       0               0D   1092
     100    2403       0       1       0       0    1091       000010001D   1093
     100       1       0       1       0       0       0               0D   1094
     110    2404       0       1       0       0       0       000010001D   1095
     110       1       0       2       0       0       0               0D   1096
     110    2406       0       1       0       0       0       000010001D   1097
     110       1       0       2       0       0       0               0D   1098
     110    2408       0       1       0       0       0       000010001D   1099
     110       1       0       2       0       0       0               0D   1100
     110    2410       0       1       0       0       0       000010001D   1101
     110       1       0       1       0       0       0               0D   1102
     110    2411       0       1       0       0       0       000010001D   1103
     110       1       0       1       0       0       0               0D   1104
     110    2412       0       1       0       0       0       000010001D   1105
     110       1       0       1       0       0       0               0D   1106
     110    2413       0       1       0       0       0       000010001D   1107
     110       1       0       1       0       0       0               0D   1108
     110    2414       0       1       0       0       0       000010001D   1109
     110       1       0       1       0       0       0               0D   1110
     110    2415       0       1       0       0       0       000010001D   1111
     110       1       0       1       0       0       0               0D   1112
     110    2416       0       1       0       0       0       000010001D   1113
     110       1       0       1       0       0       0               0D   1114
     110    2417       0       1       0       0       0       000010001D   1115
     110       1       0       1       0       0       0               0D   1116
     110    2418       0       1       0       0       0       000010001D   1117
     110       1       0       1       0       0       0               0D   1118
     110    2419       0       1       0       0       0       000010001D   1119
     110       1       0       1       0       0       0               0D   1120
     110    2420       0       1       0       0       0       000010001D   1121
     110       1       0       1       0       0       0               0D   1122
     110    2421       0       1       0       0       0       000010001D   1123
     110       1       0       1       0       0       0               0D   1124
     110    2422       0       1       0       0       0       000010001D   1125
     110       1       0       1       0       0       0               0D   1126
     110    2423       0       1       0       0       0       000010001D   1127
     110       1       0       1       0       0       0               0D   1128
     110    2424       0       1       0       0       0       000010001D   1129
     110       1       0       1       0       0       0               0D   1130
     110    2425       0       1       0       0       0       000010001D   1131
     110       1       0       1       0       0       0               0D   1132
     110    2426       0       1       0       0       0       000010001D   1133
     110       1       0       1       0       0       0               0D   1134
     110    2427       0       1       0       0       0       000010001D   1135
     110       1       0       1       0       0       0               0D   1136
     110    2428       0       1       0       0       0       000010001D   1137
     110       1       0       1       0       0       0               0D   1138
     110    2429       0       1       0       0       0       000010001D   1139
     110       1       0       1       0       0       0               0D   1140
     110    2430       0       1       0       0       0       000010001D   1141
     110       1       0       1       0       0       0               0D   1142
     110    2431       0       1       0       0       0       000010001D   1143
     110       1       0       1       0       0       0               0D   1144
     110    2432       0       1       0       0       0       000010001D   1145
     110       1       0       1       0       0       0               0D   1146
     110    2433       0       1       0       0       0       000010001D   1147
     110       1       0       1       0       0       0               0D   1148
     110    2434       0       1       0       0       0       000010001D   1149
     110       1       0       1       0       0       0               0D   1150
     110    2435       0       1       0       0       0       000010001D   1151
     110       1       0       1       0       0       0               0D   1152
     110    2436       0       1       0       0       0       000010001D   1153
     110       1       0       1       0       0       0               0D   1154
     110    2437       0       1       0       0       0       000010001D   1155
     110       1       0       1       0       0       0               0D   1156
     110    2438       0       1       0       0       0       000010001D   1157
     110       1       0       1       0       0       0               0D   1158
     110    2439       0       1       0       0       0       000010001D   1159
     110       1       0       1       0       0       0               0D   1160
     110    2440       0       1       0       0       0       000010001D   1161
     110       1       0       1       0       0       0               0D   1162
     110    2441       0       1       0       0       0       000010001D   1163
     110       1       0       1       0       0       0               0D   1164
     110    2442       0       1       0       0       0       000010001D   1165
     110       1       0       1       0       0       0               0D   1166
     110    2443       0       1       0       0       0       000010001D   1167
     110       1       0       1       0       0       0               0D   1168
     110    2444       0       1       0       0       0       000010001D   1169
     110       1       0       1       0       0       0               0D   1170
     110    2445       0       1       0       0       0       000010001D   1171
     110       1       0       1       0       0       0               0D   1172
     110    2446       0       1       0       0       0       000010001D   1173
     110       1       0       1       0       0       0               0D   1174
     126    2447       0       1       0       0       0       000010001D   1175
     126       1       0     279       0       0       0               0D   1176
     110    2726       0       1       0       0       0       000010001D   1177
     110       1       0       1       0       0       0               0D   1178
     126    2727       0       1       0       0       0       000010001D   1179
     126       1       0     279       0       0       0               0D   1180
     110    3006       0       1       0       0       0       000010001D   1181
     110       1       0       1       0       0       0               0D   1182
     126    3007       0       1       0       0       0       000010001D   1183
     126       1       0     279       0       0       0               0D   1184
     110    3286       0       1       0       0       0       000010001D   1185
     110       1       0       1       0       0       0               0D   1186
     126    3287       0       1       0       0       0       000010001D   1187
     126       1       0     279       0       0       0               0D   1188
     110    3566       0       1       0       0       0       000010001D   1189
     110       1       0       1       0       0       0               0D   1190
     110    3567       0       1       0       0       0       000010001D   1191
     110       1       0       1       0       0       0               0D   1192
     110    3568       0       1       0       0       0       000010001D   1193
     110       1       0       1       0       0       0               0D   1194
     110    3569       0       1       0       0       0       000010001D   1195
     110       1       0       1       0       0       0               0D   1196
     110    3570       0       1       0       0       0       000010001D   1197
     110       1       0       1       0       0       0               0D   1198
     110    3571       0       1       0       0       0       000010001D   1199
     110       1       0       2       0       0       0               0D   1200
     110    3573       0       1       0       0       0       000010001D   1201
     110       1       0       2       0       0       0               0D   1202
     110    3575       0       1       0       0       0       000010001D   1203
     110       1       0       2       0       0       0               0D   1204
     124    3577       0       1       0       0       0       000010001D   1205
     124       1       0       3       0       0       0               0D   1206
     100    3580       0       1       0       0    1205       000010001D   1207
     100       1       0       1       0       0       0               0D   1208
     124    3581       0       1       0       0       0       000010001D   1209
     124       1       0       3       0       0       0               0D   1210
     100    3584       0       1       0       0    1209       000010001D   1211
     100       1       0       2       0       0       0               0D   1212
     110    3586       0       1       0       0       0       000010001D   1213
     110       1       0       2       0       0       0               0D   1214
     124    3588       0       1       0       0       0       000010001D   1215
     124       1       0       3       0       0       0               0D   1216
     100    3591       0       1       0       0    1215       000010001D   1217
     100       1       0       1       0       0       0               0D   1218
     124    3592       0       1       0       0       0       000010001D   1219
     124       1       0       3       0       0       0               0D   1220
     100    3595       0       1       0       0    1219       000010001D   1221
     100       1       0       2       0       0       0               0D   1222
     110    3597       0       1       0       0       0       000010001D   1223
     110       1       0       2       0       0       0               0D   1224
     110    3599       0       1       0       0       0       000010001D   1225
     110       1       0       2       0       0       0               0D   1226
     110    3601       0       1       0       0       0       000010001D   1227
     110       1       0       2       0       0       0               0D   1228
     124    3603       0       1       0       0       0       000010001D   1229
     124       1       0       3       0       0       0               0D   1230
     100    3606       0       1       0       0    1229       000010001D   1231
     100       1       0       1       0       0       0               0D   1232
     124    3607       0       1       0       0       0       000010001D   1233
     124       1       0       3       0       0       0               0D   1234
     100    3610       0       1       0       0    1233       000010001D   1235
     100       1       0       2       0       0       0               0D   1236
     110    3612       0       1       0       0       0       000010001D   1237
     110       1       0       2       0       0       0               0D   1238
     124    3614       0       1       0       0       0       000010001D   1239
     124       1       0       3       0       0       0               0D   1240
     100    3617       0       1       0       0    1239       000010001D   1241
     100       1       0       1       0       0       0               0D   1242
     124    3618       0       1       0       0       0       000010001D   1243
     124       1       0       3       0       0       0               0D   1244
     100    3621       0       1       0       0    1243       000010001D   1245
     100       1       0       2       0       0       0               0D   1246
     110    3623       0       1       0       0       0       000010001D   1247
     110       1       0       2       0       0       0               0D   1248
     110    3625       0       1       0       0       0       000010001D   1249
     110       1       0       2       0       0       0               0D   1250
     110    3627       0       1       0       0       0       000010001D   1251
     110       1       0       2       0       0       0               0D   1252
     110    3629       0       1       0       0       0       000010001D   1253
     110       1       0       2       0       0       0               0D   1254
     110    3631       0       1       0       0       0       000010001D   1255
     110       1       0       2       0       0       0               0D   1256
     110    3633       0       1       0       0       0       000010001D   1257
     110       1       0       2       0       0       0               0D   1258
     110    3635       0       1       0       0       0       000010001D   1259
     110       1       0       2       0       0       0               0D   1260
     110    3637       0       1       0       0       0       000010001D   1261
     110       1       0       2       0       0       0               0D   1262
     110    3639       0       1       0       0       0       000010001D   1263
     110       1       0       2       0       0       0               0D   1264
     110    3641       0       1       0       0       0       000010001D   1265
     110       1       0       2       0       0       0               0D   1266
     110    3643       0       1       0       0       0       000010001D   1267
     110       1       0       2       0       0       0               0D   1268
     110    3645       0       1       0       0       0       000010001D   1269
     110       1       0       2       0       0       0               0D   1270
     110    3647       0       1       0       0       0       000010001D   1271
     110       1       0       2       0       0       0               0D   1272
     110    3649       0       1       0       0       0       000010001D   1273
     110       1       0       2       0       0       0               0D   1274
     110    3651       0       1       0       0       0       000010001D   1275
     110       1       0       2       0       0       0               0D   1276
     110    3653       0       1       0       0       0       000010001D   1277
     110       1       0       2       0       0       0               0D   1278
     110    3655       0       1       0       0       0       000010001D   1279
     110       1       0       2       0       0       0               0D   1280
     110    3657       0       1       0       0       0       000010001D   1281
     110       1       0       2       0       0       0               0D   1282
     110    3659       0       1       0       0       0       000010001D   1283
     110       1       0       2       0       0       0               0D   1284
     110    3661       0       1       0       0       0       000010001D   1285
     110       1       0       2       0       0       0               0D   1286
     110    3663       0       1       0       0       0       000010001D   1287
     110       1       0       2       0       0       0               0D   1288
     110    3665       0       1       0       0       0       000010001D   1289
     110       1       0       2       0       0       0               0D   1290
     110    3667       0       1       0       0       0       000010001D   1291
     110       1       0       2       0       0       0               0D   1292
     110    3669       0       1       0       0       0       000010001D   1293
     110       1       0       2       0       0       0               0D   1294
     110    3671       0       1       0       0       0       000010001D   1295
     110       1       0       2       0       0       0               0D   1296
     110    3673       0       1       0       0       0       000010001D   1297
     110       1       0       2       0       0       0               0D   1298
     110    3675       0       1       0       0       0       000010001D   1299
     110       1       0       2       0       0       0               0D   1300
     110    3677       0       1       0       0       0       000010001D   1301
     110       1       0       2       0       0       0               0D   1302
     110    3679       0       1       0       0       0       000010001D   1303
     110       1       0       2       0       0       0               0D   1304
     110    3681       0       1       0       0       0       000010001D   1305
     110       1       0       2       0       0       0               0D   1306
     110    3683       0       1       0       0       0       000010001D   1307
     110       1       0       2       0       0       0               0D   1308
     110    3685       0       1       0       0       0       000010001D   1309
     110       1       0       2       0       0       0               0D   1310
     110    3687       0       1       0       0       0       000010001D   1311
     110       1       0       2       0       0       0               0D   1312
     110    3689       0       1       0       0       0       000010001D   1313
     110       1       0       2       0       0       0               0D   1314
     110    3691       0       1       0       0       0       000010001D   1315
     110       1       0       2       0       0       0               0D   1316
     110    3693       0       1       0       0       0       000010001D   1317
     110       1       0       2       0       0       0               0D   1318
     110    3695       0       1       0       0       0       000010001D   1319
     110       1       0       2       0       0       0               0D   1320
     124    3697       0       1       0       0       0       000010001D   1321
     124       1       0       3       0       0       0               0D   1322
     100    3700       0       1       0       0    1321       000010001D   1323
     100       1       0       1       0       0       0               0D   1324
     124    3701       0       1       0       0       0       000010001D   1325
     124       1       0       3       0       0       0               0D   1326
     100    3704       0       1       0       0    1325       000010001D   1327
     100       1       0       2       0       0       0               0D   1328
     110    3706       0       1       0       0       0       000010001D   1329
     110       1       0       2       0       0       0               0D   1330
     124    3708       0       1       0       0       0       000010001D   1331
     124       1       0       3       0       0       0               0D   1332
     100    3711       0       1       0       0    1331       000010001D   1333
     100       1       0       1       0       0       0               0D   1334
     124    3712       0       1       0       0       0       000010001D   1335
     124       1       0       3       0       0       0               0D   1336
     100    3715       0       1       0       0    1335       000010001D   1337
     100       1       0       2       0       0       0               0D   1338
     110    3717       0       1       0       0       0       000010001D   1339
     110       1       0       2       0       0       0               0D   1340
     110    3719       0       1       0       0       0       000010001D   1341
     110       1       0       2       0       0       0               0D   1342
     110    3721       0       1       0       0       0       000010001D   1343
     110       1       0       2       0       0       0               0D   1344
     124    3723       0       1       0       0       0       000010001D   1345
     124       1       0       3       0       0       0               0D   1346
     100    3726       0       1       0       0    1345       000010001D   1347
     100       1       0       1       0       0       0               0D   1348
     124    3727       0       1       0       0       0       000010001D   1349
     124       1       0       3       0       0       0               0D   1350
     100    3730       0       1       0       0    1349       000010001D   1351
     100       1       0       2       0       0       0               0D   1352
     110    3732       0       1       0       0       0       000010001D   1353
     110       1       0       2       0       0       0               0D   1354
     124    3734       0       1       0       0       0       000010001D   1355
     124       1       0       3       0       0       0               0D   1356
     100    3737       0       1       0       0    1355       000010001D   1357
     100       1       0       1       0       0       0               0D   1358
     124    3738       0       1       0       0       0       000010001D   1359
     124       1       0       3       0       0       0               0D   1360
     100    3741       0       1       0       0    1359       000010001D   1361
     100       1       0       2       0       0       0               0D   1362
     110    3743       0       1       0       0       0       000010001D   1363
     110       1       0       2       0       0       0               0D   1364
     110    3745       0       1       0       0       0       000010001D   1365
     110       1       0       2       0       0       0               0D   1366
     110    3747       0       1       0       0       0       000010001D   1367
     110       1       0       2       0       0       0               0D   1368
     110    3749       0       1       0       0       0       000010001D   1369
     110       1       0       2       0       0       0               0D   1370
     110    3751       0       1       0       0       0       000010001D   1371
     110       1       0       2       0       0       0               0D   1372
     110    3753       0       1       0       0       0       000010001D   1373
     110       1       0       2       0       0       0               0D   1374
     110    3755       0       1       0       0       0       000010001D   1375
     110       1       0       2       0       0       0               0D   1376
     110    3757       0       1       0       0       0       000010001D   1377
     110       1       0       2       0       0       0               0D   1378
     110    3759       0       1       0       0       0       000010001D   1379
     110       1       0       2       0       0       0               0D   1380
     110    3761       0       1       0       0       0       000010001D   1381
     110       1       0       2       0       0       0               0D   1382
     124    3763       0       1       0       0       0       000010001D   1383
     124       1       0       2       0       0       0               0D   1384
     100    3765       0       1       0       0    1383       000010001D   1385
     100       1       0       1       0       0       0               0D   1386
     124    3766       0       1       0       0       0       000010001D   1387
     124       1       0       3       0       0       0               0D   1388
     100    3769       0       1       0       0    1387       000010001D   1389
     100       1       0       1       0       0       0               0D   1390
     110    3770       0       1       0       0       0       000010001D   1391
     110       1       0       2       0       0       0               0D   1392
     110    3772       0       1       0       0       0       000010001D   1393
     110       1       0       2       0       0       0               0D   1394
     110    3774       0       1       0       0       0       000010001D   1395
     110       1       0       2       0       0       0               0D   1396
     110    3776       0       1       0       0       0       000010001D   1397
     110       1       0       2       0       0       0               0D   1398
     124    3778       0       1       0       0       0       000010001D   1399
     124       1       0       3       0       0       0               0D   1400
     100    3781       0       1       0       0    1399       000010001D   1401
     100       1       0       1       0       0       0               0D   1402
     124    3782       0       1       0       0       0       000010001D   1403
     124       1       0       2       0       0       0               0D   1404
     100    3784       0       1       0       0    1403       000010001D   1405
     100       1       0       1       0       0       0               0D   1406
     110    3785       0       1       0       0       0       000010001D   1407
     110       1       0       2       0       0       0               0D   1408
     110    3787       0       1       0       0       0       000010001D   1409
     110       1       0       2       0       0       0               0D   1410
     110    3789       0       1       0       0       0       000010001D   1411
     110       1       0       2       0       0       0               0D   1412
     110    3791       0       1       0       0       0       000010001D   1413
     110       1       0       2       0       0       0               0D   1414
     110    3793       0       1       0       0       0       000010001D   1415
     110       1       0       2       0       0       0               0D   1416
     110    3795       0       1       0       0       0       000010001D   1417
     110       1       0       2       0       0       0               0D   1418
     110    3797       0       1       0       0       0       000010001D   1419
     110       1       0       2       0       0       0               0D   1420
     110    3799       0       1       0       0       0       000010001D   1421
     110       1       0       2       0       0       0               0D   1422
     110    3801       0       1       0       0       0       000010001D   1423
     110       1       0       2       0       0       0               0D   1424
     110    3803       0       1       0       0       0       000010001D   1425
     110       1       0       2       0       0       0               0D   1426
     110    3805       0       1       0       0       0       000010001D   1427
     110       1       0       2       0       0       0               0D   1428
     110    3807       0       1       0       0       0       000010001D   1429
     110       1       0       2       0       0       0               0D   1430
     110    3809       0       1       0       0       0       000010001D   1431
     110       1       0       2       0       0       0               0D   1432
     110    3811       0       1       0       0       0       000010001D   1433
     110       1       0       2       0       0       0               0D   1434
     110    3813       0       1       0       0       0       000010001D   1435
     110       1       0       2       0       0       0               0D   1436
     110    3815       0       1       0       0       0       000010001D   1437
     110       1       0       2       0       0       0               0D   1438
     110    3817       0       1       0       0       0       000010001D   1439
     110       1       0       2       0       0       0               0D   1440
     110    3819       0       1       0       0       0       000010001D   1441
     110       1       0       2       0       0       0               0D   1442
     110    3821       0       1       0       0       0       000010001D   1443
     110       1       0       2       0       0       0               0D   1444
     110    3823       0       1       0       0       0       000010001D   1445
     110       1       0       2       0       0       0               0D   1446
     110    3825       0       1       0       0       0       000010001D   1447
     110       1       0       2       0       0       0               0D   1448
     110    3827       0       1       0       0       0       000010001D   1449
     110       1       0       2       0       0       0               0D   1450
     110    3829       0       1       0       0       0       000010001D   1451
     110       1       0       2       0       0       0               0D   1452
     110    3831       0       1       0       0       0       000010001D   1453
     110       1       0       2       0       0       0               0D   1454
     110    3833       0       1       0       0       0       000010001D   1455
     110       1       0       2       0       0       0               0D   1456
     110    3835       0       1       0       0       0       000010001D   1457
     110       1       0       2       0       0       0               0D   1458
     110    3837       0       1       0       0       0       000010001D   1459
     110       1       0       2       0       0       0               0D   1460
     110    3839       0       1       0       0       0       000010001D   1461
     110       1       0       2       0       0       0               0D   1462
     110    3841       0       1       0       0       0       000010001D   1463
     110       1       0       2       0       0       0               0D   1464
     110    3843       0       1       0       0       0       000010001D   1465
     110       1       0       2       0       0       0               0D   1466
     110    3845       0       1       0       0       0       000010001D   1467
     110       1       0       2       0       0       0               0D   1468
     110    3847       0       1       0       0       0       000010001D   1469
     110       1       0       2       0       0       0               0D   1470
     110    3849       0       1       0       0       0       000010001D   1471
     110       1       0       2       0       0       0               0D   1472
     110    3851       0       1       0       0       0       000010001D   1473
     110       1       0       2       0       0       0               0D   1474
     110    3853       0       1       0       0       0       000010001D   1475
     110       1       0       2       0       0       0               0D   1476
     110    3855       0       1       0       0       0       000010001D   1477
     110       1       0       2       0       0       0               0D   1478
     110    3857       0       1       0       0       0       000010001D   1479
     110       1       0       2       0       0       0               0D   1480
     110    3859       0       1       0       0       0       000010001D   1481
     110       1       0       2       0       0       0               0D   1482
     110    3861       0       1       0       0       0       000010001D   1483
     110       1       0       2       0       0       0               0D   1484
     110    3863       0       1       0       0       0       000010001D   1485
     110       1       0       2       0       0       0               0D   1486
     110    3865       0       1       0       0       0       000010001D   1487
     110       1       0       2       0       0       0               0D   1488
     110    3867       0       1       0       0       0       000010001D   1489
     110       1       0       2       0       0       0               0D   1490
     110    3869       0       1       0       0       0       000010001D   1491
     110       1       0       2       0       0       0               0D   1492
     110    3871       0       1       0       0       0       000010001D   1493
     110       1       0       2       0       0       0               0D   1494
     110    3873       0       1       0       0       0       000010001D   1495
     110       1       0       2       0       0       0               0D   1496
     110    3875       0       1       0       0       0       000010001D   1497
     110       1       0       2       0       0       0               0D   1498
     110    3877       0       1       0       0       0       000010001D   1499
     110       1       0       2       0       0       0               0D   1500
     110    3879       0       1       0       0       0       000010001D   1501
     110       1       0       2       0       0       0               0D   1502
     110    3881       0       1       0       0       0       000010001D   1503
     110       1       0       2       0       0       0               0D   1504
     110    3883       0       1       0       0       0       000010001D   1505
     110       1       0       2       0       0       0               0D   1506
     110    3885       0       1       0       0       0       000010001D   1507
     110       1       0       2       0       0       0               0D   1508
     110    3887       0       1       0       0       0       000010001D   1509
     110       1       0       2       0       0       0               0D   1510
     124    3889       0       1       0       0       0       000010001D   1511
     124       1       0       2       0       0       0               0D   1512
     100    3891       0       1       0       0    1511       000010001D   1513
     100       1       0       1       0       0       0               0D   1514
     124    3892       0       1       0       0       0       000010001D   1515
     124       1       0       3       0       0       0               0D   1516
     100    3895       0       1       0       0    1515       000010001D   1517
     100       1       0       1       0       0       0               0D   1518
     110    3896       0       1       0       0       0       000010001D   1519
     110       1       0       2       0       0       0               0D   1520
     110    3898       0       1       0       0       0       000010001D   1521
     110       1       0       2       0       0       0               0D   1522
     110    3900       0       1       0       0       0       000010001D   1523
     110       1       0       2       0       0       0               0D   1524
     110    3902       0       1       0       0       0       000010001D   1525
     110       1       0       2       0       0       0               0D   1526
     124    3904       0       1       0       0       0       000010001D   1527
     124       1       0       3       0       0       0               0D   1528
     100    3907       0       1       0       0    1527       000010001D   1529
     100       1       0       1       0       0       0               0D   1530
     124    3908       0       1       0       0       0       000010001D   1531
     124       1       0       2       0       0       0               0D   1532
     100    3910       0       1       0       0    1531       000010001D   1533
     100       1       0       1       0       0       0               0D   1534
     110    3911       0       1       0       0       0       000010001D   1535
     110       1       0       2       0       0       0               0D   1536
     110    3913       0       1       0       0       0       000010001D   1537
     110       1       0       2       0       0       0               0D   1538
     110    3915       0       1       0       0       0       000010001D   1539
     110       1       0       2       0       0       0               0D   1540
     110    3917       0       1       0       0       0       000010001D   1541
     110       1       0       2       0       0       0               0D   1542
     110    3919       0       1       0       0       0       000010001D   1543
     110       1       0       2       0       0       0               0D   1544
     110    3921       0       1       0       0       0       000010001D   1545
     110       1       0       2       0       0       0               0D   1546
     110    3923       0       1       0       0       0       000010001D   1547
     110       1       0       2       0       0       0               0D   1548
     110    3925       0       1       0       0       0       000010001D   1549
     110       1       0       2       0       0       0               0D   1550
     110    3927       0       1       0       0       0       000010001D   1551
     110       1       0       2       0       0       0               0D   1552
     110    3929       0       1       0       0       0       000010001D   1553
     110       1       0       2       0       0       0               0D   1554
     124    3931       0       1       0       0       0       000010001D   1555
     124       1       0       2       0       0       0               0D   1556
     100    3933       0       1       0       0    1555       000010001D   1557
     100       1       0       1       0       0       0               0D   1558
     124    3934       0       1       0       0       0       000010001D   1559
     124       1       0       3       0       0       0               0D   1560
     100    3937       0       1       0       0    1559       000010001D   1561
     100       1       0       1       0       0       0               0D   1562
     110    3938       0       1       0       0       0       000010001D   1563
     110       1       0       2       0       0       0               0D   1564
     110    3940       0       1       0       0       0       000010001D   1565
     110       1       0       2       0       0       0               0D   1566
     110    3942       0       1       0       0       0       000010001D   1567
     110       1       0       2       0       0       0               0D   1568
     110    3944       0       1       0       0       0       000010001D   1569
     110       1       0       2       0       0       0               0D   1570
     124    3946       0       1       0       0       0       000010001D   1571
     124       1       0       3       0       0       0               0D   1572
     100    3949       0       1       0       0    1571       000010001D   1573
     100       1       0       1       0       0       0               0D   1574
     124    3950       0       1       0       0       0       000010001D   1575
     124       1       0       2       0       0       0               0D   1576
     100    3952       0       1       0       0    1575       000010001D   1577
     100       1       0       1       0       0       0               0D   1578
     110    3953       0       1       0       0       0       000010001D   1579
     110       1       0       2       0       0       0               0D   1580
     110    3955       0       1       0       0       0       000010001D   1581
     110       1       0       2       0       0       0               0D   1582
     110    3957       0       1       0       0       0       000010001D   1583
     110       1       0       2       0       0       0               0D   1584
     110    3959       0       1       0       0       0       000010001D   1585
     110       1       0       2       0       0       0               0D   1586
     110    3961       0       1       0       0       0       000010001D   1587
     110       1       0       2       0       0       0               0D   1588
     110    3963       0       1       0       0       0       000010001D   1589
     110       1       0       2       0       0       0               0D   1590
     110    3965       0       1       0       0       0       000010001D   1591
     110       1       0       2       0       0       0               0D   1592
     110    3967       0       1       0       0       0       000010001D   1593
     110       1       0       2       0       0       0               0D   1594
     110    3969       0       1       0       0       0       000010001D   1595
     110       1       0       2       0       0       0               0D   1596
     110    3971       0       1       0       0       0       000010001D   1597
     110       1       0       2       0       0       0               0D   1598
     124    3973       0       1       0       0       0       000010001D   1599
     124       1       0       2       0       0       0               0D   1600
     100    3975       0       1       0       0    1599       000010001D   1601
     100       1       0       1       0       0       0               0D   1602
     124    3976       0       1       0       0       0       000010001D   1603
     124       1       0       3       0       0       0               0D   1604
     100    3979       0       1       0       0    1603       000010001D   1605
     100       1       0       1       0       0       0               0D   1606
     110    3980       0       1       0       0       0       000010001D   1607
     110       1       0       2       0       0       0               0D   1608
     110    3982       0       1       0       0       0       000010001D   1609
     110       1       0       2       0       0       0               0D   1610
     110    3984       0       1       0       0       0       000010001D   1611
     110       1       0       2       0       0       0               0D   1612
     110    3986       0       1       0       0       0       000010001D   1613
     110       1       0       2       0       0       0               0D   1614
     124    3988       0       1       0       0       0       000010001D   1615
     124       1       0       3       0       0       0               0D   1616
     100    3991       0       1       0       0    1615       000010001D   1617
     100       1       0       1       0       0       0               0D   1618
     124    3992       0       1       0       0       0       000010001D   1619
     124       1       0       2       0       0       0               0D   1620
     100    3994       0       1       0       0    1619       000010001D   1621
     100       1       0       1       0       0       0               0D   1622
     110    3995       0       1       0       0       0       000010001D   1623
     110       1       0       2       0       0       0               0D   1624
     110    3997       0       1       0       0       0       000010001D   1625
     110       1       0       2       0       0       0               0D   1626
     110    3999       0       1       0       0       0       000010001D   1627
     110       1       0       2       0       0       0               0D   1628
     110    4001       0       1       0       0       0       000010001D   1629
     110       1       0       2       0       0       0               0D   1630
     110    4003       0       1       0       0       0       000010001D   1631
     110       1       0       2       0       0       0               0D   1632
     110    4005       0       1       0       0       0       000010001D   1633
     110       1       0       2       0       0       0               0D   1634
     110    4007       0       1       0       0       0       000010001D   1635
     110       1       0       2       0       0       0               0D   1636
     110    4009       0       1       0       0       0       000010001D   1637
     110       1       0       2       0       0       0               0D   1638
     110    4011       0       1       0       0       0       000010001D   1639
     110       1       0       2       0       0       0               0D   1640
     110    4013       0       1       0       0       0       000010001D   1641
     110       1       0       2       0       0       0               0D   1642
     124    4015       0       1       0       0       0       000010001D   1643
     124       1       0       2       0       0       0               0D   1644
     100    4017       0       1       0       0    1643       000010001D   1645
     100       1       0       1       0       0       0               0D   1646
     124    4018       0       1       0       0       0       000010001D   1647
     124       1       0       3       0       0       0               0D   1648
     100    4021       0       1       0       0    1647       000010001D   1649
     100       1       0       1       0       0       0               0D   1650
     110    4022       0       1       0       0       0       000010001D   1651
     110       1       0       2       0       0       0               0D   1652
     110    4024       0       1       0       0       0       000010001D   1653
     110       1       0       2       0       0       0               0D   1654
     110    4026       0       1       0       0       0       000010001D   1655
     110       1       0       2       0       0       0               0D   1656
     110    4028       0       1       0       0       0       000010001D   1657
     110       1       0       2       0       0       0               0D   1658
     124    4030       0       1       0       0       0       000010001D   1659
     124       1       0       3       0       0       0               0D   1660
     100    4033       0       1       0       0    1659       000010001D   1661
     100       1       0       1       0       0       0               0D   1662
     124    4034       0       1       0       0       0       000010001D   1663
     124       1       0       2       0       0       0               0D   1664
     100    4036       0       1       0       0    1663       000010001D   1665
     100       1       0       1       0       0       0               0D   1666
     110    4037       0       1       0       0       0       000010001D   1667
     110       1       0       2       0       0       0               0D   1668
     110    4039       0       1       0       0       0       000010001D   1669
     110       1       0       2       0       0       0               0D   1670
     110    4041       0       1       0       0       0       000010001D   1671
     110       1       0       2       0       0       0               0D   1672
     110    4043       0       1       0       0       0       000010001D   1673
     110       1       0       2       0       0       0               0D   1674
     110    4045       0       1       0       0       0       000010001D   1675
     110       1       0       2       0       0       0               0D   1676
     110    4047       0       1       0       0       0       000010001D   1677
     110       1       0       2       0       0       0               0D   1678
     110    4049       0       1       0       0       0       000010001D   1679
     110       1       0       2       0       0       0               0D   1680
     110    4051       0       1       0       0       0       000010001D   1681
     110       1       0       2       0       0       0               0D   1682
     110    4053       0       1       0       0       0       000010001D   1683
     110       1       0       2       0       0       0               0D   1684
     110    4055       0       1       0       0       0       000010001D   1685
     110       1       0       2       0       0       0               0D   1686
     124    4057       0       1       0       0       0       000010001D   1687
     124       1       0       2       0       0       0               0D   1688
     100    4059       0       1       0       0    1687       000010001D   1689
     100       1       0       1       0       0       0               0D   1690
     124    4060       0       1       0       0       0       000010001D   1691
     124       1       0       3       0       0       0               0D   1692
     100    4063       0       1       0       0    1691       000010001D   1693
     100       1       0       1       0       0       0               0D   1694
     110    4064       0       1       0       0       0       000010001D   1695
     110       1       0       2       0       0       0               0D   1696
     110    4066       0       1       0       0       0       000010001D   1697
     110       1       0       2       0       0       0               0D   1698
     110    4068       0       1       0       0       0       000010001D   1699
     110       1       0       2       0       0       0               0D   1700
     110    4070       0       1       0       0       0       000010001D   1701
     110       1       0       2       0       0       0               0D   1702
     124    4072       0       1       0       0       0       000010001D   1703
     124       1       0       3       0       0       0               0D   1704
     100    4075       0       1       0       0    1703       000010001D   1705
     100       1       0       1       0       0       0               0D   1706
     124    4076       0       1       0       0       0       000010001D   1707
     124       1       0       2       0       0       0               0D   1708
     100    4078       0       1       0       0    1707       000010001D   1709
     100       1       0       1       0       0       0               0D   1710
     110    4079       0       1       0       0       0       000010001D   1711
     110       1       0       2       0       0       0               0D   1712
     110    4081       0       1       0       0       0       000010001D   1713
     110       1       0       2       0       0       0               0D   1714
     110    4083       0       1       0       0       0       000010001D   1715
     110       1       0       2       0       0       0               0D   1716
     110    4085       0       1       0       0       0       000010001D   1717
     110       1       0       2       0       0       0               0D   1718
     110    4087       0       1       0       0       0       000010001D   1719
     110       1       0       2       0       0       0               0D   1720
     110    4089       0       1       0       0       0       000010001D   1721
     110       1       0       2       0       0       0               0D   1722
     110    4091       0       1       0       0       0       000010001D   1723
     110       1       0       2       0       0       0               0D   1724
     110    4093       0       1       0       0       0       000010001D   1725
     110       1       0       2       0       0       0               0D   1726
     110    4095       0       1       0       0       0       000010001D   1727
     110       1       0       2       0       0       0               0D   1728
     110    4097       0       1       0       0       0       000010001D   1729
     110       1       0       2       0       0       0               0D   1730
     124    4099       0       1       0       0       0       000010001D   1731
     124       1       0       2       0       0       0               0D   1732
     100    4101       0       1       0       0    1731       000010001D   1733
     100       1       0       1       0       0       0               0D   1734
     124    4102       0       1       0       0       0       000010001D   1735
     124       1       0       3       0       0       0               0D   1736
     100    4105       0       1       0       0    1735       000010001D   1737
     100       1       0       1       0       0       0               0D   1738
     110    4106       0       1       0       0       0       000010001D   1739
     110       1       0       2       0       0       0               0D   1740
     110    4108       0       1       0       0       0       000010001D   1741
     110       1       0       2       0       0       0               0D   1742
     110    4110       0       1       0       0       0       000010001D   1743
     110       1       0       2       0       0       0               0D   1744
     110    4112       0       1       0       0       0       000010001D   1745
     110       1       0       2       0       0       0               0D   1746
     124    4114       0       1       0       0       0       000010001D   1747
     124       1       0       3       0       0       0               0D   1748
     100    4117       0       1       0       0    1747       000010001D   1749
     100       1       0       1       0       0       0               0D   1750
     124    4118       0       1       0       0       0       000010001D   1751
     124       1       0       2       0       0       0               0D   1752
     100    4120       0       1       0       0    1751       000010001D   1753
     100       1       0       1       0       0       0               0D   1754
     110    4121       0       1       0       0       0       000010001D   1755
     110       1       0       2       0       0       0               0D   1756
     110    4123       0       1       0       0       0       000010001D   1757
     110       1       0       2       0       0       0               0D   1758
     110    4125       0       1       0       0       0       000010001D   1759
     110       1       0       2       0       0       0               0D   1760
     110    4127       0       1       0       0       0       000010001D   1761
     110       1       0       2       0       0       0               0D   1762
     110    4129       0       1       0       0       0       000010001D   1763
     110       1       0       2       0       0       0               0D   1764
     110    4131       0       1       0       0       0       000010001D   1765
     110       1       0       2       0       0       0               0D   1766
     110    4133       0       1       0       0       0       000010001D   1767
     110       1       0       2       0       0       0               0D   1768
     110    4135       0       1       0       0       0       000010001D   1769
     110       1       0       2       0       0       0               0D   1770
     110    4137       0       1       0       0       0       000010001D   1771
     110       1       0       2       0       0       0               0D   1772
     110    4139       0       1       0       0       0       000010001D   1773
     110       1       0       2       0       0       0               0D   1774
     124    4141       0       1       0       0       0       000010001D   1775
     124       1       0       2       0       0       0               0D   1776
     100    4143       0       1       0       0    1775       000010001D   1777
     100       1       0       1       0       0       0               0D   1778
     124    4144       0       1       0       0       0       000010001D   1779
     124       1       0       3       0       0       0               0D   1780
     100    4147       0       1       0       0    1779       000010001D   1781
     100       1       0       1       0       0       0               0D   1782
     110    4148       0       1       0       0       0       000010001D   1783
     110       1       0       2       0       0       0               0D   1784
     110    4150       0       1       0       0       0       000010001D   1785
     110       1       0       2       0       0       0               0D   1786
     110    4152       0       1       0       0       0       000010001D   1787
     110       1       0       2       0       0       0               0D   1788
     110    4154       0       1       0       0       0       000010001D   1789
     110       1       0       2       0       0       0               0D   1790
     124    4156       0       1       0       0       0       000010001D   1791
     124       1       0       3       0       0       0               0D   1792
     100    4159       0       1       0       0    1791       000010001D   1793
     100       1       0       1       0       0       0               0D   1794
     124    4160       0       1       0       0       0       000010001D   1795
     124       1       0       2       0       0       0               0D   1796
     100    4162       0       1       0       0    1795       000010001D   1797
     100       1       0       1       0       0       0               0D   1798
     110    4163       0       1       0       0       0       000010001D   1799
     110       1       0       2       0       0       0               0D   1800
     110    4165       0       1       0       0       0       000010001D   1801
     110       1       0       2       0       0       0               0D   1802
     110    4167       0       1       0       0       0       000010001D   1803
     110       1       0       2       0       0       0               0D   1804
     110    4169       0       1       0       0       0       000010001D   1805
     110       1       0       2       0       0       0               0D   1806
     110    4171       0       1       0       0       0       000010001D   1807
     110       1       0       2       0       0       0               0D   1808
     110    4173       0       1       0       0       0       000010001D   1809
     110       1       0       2       0       0       0               0D   1810
     110    4175       0       1       0       0       0       000010001D   1811
     110       1       0       2       0       0       0               0D   1812
     110    4177       0       1       0       0       0       000010001D   1813
     110       1       0       2       0       0       0               0D   1814
     110    4179       0       1       0       0       0       000010001D   1815
     110       1       0       2       0       0       0               0D   1816
     110    4181       0       1       0       0       0       000010001D   1817
     110       1       0       2       0       0       0               0D   1818
     124    4183       0       1       0       0       0       000010001D   1819
     124       1       0       2       0       0       0               0D   1820
     100    4185       0       1       0       0    1819       000010001D   1821
     100       1       0       1       0       0       0               0D   1822
     124    4186       0       1       0       0       0       000010001D   1823
     124       1       0       3       0       0       0               0D   1824
     100    4189       0       1       0       0    1823       000010001D   1825
     100       1       0       1       0       0       0               0D   1826
     110    4190       0       1       0       0       0       000010001D   1827
     110       1       0       2       0       0       0               0D   1828
     110    4192       0       1       0       0       0       000010001D   1829
     110       1       0       2       0       0       0               0D   1830
     110    4194       0       1       0       0       0       000010001D   1831
     110       1       0       2       0       0       0               0D   1832
     110    4196       0       1       0       0       0       000010001D   1833
     110       1       0       2       0       0       0               0D   1834
     124    4198       0       1       0       0       0       000010001D   1835
     124       1       0       3       0       0       0               0D   1836
     100    4201       0       1       0       0    1835       000010001D   1837
     100       1       0       1       0       0       0               0D   1838
     124    4202       0       1       0       0       0       000010001D   1839
     124       1       0       2       0       0       0               0D   1840
     100    4204       0       1       0       0    1839       000010001D   1841
     100       1       0       1       0       0       0               0D   1842
     110    4205       0       1       0       0       0       000010001D   1843
     110       1       0       2       0       0       0               0D   1844
     110    4207       0       1       0       0       0       000010001D   1845
     110       1       0       2       0       0       0               0D   1846
     110    4209       0       1       0       0       0       000010001D   1847
     110       1       0       2       0       0       0               0D   1848
     110    4211       0       1       0       0       0       000010001D   1849
     110       1       0       2       0       0       0               0D   1850
     110    4213       0       1       0       0       0       000010001D   1851
     110       1       0       2       0       0       0               0D   1852
     110    4215       0       1       0       0       0       000010001D   1853
     110       1       0       2       0       0       0               0D   1854
     110    4217       0       1       0       0       0       000010001D   1855
     110       1       0       2       0       0       0               0D   1856
     110    4219       0       1       0       0       0       000010001D   1857
     110       1       0       2       0       0       0               0D   1858
     110    4221       0       1       0       0       0       000010001D   1859
     110       1       0       2       0       0       0               0D   1860
     110    4223       0       1       0       0       0       000010001D   1861
     110       1       0       2       0       0       0               0D   1862
     124    4225       0       1       0       0       0       000010001D   1863
     124       1       0       2       0       0       0               0D   1864
     100    4227       0       1       0       0    1863       000010001D   1865
     100       1       0       1       0       0       0               0D   1866
     124    4228       0       1       0       0       0       000010001D   1867
     124       1       0       3       0       0       0               0D   1868
     100    4231       0       1       0       0    1867       000010001D   1869
     100       1       0       1       0       0       0               0D   1870
     110    4232       0       1       0       0       0       000010001D   1871
     110       1       0       2       0       0       0               0D   1872
     110    4234       0       1       0       0       0       000010001D   1873
     110       1       0       2       0       0       0               0D   1874
     110    4236       0       1       0       0       0       000010001D   1875
     110       1       0       2       0       0       0               0D   1876
     110    4238       0       1       0       0       0       000010001D   1877
     110       1       0       2       0       0       0               0D   1878
     124    4240       0       1       0       0       0       000010001D   1879
     124       1       0       3       0       0       0               0D   1880
     100    4243       0       1       0       0    1879       000010001D   1881
     100       1       0       1       0       0       0               0D   1882
     124    4244       0       1       0       0       0       000010001D   1883
     124       1       0       2       0       0       0               0D   1884
     100    4246       0       1       0       0    1883       000010001D   1885
     100       1       0       1       0       0       0               0D   1886
     110    4247       0       1       0       0       0       000010001D   1887
     110       1       0       2       0       0       0               0D   1888
     110    4249       0       1       0       0       0       000010001D   1889
     110       1       0       2       0       0       0               0D   1890
     110    4251       0       1       0       0       0       000010001D   1891
     110       1       0       2       0       0       0               0D   1892
     110    4253       0       1       0       0       0       000010001D   1893
     110       1       0       2       0       0       0               0D   1894
     110    4255       0       1       0       0       0       000010001D   1895
     110       1       0       2       0       0       0               0D   1896
     110    4257       0       1       0       0       0       000010001D   1897
     110       1       0       2       0       0       0               0D   1898
     110    4259       0       1       0       0       0       000010001D   1899
     110       1       0       2       0       0       0               0D   1900
     110    4261       0       1       0       0       0       000010001D   1901
     110       1       0       2       0       0       0               0D   1902
     110    4263       0       1       0       0       0       000010001D   1903
     110       1       0       2       0       0       0               0D   1904
     110    4265       0       1       0       0       0       000010001D   1905
     110       1       0       2       0       0       0               0D   1906
     124    4267       0       1       0       0       0       000010001D   1907
     124       1       0       2       0       0       0               0D   1908
     100    4269       0       1       0       0    1907       000010001D   1909
     100       1       0       1       0       0       0               0D   1910
     124    4270       0       1       0       0       0       000010001D   1911
     124       1       0       3       0       0       0               0D   1912
     100    4273       0       1       0       0    1911       000010001D   1913
     100       1       0       1       0       0       0               0D   1914
     110    4274       0       1       0       0       0       000010001D   1915
     110       1       0       2       0       0       0               0D   1916
     110    4276       0       1       0       0       0       000010001D   1917
     110       1       0       2       0       0       0               0D   1918
     110    4278       0       1       0       0       0       000010001D   1919
     110       1       0       2       0       0       0               0D   1920
     110    4280       0       1       0       0       0       000010001D   1921
     110       1       0       2       0       0       0               0D   1922
     124    4282       0       1       0       0       0       000010001D   1923
     124       1       0       3       0       0       0               0D   1924
     100    4285       0       1       0       0    1923       000010001D   1925
     100       1       0       1       0       0       0               0D   1926
     124    4286       0       1       0       0       0       000010001D   1927
     124       1       0       2       0       0       0               0D   1928
     100    4288       0       1       0       0    1927       000010001D   1929
     100       1       0       1       0       0       0               0D   1930
     110    4289       0       1       0       0       0       000010001D   1931
     110       1       0       2       0       0       0               0D   1932
     110    4291       0       1       0       0       0       000010001D   1933
     110       1       0       2       0       0       0               0D   1934
     110    4293       0       1       0       0       0       000010001D   1935
     110       1       0       2       0       0       0               0D   1936
     110    4295       0       1       0       0       0       000010001D   1937
     110       1       0       2       0       0       0               0D   1938
     110    4297       0       1       0       0       0       000010001D   1939
     110       1       0       2       0       0       0               0D   1940
     110    4299       0       1       0       0       0       000010001D   1941
     110       1       0       2       0       0       0               0D   1942
     110    4301       0       1       0       0       0       000010001D   1943
     110       1       0       2       0       0       0               0D   1944
     110    4303       0       1       0       0       0       000010001D   1945
     110       1       0       2       0       0       0               0D   1946
     110    4305       0       1       0       0       0       000010001D   1947
     110       1       0       2       0       0       0               0D   1948
     124    4307       0       1       0       0       0       000010001D   1949
     124       1       0       3       0       0       0               0D   1950
     100    4310       0       1       0       0    1949       000010001D   1951
     100       1       0       1       0       0       0               0D   1952
     124    4311       0       1       0       0       0       000010001D   1953
     124       1       0       3       0       0       0               0D   1954
     100    4314       0       1       0       0    1953       000010001D   1955
     100       1       0       2       0       0       0               0D   1956
     110    4316       0       1       0       0       0       000010001D   1957
     110       1       0       2       0       0       0               0D   1958
     124    4318       0       1       0       0       0       000010001D   1959
     124       1       0       3       0       0       0               0D   1960
     100    4321       0       1       0       0    1959       000010001D   1961
     100       1       0       1       0       0       0               0D   1962
     124    4322       0       1       0       0       0       000010001D   1963
     124       1       0       3       0       0       0               0D   1964
     100    4325       0       1       0       0    1963       000010001D   1965
     100       1       0       2       0       0       0               0D   1966
     110    4327       0       1       0       0       0       000010001D   1967
     110       1       0       2       0       0       0               0D   1968
     110    4329       0       1       0       0       0       000010001D   1969
     110       1       0       2       0       0       0               0D   1970
     110    4331       0       1       0       0       0       000010001D   1971
     110       1       0       2       0       0       0               0D   1972
     124    4333       0       1       0       0       0       000010001D   1973
     124       1       0       3       0       0       0               0D   1974
     100    4336       0       1       0       0    1973       000010001D   1975
     100       1       0       1       0       0       0               0D   1976
     124    4337       0       1       0       0       0       000010001D   1977
     124       1       0       3       0       0       0               0D   1978
     100    4340       0       1       0       0    1977       000010001D   1979
     100       1       0       2       0       0       0               0D   1980
     110    4342       0       1       0       0       0       000010001D   1981
     110       1       0       2       0       0       0               0D   1982
     124    4344       0       1       0       0       0       000010001D   1983
     124       1       0       3       0       0       0               0D   1984
     100    4347       0       1       0       0    1983       000010001D   1985
     100       1       0       1       0       0       0               0D   1986
     124    4348       0       1       0       0       0       000010001D   1987
     124       1       0       3       0       0       0               0D   1988
     100    4351       0       1       0       0    1987       000010001D   1989
     100       1       0       2       0       0       0               0D   1990
     110    4353       0       1       0       0       0       000010001D   1991
     110       1       0       2       0       0       0               0D   1992
     110    4355       0       1       0       0       0       000010001D   1993
     110       1       0       2       0       0       0               0D   1994
     110    4357       0       1       0       0       0       000010001D   1995
     110       1       0       2       0       0       0               0D   1996
     110    4359       0       1       0       0       0       000010001D   1997
     110       1       0       2       0       0       0               0D   1998
     110    4361       0       1       0       0       0       000010001D   1999
     110       1       0       2       0       0       0               0D   2000
     110    4363       0       1       0       0       0       000010001D   2001
     110       1       0       2       0       0       0               0D   2002
     110    4365       0       1       0       0       0       000010001D   2003
     110       1       0       2       0       0       0               0D   2004
     110    4367       0       1       0       0       0       000010001D   2005
     110       1       0       2       0       0       0               0D   2006
     110    4369       0       1       0       0       0       000010001D   2007
     110       1       0       2       0       0       0               0D   2008
     124    4371       0       1       0       0       0       000010001D   2009
     124       1       0       3       0       0       0               0D   2010
     100    4374       0       1       0       0    2009       000010001D   2011
     100       1       0       1       0       0       0               0D   2012
     124    4375       0       1       0       0       0       000010001D   2013
     124       1       0       3       0       0       0               0D   2014
     100    4378       0       1       0       0    2013       000010001D   2015
     100       1       0       2       0       0       0               0D   2016
     110    4380       0       1       0       0       0       000010001D   2017
     110       1       0       2       0       0       0               0D   2018
     124    4382       0       1       0       0       0       000010001D   2019
     124       1       0       3       0       0       0               0D   2020
     100    4385       0       1       0       0    2019       000010001D   2021
     100       1       0       1       0       0       0               0D   2022
     124    4386       0       1       0       0       0       000010001D   2023
     124       1       0       3       0       0       0               0D   2024
     100    4389       0       1       0       0    2023       000010001D   2025
     100       1       0       2       0       0       0               0D   2026
     110    4391       0       1       0       0       0       000010001D   2027
     110       1       0       2       0       0       0               0D   2028
     110    4393       0       1       0       0       0       000010001D   2029
     110       1       0       2       0       0       0               0D   2030
     110    4395       0       1       0       0       0       000010001D   2031
     110       1       0       2       0       0       0               0D   2032
     124    4397       0       1       0       0       0       000010001D   2033
     124       1       0       3       0       0       0               0D   2034
     100    4400       0       1       0       0    2033       000010001D   2035
     100       1       0       1       0       0       0               0D   2036
     124    4401       0       1       0       0       0       000010001D   2037
     124       1       0       3       0       0       0               0D   2038
     100    4404       0       1       0       0    2037       000010001D   2039
     100       1       0       2       0       0       0               0D   2040
     110    4406       0       1       0       0       0       000010001D   2041
     110       1       0       2       0       0       0               0D   2042
     124    4408       0       1       0       0       0       000010001D   2043
     124       1       0       3       0       0       0               0D   2044
     100    4411       0       1       0       0    2043       000010001D   2045
     100       1       0       1       0       0       0               0D   2046
     124    4412       0       1       0       0       0       000010001D   2047
     124       1       0       3       0       0       0               0D   2048
     100    4415       0       1       0       0    2047       000010001D   2049
     100       1       0       2       0       0       0               0D   2050
     110    4417       0       1       0       0       0       000010001D   2051
     110       1       0       2       0       0       0               0D   2052
     110    4419       0       1       0       0       0       000010001D   2053
     110       1       0       2       0       0       0               0D   2054
     110    4421       0       1       0       0       0       000010001D   2055
     110       1       0       2       0       0       0               0D   2056
     110    4423       0       1       0       0       0       000010001D   2057
     110       1       0       2       0       0       0               0D   2058
     110    4425       0       1       0       0       0       000010001D   2059
     110       1       0       2       0       0       0               0D   2060
     110    4427       0       1       0       0       0       000010001D   2061
     110       1       0       2       0       0       0               0D   2062
     110    4429       0       1       0       0       0       000010001D   2063
     110       1       0       2       0       0       0               0D   2064
     110    4431       0       1       0       0       0       000010001D   2065
     110       1       0       2       0       0       0               0D   2066
     110    4433       0       1       0       0       0       000010001D   2067
     110       1       0       2       0       0       0               0D   2068
     124    4435       0       1       0       0       0       000010001D   2069
     124       1       0       3       0       0       0               0D   2070
     100    4438       0       1       0       0    2069       000010001D   2071
     100       1       0       1       0       0       0               0D   2072
     124    4439       0       1       0       0       0       000010001D   2073
     124       1       0       3       0       0       0               0D   2074
     100    4442       0       1       0       0    2073       000010001D   2075
     100       1       0       2       0       0       0               0D   2076
     110    4444       0       1       0       0       0       000010001D   2077
     110       1       0       2       0       0       0               0D   2078
     124    4446       0       1       0       0       0       000010001D   2079
     124       1       0       3       0       0       0               0D   2080
     100    4449       0       1       0       0    2079       000010001D   2081
     100       1       0       1       0       0       0               0D   2082
     124    4450       0       1       0       0       0       000010001D   2083
     124       1       0       3       0       0       0               0D   2084
     100    4453       0       1       0       0    2083       000010001D   2085
     100       1       0       2       0       0       0               0D   2086
     110    4455       0       1       0       0       0       000010001D   2087
     110       1       0       2       0       0       0               0D   2088
     110    4457       0       1       0       0       0       000010001D   2089
     110       1       0       2       0       0       0               0D   2090
     110    4459       0       1       0       0       0       000010001D   2091
     110       1       0       2       0       0       0               0D   2092
     124    4461       0       1       0       0       0       000010001D   2093
     124       1       0       3       0       0       0               0D   2094
     100    4464       0       1       0       0    2093       000010001D   2095
     100       1       0       1       0       0       0               0D   2096
     124    4465       0       1       0       0       0       000010001D   2097
     124       1       0       3       0       0       0               0D   2098
     100    4468       0       1       0       0    2097       000010001D   2099
     100       1       0       2       0       0       0               0D   2100
     110    4470       0       1       0       0       0       000010001D   2101
     110       1       0       2       0       0       0               0D   2102
     124    4472       0       1       0       0       0       000010001D   2103
     124       1       0       3       0       0       0               0D   2104
     100    4475       0       1       0       0    2103       000010001D   2105
     100       1       0       1       0       0       0               0D   2106
     124    4476       0       1       0       0       0       000010001D   2107
     124       1       0       3       0       0       0               0D   2108
     100    4479       0       1       0       0    2107       000010001D   2109
     100       1       0       2       0       0       0               0D   2110
     110    4481       0       1       0       0       0       000010001D   2111
     110       1       0       2       0       0       0               0D   2112
     110    4483       0       1       0       0       0       000010001D   2113
     110       1       0       2       0       0       0               0D   2114
     110    4485       0       1       0       0       0       000010001D   2115
     110       1       0       2       0       0       0               0D   2116
     110    4487       0       1       0       0       0       000010001D   2117
     110       1       0       2       0       0       0               0D   2118
     110    4489       0       1       0       0       0       000010001D   2119
     110       1       0       2       0       0       0               0D   2120
     110    4491       0       1       0       0       0       000010001D   2121
     110       1       0       2       0       0       0               0D   2122
     110    4493       0       1       0       0       0       000010001D   2123
     110       1       0       2       0       0       0               0D   2124
     110    4495       0       1       0       0       0       000010001D   2125
     110       1       0       2       0       0       0               0D   2126
     110    4497       0       1       0       0       0       000010001D   2127
     110       1       0       2       0       0       0               0D   2128
     124    4499       0       1       0       0       0       000010001D   2129
     124       1       0       3       0       0       0               0D   2130
     100    4502       0       1       0       0    2129       000010001D   2131
     100       1       0       1       0       0       0               0D   2132
     124    4503       0       1       0       0       0       000010001D   2133
     124       1       0       3       0       0       0               0D   2134
     100    4506       0       1       0       0    2133       000010001D   2135
     100       1       0       2       0       0       0               0D   2136
     110    4508       0       1       0       0       0       000010001D   2137
     110       1       0       2       0       0       0               0D   2138
     124    4510       0       1       0       0       0       000010001D   2139
     124       1       0       3       0       0       0               0D   2140
     100    4513       0       1       0       0    2139       000010001D   2141
     100       1       0       1       0       0       0               0D   2142
     124    4514       0       1       0       0       0       000010001D   2143
     124       1       0       3       0       0       0               0D   2144
     100    4517       0       1       0       0    2143       000010001D   2145
     100       1       0       2       0       0       0               0D   2146
     110    4519       0       1       0       0       0       000010001D   2147
     110       1       0       2       0       0       0               0D   2148
     110    4521       0       1       0       0       0       000010001D   2149
     110       1       0       2       0       0       0               0D   2150
     110    4523       0       1       0       0       0       000010001D   2151
     110       1       0       2       0       0       0               0D   2152
     124    4525       0       1       0       0       0       000010001D   2153
     124       1       0       3       0       0       0               0D   2154
     100    4528       0       1       0       0    2153       000010001D   2155
     100       1       0       1       0       0       0               0D   2156
     124    4529       0       1       0       0       0       000010001D   2157
     124       1       0       3       0       0       0               0D   2158
     100    4532       0       1       0       0    2157       000010001D   2159
     100       1       0       2       0       0       0               0D   2160
     110    4534       0       1       0       0       0       000010001D   2161
     110       1       0       2       0       0       0               0D   2162
     124    4536       0       1       0       0       0       000010001D   2163
     124       1       0       3       0       0       0               0D   2164
     100    4539       0       1       0       0    2163       000010001D   2165
     100       1       0       1       0       0       0               0D   2166
     124    4540       0       1       0       0       0       000010001D   2167
     124       1       0       3       0       0       0               0D   2168
     100    4543       0       1       0       0    2167       000010001D   2169
     100       1       0       2       0       0       0               0D   2170
     110    4545       0       1       0       0       0       000010001D   2171
     110       1       0       2       0       0       0               0D   2172
     110    4547       0       1       0       0       0       000010001D   2173
     110       1       0       2       0       0       0               0D   2174
     110    4549       0       1       0       0       0       000010001D   2175
     110       1       0       2       0       0       0               0D   2176
     110    4551       0       1       0       0       0       000010001D   2177
     110       1       0       2       0       0       0               0D   2178
     110    4553       0       1       0       0       0       000010001D   2179
     110       1       0       2       0       0       0               0D   2180
     110    4555       0       1       0       0       0       000010001D   2181
     110       1       0       2       0       0       0               0D   2182
     110    4557       0       1       0       0       0       000010001D   2183
     110       1       0       2       0       0       0               0D   2184
     110    4559       0       1       0       0       0       000010001D   2185
     110       1       0       2       0       0       0               0D   2186
     110    4561       0       1       0       0       0       000010001D   2187
     110       1       0       2       0       0       0               0D   2188
     124    4563       0       1       0       0       0       000010001D   2189
     124       1       0       3       0       0       0               0D   2190
     100    4566       0       1       0       0    2189       000010001D   2191
     100       1       0       1       0       0       0               0D   2192
     124    4567       0       1       0       0       0       000010001D   2193
     124       1       0       3       0       0       0               0D   2194
     100    4570       0       1       0       0    2193       000010001D   2195
     100       1       0       2       0       0       0               0D   2196
     110    4572       0       1       0       0       0       000010001D   2197
     110       1       0       2       0       0       0               0D   2198
     124    4574       0       1       0       0       0       000010001D   2199
     124       1       0       3       0       0       0               0D   2200
     100    4577       0       1       0       0    2199       000010001D   2201
     100       1       0       1       0       0       0               0D   2202
     124    4578       0       1       0       0       0       000010001D   2203
     124       1       0       3       0       0       0               0D   2204
     100    4581       0       1       0       0    2203       000010001D   2205
     100       1       0       2       0       0       0               0D   2206
     110    4583       0       1       0       0       0       000010001D   2207
     110       1       0       2       0       0       0               0D   2208
     110    4585       0       1       0       0       0       000010001D   2209
     110       1       0       2       0       0       0               0D   2210
     110    4587       0       1       0       0       0       000010001D   2211
     110       1       0       2       0       0       0               0D   2212
     124    4589       0       1       0       0       0       000010001D   2213
     124       1       0       2       0       0       0               0D   2214
     100    4591       0       1       0       0    2213       000010001D   2215
     100       1       0       1       0       0       0               0D   2216
     124    4592       0       1       0       0       0       000010001D   2217
     124       1       0       2       0       0       0               0D   2218
     100    4594       0       1       0       0    2217       000010001D   2219
     100       1       0       2       0       0       0               0D   2220
     110    4596       0       1       0       0       0       000010001D   2221
     110       1       0       2       0       0       0               0D   2222
     124    4598       0       1       0       0       0       000010001D   2223
     124       1       0       2       0       0       0               0D   2224
     100    4600       0       1       0       0    2223       000010001D   2225
     100       1       0       1       0       0       0               0D   2226
     124    4601       0       1       0       0       0       000010001D   2227
     124       1       0       2       0       0       0               0D   2228
     100    4603       0       1       0       0    2227       000010001D   2229
     100       1       0       2       0       0       0               0D   2230
     110    4605       0       1       0       0       0       000010001D   2231
     110       1       0       2       0       0       0               0D   2232
     110    4607       0       1       0       0       0       000010001D   2233
     110       1       0       2       0       0       0               0D   2234
     110    4609       0       1       0       0       0       000010001D   2235
     110       1       0       2       0       0       0               0D   2236
     110    4611       0       1       0       0       0       000010001D   2237
     110       1       0       2       0       0       0               0D   2238
     110    4613       0       1       0       0       0       000010001D   2239
     110       1       0       2       0       0       0               0D   2240
     110    4615       0       1       0       0       0       000010001D   2241
     110       1       0       2       0       0       0               0D   2242
     110    4617       0       1       0       0       0       000010001D   2243
     110       1       0       2       0       0       0               0D   2244
     110    4619       0       1       0       0       0       000010001D   2245
     110       1       0       2       0       0       0               0D   2246
     110    4621       0       1       0       0       0       000010001D   2247
     110       1       0       2       0       0       0               0D   2248
     124    4623       0       1       0       0       0       000010001D   2249
     124       1       0       3       0       0       0               0D   2250
     100    4626       0       1       0       0    2249       000010001D   2251
     100       1       0       1       0       0       0               0D   2252
     124    4627       0       1       0       0       0       000010001D   2253
     124       1       0       3       0       0       0               0D   2254
     100    4630       0       1       0       0    2253       000010001D   2255
     100       1       0       2       0       0       0               0D   2256
     110    4632       0       1       0       0       0       000010001D   2257
     110       1       0       2       0       0       0               0D   2258
     124    4634       0       1       0       0       0       000010001D   2259
     124       1       0       3       0       0       0               0D   2260
     100    4637       0       1       0       0    2259       000010001D   2261
     100       1       0       1       0       0       0               0D   2262
     124    4638       0       1       0       0       0       000010001D   2263
     124       1       0       3       0       0       0               0D   2264
     100    4641       0       1       0       0    2263       000010001D   2265
     100       1       0       2       0       0       0               0D   2266
     110    4643       0       1       0       0       0       000010001D   2267
     110       1       0       2       0       0       0               0D   2268
     110    4645       0       1       0       0       0       000010001D   2269
     110       1       0       2       0       0       0               0D   2270
     110    4647       0       1       0       0       0       000010001D   2271
     110       1       0       2       0       0       0               0D   2272
     124    4649       0       1       0       0       0       000010001D   2273
     124       1       0       3       0       0       0               0D   2274
     100    4652       0       1       0       0    2273       000010001D   2275
     100       1       0       1       0       0       0               0D   2276
     124    4653       0       1       0       0       0       000010001D   2277
     124       1       0       3       0       0       0               0D   2278
     100    4656       0       1       0       0    2277       000010001D   2279
     100       1       0       2       0       0       0               0D   2280
     110    4658       0       1       0       0       0       000010001D   2281
     110       1       0       2       0       0       0               0D   2282
     124    4660       0       1       0       0       0       000010001D   2283
     124       1       0       3       0       0       0               0D   2284
     100    4663       0       1       0       0    2283       000010001D   2285
     100       1       0       1       0       0       0               0D   2286
     124    4664       0       1       0       0       0       000010001D   2287
     124       1       0       3       0       0       0               0D   2288
     100    4667       0       1       0       0    2287       000010001D   2289
     100       1       0       2       0       0       0               0D   2290
     110    4669       0       1       0       0       0       000010001D   2291
     110       1       0       2       0       0       0               0D   2292
     110    4671       0       1       0       0       0       000010001D   2293
     110       1       0       2       0       0       0               0D   2294
     110    4673       0       1       0       0       0       000010001D   2295
     110       1       0       2       0       0       0               0D   2296
     110    4675       0       1       0       0       0       000010001D   2297
     110       1       0       2       0       0       0               0D   2298
     110    4677       0       1       0       0       0       000010001D   2299
     110       1       0       2       0       0       0               0D   2300
     110    4679       0       1       0       0       0       000010001D   2301
     110       1       0       2       0       0       0               0D   2302
     110    4681       0       1       0       0       0       000010001D   2303
     110       1       0       2       0       0       0               0D   2304
     110    4683       0       1       0       0       0       000010001D   2305
     110       1       0       2       0       0       0               0D   2306
     110    4685       0       1       0       0       0       000010001D   2307
     110       1       0       2       0       0       0               0D   2308
     124    4687       0       1       0       0       0       000010001D   2309
     124       1       0       3       0       0       0               0D   2310
     100    4690       0       1       0       0    2309       000010001D   2311
     100       1       0       1       0       0       0               0D   2312
     124    4691       0       1       0       0       0       000010001D   2313
     124       1       0       3       0       0       0               0D   2314
     100    4694       0       1       0       0    2313       000010001D   2315
     100       1       0       2       0       0       0               0D   2316
     110    4696       0       1       0       0       0       000010001D   2317
     110       1       0       2       0       0       0               0D   2318
     124    4698       0       1       0       0       0       000010001D   2319
     124       1       0       3       0       0       0               0D   2320
     100    4701       0       1       0       0    2319       000010001D   2321
     100       1       0       1       0       0       0               0D   2322
     124    4702       0       1       0       0       0       000010001D   2323
     124       1       0       3       0       0       0               0D   2324
     100    4705       0       1       0       0    2323       000010001D   2325
     100       1       0       2       0       0       0               0D   2326
     110    4707       0       1       0       0       0       000010001D   2327
     110       1       0       2       0       0       0               0D   2328
     110    4709       0       1       0       0       0       000010001D   2329
     110       1       0       2       0       0       0               0D   2330
     110    4711       0       1       0       0       0       000010001D   2331
     110       1       0       2       0       0       0               0D   2332
     124    4713       0       1       0       0       0       000010001D   2333
     124       1       0       3       0       0       0               0D   2334
     100    4716       0       1       0       0    2333       000010001D   2335
     100       1       0       1       0       0       0               0D   2336
     124    4717       0       1       0       0       0       000010001D   2337
     124       1       0       3       0       0       0               0D   2338
     100    4720       0       1       0       0    2337       000010001D   2339
     100       1       0       2       0       0       0               0D   2340
     110    4722       0       1       0       0       0       000010001D   2341
     110       1       0       2       0       0       0               0D   2342
     124    4724       0       1       0       0       0       000010001D   2343
     124       1       0       3       0       0       0               0D   2344
     100    4727       0       1       0       0    2343       000010001D   2345
     100       1       0       1       0       0       0               0D   2346
     124    4728       0       1       0       0       0       000010001D   2347
     124       1       0       3       0       0       0               0D   2348
     100    4731       0       1       0       0    2347       000010001D   2349
     100       1       0       2       0       0       0               0D   2350
     110    4733       0       1       0       0       0       000010001D   2351
     110       1       0       2       0       0       0               0D   2352
     110    4735       0       1       0       0       0       000010001D   2353
     110       1       0       2       0       0       0               0D   2354
     110    4737       0       1       0       0       0       000010001D   2355
     110       1       0       2       0       0       0               0D   2356
     110    4739       0       1       0       0       0       000010001D   2357
     110       1       0       2       0       0       0               0D   2358
     110    4741       0       1       0       0       0       000010001D   2359
     110       1       0       2       0       0       0               0D   2360
     110    4743       0       1       0       0       0       000010001D   2361
     110       1       0       2       0       0       0               0D   2362
     110    4745       0       1       0       0       0       000010001D   2363
     110       1       0       2       0       0       0               0D   2364
     110    4747       0       1       0       0       0       000010001D   2365
     110       1       0       2       0       0       0               0D   2366
     110    4749       0       1       0       0       0       000010001D   2367
     110       1       0       2       0       0       0               0D   2368
     110    4751       0       1       0       0       0       000010001D   2369
     110       1       0       2       0       0       0               0D   2370
     110    4753       0       1       0       0       0       000010001D   2371
     110       1       0       2       0       0       0               0D   2372
     110    4755       0       1       0       0       0       000010001D   2373
     110       1       0       2       0       0       0               0D   2374
     110    4757       0       1       0       0       0       000010001D   2375
     110       1       0       2       0       0       0               0D   2376
     110    4759       0       1       0       0       0       000010001D   2377
     110       1       0       2       0       0       0               0D   2378
     110    4761       0       1       0       0       0       000010001D   2379
     110       1       0       2       0       0       0               0D   2380
     110    4763       0       1       0       0       0       000010001D   2381
     110       1       0       2       0       0       0               0D   2382
     110    4765       0       1       0       0       0       000010001D   2383
     110       1       0       2       0       0       0               0D   2384
     110    4767       0       1       0       0       0       000010001D   2385
     110       1       0       2       0       0       0               0D   2386
     110    4769       0       1       0       0       0       000010001D   2387
     110       1       0       2       0       0       0               0D   2388
     110    4771       0       1       0       0       0       000010001D   2389
     110       1       0       2       0       0       0               0D   2390
     110    4773       0       1       0       0       0       000010001D   2391
     110       1       0       2       0       0       0               0D   2392
     110    4775       0       1       0       0       0       000010001D   2393
     110       1       0       2       0       0       0               0D   2394
     110    4777       0       1       0       0       0       000010001D   2395
     110       1       0       2       0       0       0               0D   2396
     110    4779       0       1       0       0       0       000010001D   2397
     110       1       0       2       0       0       0               0D   2398
     110    4781       0       1       0       0       0       000010001D   2399
     110       1       0       2       0       0       0               0D   2400
     110    4783       0       1       0       0       0       000010001D   2401
     110       1       0       2       0       0       0               0D   2402
     110    4785       0       1       0       0       0       000010001D   2403
     110       1       0       2       0       0       0               0D   2404
     110    4787       0       1       0       0       0       000010001D   2405
     110       1       0       2       0       0       0               0D   2406
     110    4789       0       1       0       0       0       000010001D   2407
     110       1       0       2       0       0       0               0D   2408
     110    4791       0       1       0       0       0       000010001D   2409
     110       1       0       2       0       0       0               0D   2410
     110    4793       0       1       0       0       0       000010001D   2411
     110       1       0       2       0       0       0               0D   2412
     110    4795       0       1       0       0       0       000010001D   2413
     110       1       0       2       0       0       0               0D   2414
     110    4797       0       1       0       0       0       000010001D   2415
     110       1       0       2       0       0       0               0D   2416
     110    4799       0       1       0       0       0       000010001D   2417
     110       1       0       2       0       0       0               0D   2418
     110    4801       0       1       0       0       0       000010001D   2419
     110       1       0       2       0       0       0               0D   2420
     110    4803       0       1       0       0       0       000010001D   2421
     110       1       0       2       0       0       0               0D   2422
     110    4805       0       1       0       0       0       000010001D   2423
     110       1       0       2       0       0       0               0D   2424
     110    4807       0       1       0       0       0       000010001D   2425
     110       1       0       2       0       0       0               0D   2426
     110    4809       0       1       0       0       0       000010001D   2427
     110       1       0       2       0       0       0               0D   2428
     110    4811       0       1       0       0       0       000010001D   2429
     110       1       0       2       0       0       0               0D   2430
     110    4813       0       1       0       0       0       000010001D   2431
     110       1       0       2       0       0       0               0D   2432
     110    4815       0       1       0       0       0       000010001D   2433
     110       1       0       2       0       0       0               0D   2434
     110    4817       0       1       0       0       0       000010001D   2435
     110       1       0       2       0       0       0               0D   2436
     110    4819       0       1       0       0       0       000010001D   2437
     110       1       0       2       0       0       0               0D   2438
     110    4821       0       1       0       0       0       000010001D   2439
     110       1       0       2       0       0       0               0D   2440
     110    4823       0       1       0       0       0       000010001D   2441
     110       1       0       2       0       0       0               0D   2442
     110    4825       0       1       0       0       0       000010001D   2443
     110       1       0       2       0       0       0               0D   2444
     110    4827       0       1       0       0       0       000010001D   2445
     110       1       0       2       0       0       0               0D   2446
     110    4829       0       1       0       0       0       000010001D   2447
     110       1       0       2       0       0       0               0D   2448
     110    4831       0       1       0       0       0       000010001D   2449
     110       1       0       2       0       0       0               0D   2450
     110    4833       0       1       0       0       0       000010001D   2451
     110       1       0       2       0       0       0               0D   2452
     110    4835       0       1       0       0       0       000010001D   2453
     110       1       0       2       0       0       0               0D   2454
     110    4837       0       1       0       0       0       000010001D   2455
     110       1       0       2       0       0       0               0D   2456
     110    4839       0       1       0       0       0       000010001D   2457
     110       1       0       2       0       0       0               0D   2458
     110    4841       0       1       0       0       0       000010001D   2459
     110       1       0       2       0       0       0               0D   2460
     110    4843       0       1       0       0       0       000010001D   2461
     110       1       0       2       0       0       0               0D   2462
     110    4845       0       1       0       0       0       000010001D   2463
     110       1       0       2       0       0       0               0D   2464
     110    4847       0       1       0       0       0       000010001D   2465
     110       1       0       2       0       0       0               0D   2466
     110    4849       0       1       0       0       0       000010001D   2467
     110       1       0       2       0       0       0               0D   2468
     110    4851       0       1       0       0       0       000010001D   2469
     110       1       0       2       0       0       0               0D   2470
     110    4853       0       1       0       0       0       000010001D   2471
     110       1       0       2       0       0       0               0D   2472
     110    4855       0       1       0       0       0       000010001D   2473
     110       1       0       2       0       0       0               0D   2474
     110    4857       0       1       0       0       0       000010001D   2475
     110       1       0       2       0       0       0               0D   2476
     110    4859       0       1       0       0       0       000010001D   2477
     110       1       0       2       0       0       0               0D   2478
     110    4861       0       1       0       0       0       000010001D   2479
     110       1       0       2       0       0       0               0D   2480
     110    4863       0       1       0       0       0       000010001D   2481
     110       1       0       2       0       0       0               0D   2482
     110    4865       0       1       0       0       0       000010001D   2483
     110       1       0       1       0       0       0               0D   2484
     110    4866       0       1       0       0       0       000010001D   2485
     110       1       0       2       0       0       0               0D   2486
     110    4868       0       1       0       0       0       000010001D   2487
     110       1       0       1       0       0       0               0D   2488
     110    4869       0       1       0       0       0       000010001D   2489
     110       1       0       2       0       0       0               0D   2490
     110    4871       0       1       0       0       0       000010001D   2491
     110       1       0       2       0       0       0               0D   2492
     110    4873       0       1       0       0       0       000010001D   2493
     110       1       0       1       0       0       0               0D   2494
     110    4874       0       1       0       0       0       000010001D   2495
     110       1       0       1       0       0       0               0D   2496
     110    4875       0       1       0       0       0       000010001D   2497
     110       1       0       2       0       0       0               0D   2498
     110    4877       0       1       0       0       0       000010001D   2499
     110       1       0       2       0       0       0               0D   2500
     110    4879       0       1       0       0       0       000010001D   2501
     110       1       0       2       0       0       0               0D   2502
     110    4881       0       1       0       0       0       000010001D   2503
     110       1       0       2       0       0       0               0D   2504
     110    4883       0       1       0       0       0       000010001D   2505
     110       1       0       2       0       0       0               0D   2506
     110    4885       0       1       0       0       0       000010001D   2507
     110       1       0       1       0       0       0               0D   2508
     110    4886       0       1       0       0       0       000010001D   2509
     110       1       0       2       0       0       0               0D   2510
     110    4888       0       1       0       0       0       000010001D   2511
     110       1       0       1       0       0       0               0D   2512
     110    4889       0       1       0       0       0       000010001D   2513
     110       1       0       2       0       0       0               0D   2514
     110    4891       0       1       0       0       0       000010001D   2515
     110       1       0       2       0       0       0               0D   2516
     110    4893       0       1       0       0       0       000010001D   2517
     110       1       0       2       0       0       0               0D   2518
     110    4895       0       1       0       0       0       000010001D   2519
     110       1       0       2       0       0       0               0D   2520
     110    4897       0       1       0       0       0       000010001D   2521
     110       1       0       2       0       0       0               0D   2522
     110    4899       0       1       0       0       0       000010001D   2523
     110       1       0       2       0       0       0               0D   2524
     110    4901       0       1       0       0       0       000010001D   2525
     110       1       0       2       0       0       0               0D   2526
     110    4903       0       1       0       0       0       000010001D   2527
     110       1       0       2       0       0       0               0D   2528
     110    4905       0       1       0       0       0       000010001D   2529
     110       1       0       2       0       0       0               0D   2530
     110    4907       0       1       0       0       0       000010001D   2531
     110       1       0       2       0       0       0               0D   2532
     110    4909       0       1       0       0       0       000010001D   2533
     110       1       0       2       0       0       0               0D   2534
     110    4911       0       1       0       0       0       000010001D   2535
     110       1       0       2       0       0       0               0D   2536
     110    4913       0       1       0       0       0       000010001D   2537
     110       1       0       2       0       0       0               0D   2538
     110    4915       0       1       0       0       0       000010001D   2539
     110       1       0       2       0       0       0               0D   2540
     110    4917       0       1       0       0       0       000010001D   2541
     110       1       0       2       0       0       0               0D   2542
     110    4919       0       1       0       0       0       000010001D   2543
     110       1       0       2       0       0       0               0D   2544
     110    4921       0       1       0       0       0       000010001D   2545
     110       1       0       2       0       0       0               0D   2546
     110    4923       0       1       0       0       0       000010001D   2547
     110       1       0       2       0       0       0               0D   2548
     110    4925       0       1       0       0       0       000010001D   2549
     110       1       0       2       0       0       0               0D   2550
     110    4927       0       1       0       0       0       000010001D   2551
     110       1       0       2       0       0       0               0D   2552
     110    4929       0       1       0       0       0       000010001D   2553
     110       1       0       2       0       0       0               0D   2554
     110    4931       0       1       0       0       0       000010001D   2555
     110       1       0       2       0       0       0               0D   2556
     110    4933       0       1       0       0       0       000010001D   2557
     110       1       0       2       0       0       0               0D   2558
     110    4935       0       1       0       0       0       000010001D   2559
     110       1       0       2       0       0       0               0D   2560
     110    4937       0       1       0       0       0       000010001D   2561
     110       1       0       2       0       0       0               0D   2562
     110    4939       0       1       0       0       0       000010001D   2563
     110       1       0       2       0       0       0               0D   2564
     110    4941       0       1       0       0       0       000010001D   2565
     110       1       0       2       0       0       0               0D   2566
     110    4943       0       1       0       0       0       000010001D   2567
     110       1       0       2       0       0       0               0D   2568
     110    4945       0       1       0       0       0       000010001D   2569
     110       1       0       2       0       0       0               0D   2570
     110    4947       0       1       0       0       0       000010001D   2571
     110       1       0       2       0       0       0               0D   2572
     110    4949       0       1       0       0       0       000010001D   2573
     110       1       0       2       0       0       0               0D   2574
     110    4951       0       1       0       0       0       000010001D   2575
     110       1       0       2       0       0       0               0D   2576
     110    4953       0       1       0       0       0       000010001D   2577
     110       1       0       2       0       0       0               0D   2578
     110    4955       0       1       0       0       0       000010001D   2579
     110       1       0       2       0       0       0               0D   2580
     110    4957       0       1       0       0       0       000010001D   2581
     110       1       0       2       0       0       0               0D   2582
     110    4959       0       1       0       0       0       000010001D   2583
     110       1       0       2       0       0       0               0D   2584
     110    4961       0       1       0       0       0       000010001D   2585
     110       1       0       1       0       0       0               0D   2586
     110    4962       0       1       0       0       0       000010001D   2587
     110       1       0       2       0       0       0               0D   2588
     110    4964       0       1       0       0       0       000010001D   2589
     110       1       0       2       0       0       0               0D   2590
     110    4966       0       1       0       0       0       000010001D   2591
     110       1       0       2       0       0       0               0D   2592
     110    4968       0       1       0       0       0       000010001D   2593
     110       1       0       2       0       0       0               0D   2594
     110    4970       0       1       0       0       0       000010001D   2595
     110       1       0       2       0       0       0               0D   2596
     110    4972       0       1       0       0       0       000010001D   2597
     110       1       0       2       0       0       0               0D   2598
     110    4974       0       1       0       0       0       000010001D   2599
     110       1       0       2       0       0       0               0D   2600
     110    4976       0       1       0       0       0       000010001D   2601
     110       1       0       2       0       0       0               0D   2602
     110    4978       0       1       0       0       0       000010001D   2603
     110       1       0       2       0       0       0               0D   2604
     110    4980       0       1       0       0       0       000010001D   2605
     110       1       0       2       0       0       0               0D   2606
     110    4982       0       1       0       0       0       000010001D   2607
     110       1       0       2       0       0       0               0D   2608
     110    4984       0       1       0       0       0       000010001D   2609
     110       1       0       2       0       0       0               0D   2610
     110    4986       0       1       0       0       0       000010001D   2611
     110       1       0       2       0       0       0               0D   2612
     110    4988       0       1       0       0       0       000010001D   2613
     110       1       0       2       0       0       0               0D   2614
     110    4990       0       1       0       0       0       000010001D   2615
     110       1       0       2       0       0       0               0D   2616
     110    4992       0       1       0       0       0       000010001D   2617
     110       1       0       2       0       0       0               0D   2618
     110    4994       0       1       0       0       0       000010001D   2619
     110       1       0       2       0       0       0               0D   2620
     110    4996       0       1       0       0       0       000010001D   2621
     110       1       0       2       0       0       0               0D   2622
     110    4998       0       1       0       0       0       000010001D   2623
     110       1       0       2       0       0       0               0D   2624
     110    5000       0       1       0       0       0       000010001D   2625
     110       1       0       2       0       0       0               0D   2626
     110    5002       0       1       0       0       0       000010001D   2627
     110       1       0       2       0       0       0               0D   2628
     110    5004       0       1       0       0       0       000010001D   2629
     110       1       0       2       0       0       0               0D   2630
     110    5006       0       1       0       0       0       000010001D   2631
     110       1       0       2       0       0       0               0D   2632
     110    5008       0       1       0       0       0       000010001D   2633
     110       1       0       2       0       0       0               0D   2634
     110    5010       0       1       0       0       0       000010001D   2635
     110       1       0       2       0       0       0               0D   2636
     110    5012       0       1       0       0       0       000010001D   2637
     110       1       0       2       0       0       0               0D   2638
     110    5014       0       1       0       0       0       000010001D   2639
     110       1       0       2       0       0       0               0D   2640
     110    5016       0       1       0       0       0       000010001D   2641
     110       1       0       2       0       0       0               0D   2642
     110    5018       0       1       0       0       0       000010001D   2643
     110       1       0       2       0       0       0               0D   2644
     110    5020       0       1       0       0       0       000010001D   2645
     110       1       0       2       0       0       0               0D   2646
     110    5022       0       1       0       0       0       000010001D   2647
     110       1       0       2       0       0       0               0D   2648
     110    5024       0       1       0       0       0       000010001D   2649
     110       1       0       2       0       0       0               0D   2650
     110    5026       0       1       0       0       0       000010001D   2651
     110       1       0       2       0       0       0               0D   2652
     110    5028       0       1       0       0       0       000010001D   2653
     110       1       0       2       0       0       0               0D   2654
     110    5030       0       1       0       0       0       000010001D   2655
     110       1       0       2       0       0       0               0D   2656
     110    5032       0       1       0       0       0       000010001D   2657
     110       1       0       2       0       0       0               0D   2658
     110    5034       0       1       0       0       0       000010001D   2659
     110       1       0       2       0       0       0               0D   2660
     110    5036       0       1       0       0       0       000010001D   2661
     110       1       0       2       0       0       0               0D   2662
     110    5038       0       1       0       0       0       000010001D   2663
     110       1       0       2       0       0       0               0D   2664
     110    5040       0       1       0       0       0       000010001D   2665
     110       1       0       2       0       0       0               0D   2666
     110    5042       0       1       0       0       0       000010001D   2667
     110       1       0       2       0       0       0               0D   2668
     110    5044       0       1       0       0       0       000010001D   2669
     110       1       0       2       0       0       0               0D   2670
     110    5046       0       1       0       0       0       000010001D   2671
     110       1       0       2       0       0       0               0D   2672
     110    5048       0       1       0       0       0       000010001D   2673
     110       1       0       2       0       0       0               0D   2674
     110    5050       0       1       0       0       0       000010001D   2675
     110       1       0       2       0       0       0               0D   2676
     110    5052       0       1       0       0       0       000010001D   2677
     110       1       0       2       0       0       0               0D   2678
     110    5054       0       1       0       0       0       000010001D   2679
     110       1       0       2       0       0       0               0D   2680
     110    5056       0       1       0       0       0       000010001D   2681
     110       1       0       2       0       0       0               0D   2682
     110    5058       0       1       0       0       0       000010001D   2683
     110       1       0       2       0       0       0               0D   2684
     110    5060       0       1       0       0       0       000010001D   2685
     110       1       0       2       0       0       0               0D   2686
     110    5062       0       1       0       0       0       000010001D   2687
     110       1       0       2       0       0       0               0D   2688
     110    5064       0       1       0       0       0       000010001D   2689
     110       1       0       2       0       0       0               0D   2690
     110    5066       0       1       0       0       0       000010001D   2691
     110       1       0       2       0       0       0               0D   2692
     110    5068       0       1       0       0       0       000010001D   2693
     110       1       0       2       0       0       0               0D   2694
     110    5070       0       1       0       0       0       000010001D   2695
     110       1       0       2       0       0       0               0D   2696
     110    5072       0       1       0       0       0       000010001D   2697
     110       1       0       2       0       0       0               0D   2698
     110    5074       0       1       0       0       0       000010001D   2699
     110       1       0       2       0       0       0               0D   2700
     110    5076       0       1       0       0       0       000010001D   2701
     110       1       0       2       0       0       0               0D   2702
     110    5078       0       1       0       0       0       000010001D   2703
     110       1       0       2       0       0       0               0D   2704
     110    5080       0       1       0       0       0       000010001D   2705
     110       1       0       2       0       0       0               0D   2706
     110    5082       0       1       0       0       0       000010001D   2707
     110       1       0       2       0       0       0               0D   2708
     110    5084       0       1       0       0       0       000010001D   2709
     110       1       0       2       0       0       0               0D   2710
     110    5086       0       1       0       0       0       000010001D   2711
     110       1       0       2       0       0       0               0D   2712
     110    5088       0       1       0       0       0       000010001D   2713
     110       1       0       2       0       0       0               0D   2714
     110    5090       0       1       0       0       0       000010001D   2715
     110       1       0       2       0       0       0               0D   2716
     110    5092       0       1       0       0       0       000010001D   2717
     110       1       0       2       0       0       0               0D   2718
     110    5094       0       1       0       0       0       000010001D   2719
     110       1       0       2       0       0       0               0D   2720
     110    5096       0       1       0       0       0       000010001D   2721
     110       1       0       1       0       0       0               0D   2722
     110    5097       0       1       0       0       0       000010001D   2723
     110       1       0       1       0       0       0               0D   2724
     110    5098       0       1       0       0       0       000010001D   2725
     110       1       0       1       0       0       0               0D   2726
     110    5099       0       1       0       0       0       000010001D   2727
     110       1       0       1       0       0       0               0D   2728
     110    5100       0       1       0       0       0       000010001D   2729
     110       1       0       1       0       0       0               0D   2730
     110    5101       0       1       0       0       0       000010001D   2731
     110       1       0       1       0       0       0               0D   2732
     110    5102       0       1       0       0       0       000010001D   2733
     110       1       0       1       0       0       0               0D   2734
     110    5103       0       1       0       0       0       000010001D   2735
     110       1       0       1       0       0       0               0D   2736
     504    5104       0       1       0       0       0       000010001D   2737
     504       1       0     350       1       0       0               0D   2738
     508    5454       0       1       0       0       0       000010001D   2739
     508       1       0       2       1       0       0               0D   2740
     510    5456       0       1       0       0       0       000010001D   2741
     510       1       0       1       1       0       0               0D   2742
     116    5457       0       1       0       0       0       000010001D   2743
     116       1       0       1       0       0       0               0D   2744
     123    5458       0       1       0       0       0       000010201D   2745
     123       1       0       1       0       0       0               0D   2746
     123    5459       0       1       0       0       0       000010201D   2747
     123       1       0       1       0       0       0               0D   2748
     190    5460       0       1       0       0       0       000010001D   2749
     190       1       0       1       1       0       0               0D   2750
     508    5461       0       1       0       0       0       000010001D   2751
     508       1       0       2       1       0       0               0D   2752
     510    5463       0       1       0       0       0       000010001D   2753
     510       1       0       1       1       0       0               0D   2754
     116    5464       0       1       0       0       0       000010001D   2755
     116       1       0       1       0       0       0               0D   2756
     123    5465       0       1       0       0       0       000010201D   2757
     123       1       0       1       0       0       0               0D   2758
     123    5466       0       1       0       0       0       000010201D   2759
     123       1       0       1       0       0       0               0D   2760
     190    5467       0       1       0       0       0       000010001D   2761
     190       1       0       1       1       0       0               0D   2762
     508    5468       0       1       0       0       0       000010001D   2763
     508       1       0       2       1       0       0               0D   2764
     510    5470       0       1       0       0       0       000010001D   2765
     510       1       0       1       1       0       0               0D   2766
     116    5471       0       1       0       0       0       000010001D   2767
     116       1       0       1       0       0       0               0D   2768
     123    5472       0       1       0       0       0       000010201D   2769
     123       1       0       1       0       0       0               0D   2770
     123    5473       0       1       0       0       0       000010201D   2771
     123       1       0       1       0       0       0               0D   2772
     190    5474       0       1       0       0       0       000010001D   2773
     190       1       0       1       1       0       0               0D   2774
     508    5475       0       1       0       0       0       000010001D   2775
     508       1       0       2       1       0       0               0D   2776
     508    5477       0       1       0       0       0       000010001D   2777
     508       1       0       2       1       0       0               0D   2778
     508    5479       0       1       0       0       0       000010001D   2779
     508       1       0       2       1       0       0               0D   2780
     510    5481       0       1       0       0       0       000010001D   2781
     510       1       0       1       1       0       0               0D   2782
     116    5482       0       1       0       0       0       000010001D   2783
     116       1       0       1       0       0       0               0D   2784
     123    5483       0       1       0       0       0       000010201D   2785
     123       1       0       1       0       0       0               0D   2786
     123    5484       0       1       0       0       0       000010201D   2787
     123       1       0       1       0       0       0               0D   2788
     190    5485       0       1       0       0       0       000010001D   2789
     190       1       0       1       1       0       0               0D   2790
     508    5486       0       1       0       0       0       000010001D   2791
     508       1       0       2       1       0       0               0D   2792
     508    5488       0       1       0       0       0       000010001D   2793
     508       1       0       2       1       0       0               0D   2794
     510    5490       0       1       0       0       0       000010001D   2795
     510       1       0       1       1       0       0               0D   2796
     116    5491       0       1       0       0       0       000010001D   2797
     116       1       0       1       0       0       0               0D   2798
     123    5492       0       1       0       0       0       000010201D   2799
     123       1       0       1       0       0       0               0D   2800
     123    5493       0       1       0       0       0       000010201D   2801
     123       1       0       1       0       0       0               0D   2802
     190    5494       0       1       0       0       0       000010001D   2803
     190       1       0       1       1       0       0               0D   2804
     508    5495       0       1       0       0       0       000010001D   2805
     508       1       0       3       1       0       0               0D   2806
     508    5498       0       1       0       0       0       000010001D   2807
     508       1       0       2       1       0       0               0D   2808
     508    5500       0       1       0       0       0       000010001D   2809
     508       1       0       2       1       0       0               0D   2810
     508    5502       0       1       0       0       0       000010001D   2811
     508       1       0       2       1       0       0               0D   2812
     508    5504       0       1       0       0       0       000010001D   2813
     508       1       0       2       1       0       0               0D   2814
     508    5506       0       1       0       0       0       000010001D   2815
     508       1       0       2       1       0       0               0D   2816
     508    5508       0       1       0       0       0       000010001D   2817
     508       1       0       2       1       0       0               0D   2818
     508    5510       0       1       0       0       0       000010001D   2819
     508       1       0       2       1       0       0               0D   2820
     508    5512       0       1       0       0       0       000010001D   2821
     508       1       0       2       1       0       0               0D   2822
     508    5514       0       1       0       0       0       000010001D   2823
     508       1       0       2       1       0       0               0D   2824
     508    5516       0       1       0       0       0       000010001D   2825
     508       1       0       2       1       0       0               0D   2826
     508    5518       0       1       0       0       0       000010001D   2827
     508       1       0       2       1       0       0               0D   2828
     508    5520       0       1       0       0       0       000010001D   2829
     508       1       0       2       1       0       0               0D   2830
     508    5522       0       1       0       0       0       000010001D   2831
     508       1       0       2       1       0       0               0D   2832
     508    5524       0       1       0       0       0       000010001D   2833
     508       1       0       2       1       0       0               0D   2834
     508    5526       0       1       0       0       0       000010001D   2835
     508       1       0       2       1       0       0               0D   2836
     508    5528       0       1       0       0       0       000010001D   2837
     508       1       0       2       1       0       0               0D   2838
     508    5530       0       1       0       0       0       000010001D   2839
     508       1       0       2       1       0       0               0D   2840
     508    5532       0       1       0       0       0       000010001D   2841
     508       1       0       2       1       0       0               0D   2842
     508    5534       0       1       0       0       0       000010001D   2843
     508       1       0       2       1       0       0               0D   2844
     508    5536       0       1       0       0       0       000010001D   2845
     508       1       0       2       1       0       0               0D   2846
     510    5538       0       1       0       0       0       000010001D   2847
     510       1       0       2       1       0       0               0D   2848
     116    5540       0       1       0       0       0       000010001D   2849
     116       1       0       1       0       0       0               0D   2850
     123    5541       0       1       0       0       0       000010201D   2851
     123       1       0       1       0       0       0               0D   2852
     123    5542       0       1       0       0       0       000010201D   2853
     123       1       0       1       0       0       0               0D   2854
     190    5543       0       1       0       0       0       000010001D   2855
     190       1       0       1       1       0       0               0D   2856
     508    5544       0       1       0       0       0       000010001D   2857
     508       1       0       2       1       0       0               0D   2858
     510    5546       0       1       0       0       0       000010001D   2859
     510       1       0       1       1       0       0               0D   2860
     116    5547       0       1       0       0       0       000010001D   2861
     116       1       0       1       0       0       0               0D   2862
     123    5548       0       1       0       0       0       000010201D   2863
     123       1       0       1       0       0       0               0D   2864
     123    5549       0       1       0       0       0       000010201D   2865
     123       1       0       1       0       0       0               0D   2866
     190    5550       0       1       0       0       0       000010001D   2867
     190       1       0       1       1       0       0               0D   2868
     508    5551       0       1       0       0       0       000010001D   2869
     508       1       0       2       1       0       0               0D   2870
     510    5553       0       1       0       0       0       000010001D   2871
     510       1       0       1       1       0       0               0D   2872
     116    5554       0       1       0       0       0       000010001D   2873
     116       1       0       1       0       0       0               0D   2874
     123    5555       0       1       0       0       0       000010201D   2875
     123       1       0       1       0       0       0               0D   2876
     123    5556       0       1       0       0       0       000010201D   2877
     123       1       0       1       0       0       0               0D   2878
     192    5557       0       1       0       0       0       000010001D   2879
     192       1       0       1       1       0       0               0D   2880
     508    5558       0       1       0       0       0       000010001D   2881
     508       1       0       2       1       0       0               0D   2882
     510    5560       0       1       0       0       0       000010001D   2883
     510       1       0       1       1       0       0               0D   2884
     116    5561       0       1       0       0       0       000010001D   2885
     116       1       0       1       0       0       0               0D   2886
     123    5562       0       1       0       0       0       000010201D   2887
     123       1       0       1       0       0       0               0D   2888
     123    5563       0       1       0       0       0       000010201D   2889
     123       1       0       1       0       0       0               0D   2890
     190    5564       0       1       0       0       0       000010001D   2891
     190       1       0       1       1       0       0               0D   2892
     508    5565       0       1       0       0       0       000010001D   2893
     508       1       0       3       1       0       0               0D   2894
     508    5568       0       1       0       0       0       000010001D   2895
     508       1       0       2       1       0       0               0D   2896
     508    5570       0       1       0       0       0       000010001D   2897
     508       1       0       2       1       0       0               0D   2898
     508    5572       0       1       0       0       0       000010001D   2899
     508       1       0       2       1       0       0               0D   2900
     508    5574       0       1       0       0       0       000010001D   2901
     508       1       0       2       1       0       0               0D   2902
     508    5576       0       1       0       0       0       000010001D   2903
     508       1       0       2       1       0       0               0D   2904
     508    5578       0       1       0       0       0       000010001D   2905
     508       1       0       2       1       0       0               0D   2906
     508    5580       0       1       0       0       0       000010001D   2907
     508       1       0       2       1       0       0               0D   2908
     508    5582       0       1       0       0       0       000010001D   2909
     508       1       0       2       1       0       0               0D   2910
     508    5584       0       1       0       0       0       000010001D   2911
     508       1       0       2       1       0       0               0D   2912
     508    5586       0       1       0       0       0       000010001D   2913
     508       1       0       2       1       0       0               0D   2914
     508    5588       0       1       0       0       0       000010001D   2915
     508       1       0       2       1       0       0               0D   2916
     508    5590       0       1       0       0       0       000010001D   2917
     508       1       0       2       1       0       0               0D   2918
     508    5592       0       1       0       0       0       000010001D   2919
     508       1       0       2       1       0       0               0D   2920
     508    5594       0       1       0       0       0       000010001D   2921
     508       1       0       2       1       0       0               0D   2922
     508    5596       0       1       0       0       0       000010001D   2923
     508       1       0       2       1       0       0               0D   2924
     508    5598       0       1       0       0       0       000010001D   2925
     508       1       0       2       1       0       0               0D   2926
     508    5600       0       1       0       0       0       000010001D   2927
     508       1       0       2       1       0       0               0D   2928
     508    5602       0       1       0       0       0       000010001D   2929
     508       1       0       2       1       0       0               0D   2930
     508    5604       0       1       0       0       0       000010001D   2931
     508       1       0       2       1       0       0               0D   2932
     508    5606       0       1       0       0       0       000010001D   2933
     508       1       0       2       1       0       0               0D   2934
     510    5608       0       1       0       0       0       000010001D   2935
     510       1       0       2       1       0       0               0D   2936
     128    5610       0       1       0       0       0       000010001D   2937
     128       1       0      38       0       0       0               0D   2938
     508    5648       0       1       0       0       0       000010001D   2939
     508       1       0       2       1       0       0               0D   2940
     510    5650       0       1       0       0       0       000010001D   2941
     510       1       0       1       1       0       0               0D   2942
     128    5651       0       1       0       0       0       000010001D   2943
     128       1       0      32       0       0       0               0D   2944
     508    5683       0       1       0       0       0       000010001D   2945
     508       1       0       2       1       0       0               0D   2946
     510    5685       0       1       0       0       0       000010001D   2947
     510       1       0       1       1       0       0               0D   2948
     128    5686       0       1       0       0       0       000010001D   2949
     128       1       0      30       0       0       0               0D   2950
     508    5716       0       1       0       0       0       000010001D   2951
     508       1       0       2       1       0       0               0D   2952
     510    5718       0       1       0       0       0       000010001D   2953
     510       1       0       1       1       0       0               0D   2954
     116    5719       0       1       0       0       0       000010001D   2955
     116       1       0       1       0       0       0               0D   2956
     123    5720       0       1       0       0       0       000010201D   2957
     123       1       0       1       0       0       0               0D   2958
     123    5721       0       1       0       0       0       000010201D   2959
     123       1       0       1       0       0       0               0D   2960
     192    5722       0       1       0       0       0       000010001D   2961
     192       1       0       1       1       0       0               0D   2962
     508    5723       0       1       0       0       0       000010001D   2963
     508       1       0       2       1       0       0               0D   2964
     510    5725       0       1       0       0       0       000010001D   2965
     510       1       0       1       1       0       0               0D   2966
     116    5726       0       1       0       0       0       000010001D   2967
     116       1       0       1       0       0       0               0D   2968
     123    5727       0       1       0       0       0       000010201D   2969
     123       1       0       1       0       0       0               0D   2970
     123    5728       0       1       0       0       0       000010201D   2971
     123       1       0       1       0       0       0               0D   2972
     190    5729       0       1       0       0       0       000010001D   2973
     190       1       0       1       1       0       0               0D   2974
     508    5730       0       1       0       0       0       000010001D   2975
     508       1       0       2       1       0       0               0D   2976
     510    5732       0       1       0       0       0       000010001D   2977
     510       1       0       1       1       0       0               0D   2978
     116    5733       0       1       0       0       0       000010001D   2979
     116       1       0       1       0       0       0               0D   2980
     123    5734       0       1       0       0       0       000010201D   2981
     123       1       0       1       0       0       0               0D   2982
     123    5735       0       1       0       0       0       000010201D   2983
     123       1       0       1       0       0       0               0D   2984
     190    5736       0       1       0       0       0       000010001D   2985
     190       1       0       1       1       0       0               0D   2986
     508    5737       0       1       0       0       0       000010001D   2987
     508       1       0       2       1       0       0               0D   2988
     510    5739       0       1       0       0       0       000010001D   2989
     510       1       0       1       1       0       0               0D   2990
     116    5740       0       1       0       0       0       000010001D   2991
     116       1       0       1       0       0       0               0D   2992
     123    5741       0       1       0       0       0       000010201D   2993
     123       1       0       1       0       0       0               0D   2994
     123    5742       0       1       0       0       0       000010201D   2995
     123       1       0       1       0       0       0               0D   2996
     190    5743       0       1       0       0       0       000010001D   2997
     190       1       0       1       1       0       0               0D   2998
     508    5744       0       1       0       0       0       000010001D   2999
     508       1       0       2       1       0       0               0D   3000
     508    5746       0       1       0       0       0       000010001D   3001
     508       1       0       2       1       0       0               0D   3002
     508    5748       0       1       0       0       0       000010001D   3003
     508       1       0       2       1       0       0               0D   3004
     508    5750       0       1       0       0       0       000010001D   3005
     508       1       0       1       1       0       0               0D   3006
     510    5751       0       1       0       0       0       000010001D   3007
     510       1       0       1       1       0       0               0D   3008
     116    5752       0       1       0       0       0       000010001D   3009
     116       1       0       1       0       0       0               0D   3010
     123    5753       0       1       0       0       0       000010201D   3011
     123       1       0       1       0       0       0               0D   3012
     123    5754       0       1       0       0       0       000010201D   3013
     123       1       0       1       0       0       0               0D   3014
     190    5755       0       1       0       0       0       000010001D   3015
     190       1       0       1       1       0       0               0D   3016
     508    5756       0       1       0       0       0       000010001D   3017
     508       1       0       2       1       0       0               0D   3018
     510    5758       0       1       0       0       0       000010001D   3019
     510       1       0       1       1       0       0               0D   3020
     116    5759       0       1       0       0       0       000010001D   3021
     116       1       0       1       0       0       0               0D   3022
     123    5760       0       1       0       0       0       000010201D   3023
     123       1       0       1       0       0       0               0D   3024
     123    5761       0       1       0       0       0       000010201D   3025
     123       1       0       1       0       0       0               0D   3026
     190    5762       0       1       0       0       0       000010001D   3027
     190       1       0       1       1       0       0               0D   3028
     508    5763       0       1       0       0       0       000010001D   3029
     508       1       0       2       1       0       0               0D   3030
     510    5765       0       1       0       0       0       000010001D   3031
     510       1       0       1       1       0       0               0D   3032
     116    5766       0       1       0       0       0       000010001D   3033
     116       1       0       1       0       0       0               0D   3034
     123    5767       0       1       0       0       0       000010201D   3035
     123       1       0       1       0       0       0               0D   3036
     123    5768       0       1       0       0       0       000010201D   3037
     123       1       0       1       0       0       0               0D   3038
     190    5769       0       1       0       0       0       000010001D   3039
     190       1       0       1       1       0       0               0D   3040
     508    5770       0       1       0       0       0       000010001D   3041
     508       1       0       4       1       0       0               0D   3042
     508    5774       0       1       0       0       0       000010001D   3043
     508       1       0       2       1       0       0               0D   3044
     508    5776       0       1       0       0       0       000010001D   3045
     508       1       0       2       1       0       0               0D   3046
     508    5778       0       1       0       0       0       000010001D   3047
     508       1       0       2       1       0       0               0D   3048
     508    5780       0       1       0       0       0       000010001D   3049
     508       1       0       2       1       0       0               0D   3050
     508    5782       0       1       0       0       0       000010001D   3051
     508       1       0       2       1       0       0               0D   3052
     508    5784       0       1       0       0       0       000010001D   3053
     508       1       0       2       1       0       0               0D   3054
     508    5786       0       1       0       0       0       000010001D   3055
     508       1       0       2       1       0       0               0D   3056
     508    5788       0       1       0       0       0       000010001D   3057
     508       1       0       2       1       0       0               0D   3058
     508    5790       0       1       0       0       0       000010001D   3059
     508       1       0       2       1       0       0               0D   3060
     508    5792       0       1       0       0       0       000010001D   3061
     508       1       0       2       1       0       0               0D   3062
     508    5794       0       1       0       0       0       000010001D   3063
     508       1       0       2       1       0       0               0D   3064
     508    5796       0       1       0       0       0       000010001D   3065
     508       1       0       2       1       0       0               0D   3066
     508    5798       0       1       0       0       0       000010001D   3067
     508       1       0       2       1       0       0               0D   3068
     508    5800       0       1       0       0       0       000010001D   3069
     508       1       0       2       1       0       0               0D   3070
     508    5802       0       1       0       0       0       000010001D   3071
     508       1       0       2       1       0       0               0D   3072
     508    5804       0       1       0       0       0       000010001D   3073
     508       1       0       2       1       0       0               0D   3074
     508    5806       0       1       0       0       0       000010001D   3075
     508       1       0       2       1       0       0               0D   3076
     508    5808       0       1       0       0       0       000010001D   3077
     508       1       0       2       1       0       0               0D   3078
     510    5810       0       1       0       0       0       000010001D   3079
     510       1       0       2       1       0       0               0D   3080
     116    5812       0       1       0       0       0       000010001D   3081
     116       1       0       1       0       0       0               0D   3082
     123    5813       0       1       0       0       0       000010201D   3083
     123       1       0       1       0       0       0               0D   3084
     123    5814       0       1       0       0       0       000010201D   3085
     123       1       0       1       0       0       0               0D   3086
     192    5815       0       1       0       0       0       000010001D   3087
     192       1       0       1       1       0       0               0D   3088
     508    5816       0       1       0       0       0       000010001D   3089
     508       1       0       1       1       0       0               0D   3090
     510    5817       0       1       0       0       0       000010001D   3091
     510       1       0       1       1       0       0               0D   3092
     116    5818       0       1       0       0       0       000010001D   3093
     116       1       0       1       0       0       0               0D   3094
     123    5819       0       1       0       0       0       000010201D   3095
     123       1       0       1       0       0       0               0D   3096
     123    5820       0       1       0       0       0       000010201D   3097
     123       1       0       1       0       0       0               0D   3098
     190    5821       0       1       0       0       0       000010001D   3099
     190       1       0       1       1       0       0               0D   3100
     508    5822       0       1       0       0       0       000010001D   3101
     508       1       0       2       1       0       0               0D   3102
     510    5824       0       1       0       0       0       000010001D   3103
     510       1       0       1       1       0       0               0D   3104
     116    5825       0       1       0       0       0       000010001D   3105
     116       1       0       1       0       0       0               0D   3106
     123    5826       0       1       0       0       0       000010201D   3107
     123       1       0       1       0       0       0               0D   3108
     123    5827       0       1       0       0       0       000010201D   3109
     123       1       0       1       0       0       0               0D   3110
     192    5828       0       1       0       0       0       000010001D   3111
     192       1       0       1       1       0       0               0D   3112
     508    5829       0       1       0       0       0       000010001D   3113
     508       1       0       2       1       0       0               0D   3114
     510    5831       0       1       0       0       0       000010001D   3115
     510       1       0       1       1       0       0               0D   3116
     116    5832       0       1       0       0       0       000010001D   3117
     116       1       0       1       0       0       0               0D   3118
     123    5833       0       1       0       0       0       000010201D   3119
     123       1       0       1       0       0       0               0D   3120
     123    5834       0       1       0       0       0       000010201D   3121
     123       1       0       1       0       0       0               0D   3122
     190    5835       0       1       0       0       0       000010001D   3123
     190       1       0       1       1       0       0               0D   3124
     508    5836       0       1       0       0       0       000010001D   3125
     508       1       0       2       1       0       0               0D   3126
     510    5838       0       1       0       0       0       000010001D   3127
     510       1       0       1       1       0       0               0D   3128
     116    5839       0       1       0       0       0       000010001D   3129
     116       1       0       1       0       0       0               0D   3130
     123    5840       0       1       0       0       0       000010201D   3131
     123       1       0       1       0       0       0               0D   3132
     123    5841       0       1       0       0       0       000010201D   3133
     123       1       0       1       0       0       0               0D   3134
     190    5842       0       1       0       0       0       000010001D   3135
     190       1       0       1       1       0       0               0D   3136
     508    5843       0       1       0       0       0       000010001D   3137
     508       1       0       2       1       0       0               0D   3138
     508    5845       0       1       0       0       0       000010001D   3139
     508       1       0       1       1       0       0               0D   3140
     508    5846       0       1       0       0       0       000010001D   3141
     508       1       0       1       1       0       0               0D   3142
     508    5847       0       1       0       0       0       000010001D   3143
     508       1       0       2       1       0       0               0D   3144
     510    5849       0       1       0       0       0       000010001D   3145
     510       1       0       1       1       0       0               0D   3146
     116    5850       0       1       0       0       0       000010001D   3147
     116       1       0       1       0       0       0               0D   3148
     123    5851       0       1       0       0       0       000010201D   3149
     123       1       0       1       0       0       0               0D   3150
     123    5852       0       1       0       0       0       000010201D   3151
     123       1       0       1       0       0       0               0D   3152
     190    5853       0       1       0       0       0       000010001D   3153
     190       1       0       1       1       0       0               0D   3154
     508    5854       0       1       0       0       0       000010001D   3155
     508       1       0       2       1       0       0               0D   3156
     510    5856       0       1       0       0       0       000010001D   3157
     510       1       0       1       1       0       0               0D   3158
     116    5857       0       1       0       0       0       000010001D   3159
     116       1       0       1       0       0       0               0D   3160
     123    5858       0       1       0       0       0       000010201D   3161
     123       1       0       1       0       0       0               0D   3162
     123    5859       0       1       0       0       0       000010201D   3163
     123       1       0       1       0       0       0               0D   3164
     190    5860       0       1       0       0       0       000010001D   3165
     190       1       0       1       1       0       0               0D   3166
     508    5861       0       1       0       0       0       000010001D   3167
     508       1       0       2       1       0       0               0D   3168
     510    5863       0       1       0       0       0       000010001D   3169
     510       1       0       1       1       0       0               0D   3170
     116    5864       0       1       0       0       0       000010001D   3171
     116       1       0       1       0       0       0               0D   3172
     123    5865       0       1       0       0       0       000010201D   3173
     123       1       0       1       0       0       0               0D   3174
     123    5866       0       1       0       0       0       000010201D   3175
     123       1       0       1       0       0       0               0D   3176
     192    5867       0       1       0       0       0       000010001D   3177
     192       1       0       1       1       0       0               0D   3178
     508    5868       0       1       0       0       0       000010001D   3179
     508       1       0       2       1       0       0               0D   3180
     510    5870       0       1       0       0       0       000010001D   3181
     510       1       0       1       1       0       0               0D   3182
     116    5871       0       1       0       0       0       000010001D   3183
     116       1       0       1       0       0       0               0D   3184
     123    5872       0       1       0       0       0       000010201D   3185
     123       1       0       1       0       0       0               0D   3186
     123    5873       0       1       0       0       0       000010201D   3187
     123       1       0       1       0       0       0               0D   3188
     190    5874       0       1       0       0       0       000010001D   3189
     190       1       0       1       1       0       0               0D   3190
     508    5875       0       1       0       0       0       000010001D   3191
     508       1       0       2       1       0       0               0D   3192
     510    5877       0       1       0       0       0       000010001D   3193
     510       1       0       1       1       0       0               0D   3194
     116    5878       0       1       0       0       0       000010001D   3195
     116       1       0       1       0       0       0               0D   3196
     123    5879       0       1       0       0       0       000010201D   3197
     123       1       0       1       0       0       0               0D   3198
     123    5880       0       1       0       0       0       000010201D   3199
     123       1       0       1       0       0       0               0D   3200
     192    5881       0       1       0       0       0       000010001D   3201
     192       1       0       1       1       0       0               0D   3202
     508    5882       0       1       0       0       0       000010001D   3203
     508       1       0       1       1       0       0               0D   3204
     510    5883       0       1       0       0       0       000010001D   3205
     510       1       0       1       1       0       0               0D   3206
     116    5884       0       1       0       0       0       000010001D   3207
     116       1       0       1       0       0       0               0D   3208
     123    5885       0       1       0       0       0       000010201D   3209
     123       1       0       1       0       0       0               0D   3210
     123    5886       0       1       0       0       0       000010201D   3211
     123       1       0       1       0       0       0               0D   3212
     190    5887       0       1       0       0       0       000010001D   3213
     190       1       0       1       1       0       0               0D   3214
     508    5888       0       1       0       0       0       000010001D   3215
     508       1       0       2       1       0       0               0D   3216
     510    5890       0       1       0       0       0       000010001D   3217
     510       1       0       1       1       0       0               0D   3218
     116    5891       0       1       0       0       0       000010001D   3219
     116       1       0       1       0       0       0               0D   3220
     123    5892       0       1       0       0       0       000010201D   3221
     123       1       0       1       0       0       0               0D   3222
     123    5893       0       1       0       0       0       000010201D   3223
     123       1       0       1       0       0       0               0D   3224
     190    5894       0       1       0       0       0       000010001D   3225
     190       1       0       1       1       0       0               0D   3226
     508    5895       0       1       0       0       0       000010001D   3227
     508       1       0       2       1       0       0               0D   3228
     510    5897       0       1       0       0       0       000010001D   3229
     510       1       0       1       1       0       0               0D   3230
     116    5898       0       1       0       0       0       000010001D   3231
     116       1       0       1       0       0       0               0D   3232
     123    5899       0       1       0       0       0       000010201D   3233
     123       1       0       1       0       0       0               0D   3234
     123    5900       0       1       0       0       0       000010201D   3235
     123       1       0       1       0       0       0               0D   3236
     190    5901       0       1       0       0       0       000010001D   3237
     190       1       0       1       1       0       0               0D   3238
     508    5902       0       1       0       0       0       000010001D   3239
     508       1       0       2       1       0       0               0D   3240
     510    5904       0       1       0       0       0       000010001D   3241
     510       1       0       1       1       0       0               0D   3242
     116    5905       0       1       0       0       0       000010001D   3243
     116       1       0       1       0       0       0               0D   3244
     123    5906       0       1       0       0       0       000010201D   3245
     123       1       0       1       0       0       0               0D   3246
     123    5907       0       1       0       0       0       000010201D   3247
     123       1       0       1       0       0       0               0D   3248
     190    5908       0       1       0       0       0       000010001D   3249
     190       1       0       1       1       0       0               0D   3250
     508    5909       0       1       0       0       0       000010001D   3251
     508       1       0       1       1       0       0               0D   3252
     508    5910       0       1       0       0       0       000010001D   3253
     508       1       0       2       1       0       0               0D   3254
     510    5912       0       1       0       0       0       000010001D   3255
     510       1       0       1       1       0       0               0D   3256
     116    5913       0       1       0       0       0       000010001D   3257
     116       1       0       1       0       0       0               0D   3258
     123    5914       0       1       0       0       0       000010201D   3259
     123       1       0       1       0       0       0               0D   3260
     123    5915       0       1       0       0       0       000010201D   3261
     123       1       0       1       0       0       0               0D   3262
     190    5916       0       1       0       0       0       000010001D   3263
     190       1       0       1       1       0       0               0D   3264
     508    5917       0       1       0       0       0       000010001D   3265
     508       1       0       1       1       0       0               0D   3266
     508    5918       0       1       0       0       0       000010001D   3267
     508       1       0       2       1       0       0               0D   3268
     510    5920       0       1       0       0       0       000010001D   3269
     510       1       0       1       1       0       0               0D   3270
     116    5921       0       1       0       0       0       000010001D   3271
     116       1       0       1       0       0       0               0D   3272
     123    5922       0       1       0       0       0       000010201D   3273
     123       1       0       1       0       0       0               0D   3274
     123    5923       0       1       0       0       0       000010201D   3275
     123       1       0       1       0       0       0               0D   3276
     190    5924       0       1       0       0       0       000010001D   3277
     190       1       0       1       1       0       0               0D   3278
     508    5925       0       1       0       0       0       000010001D   3279
     508       1       0       1       1       0       0               0D   3280
     508    5926       0       1       0       0       0       000010001D   3281
     508       1       0       2       1       0       0               0D   3282
     510    5928       0       1       0       0       0       000010001D   3283
     510       1       0       1       1       0       0               0D   3284
     116    5929       0       1       0       0       0       000010001D   3285
     116       1       0       1       0       0       0               0D   3286
     123    5930       0       1       0       0       0       000010201D   3287
     123       1       0       1       0       0       0               0D   3288
     123    5931       0       1       0       0       0       000010201D   3289
     123       1       0       1       0       0       0               0D   3290
     190    5932       0       1       0       0       0       000010001D   3291
     190       1       0       1       1       0       0               0D   3292
     508    5933       0       1       0       0       0       000010001D   3293
     508       1       0       1       1       0       0               0D   3294
     508    5934       0       1       0       0       0       000010001D   3295
     508       1       0       2       1       0       0               0D   3296
     510    5936       0       1       0       0       0       000010001D   3297
     510       1       0       1       1       0       0               0D   3298
     116    5937       0       1       0       0       0       000010001D   3299
     116       1       0       1       0       0       0               0D   3300
     123    5938       0       1       0       0       0       000010201D   3301
     123       1       0       1       0       0       0               0D   3302
     123    5939       0       1       0       0       0       000010201D   3303
     123       1       0       1       0       0       0               0D   3304
     190    5940       0       1       0       0       0       000010001D   3305
     190       1       0       1       1       0       0               0D   3306
     508    5941       0       1       0       0       0       000010001D   3307
     508       1       0       1       1       0       0               0D   3308
     508    5942       0       1       0       0       0       000010001D   3309
     508       1       0       2       1       0       0               0D   3310
     510    5944       0       1       0       0       0       000010001D   3311
     510       1       0       1       1       0       0               0D   3312
     116    5945       0       1       0       0       0       000010001D   3313
     116       1       0       1       0       0       0               0D   3314
     123    5946       0       1       0       0       0       000010201D   3315
     123       1       0       1       0       0       0               0D   3316
     123    5947       0       1       0       0       0       000010201D   3317
     123       1       0       1       0       0       0               0D   3318
     190    5948       0       1       0       0       0       000010001D   3319
     190       1       0       1       1       0       0               0D   3320
     508    5949       0       1       0       0       0       000010001D   3321
     508       1       0       1       1       0       0               0D   3322
     508    5950       0       1       0       0       0       000010001D   3323
     508       1       0       2       1       0       0               0D   3324
     510    5952       0       1       0       0       0       000010001D   3325
     510       1       0       1       1       0       0               0D   3326
     116    5953       0       1       0       0       0       000010001D   3327
     116       1       0       1       0       0       0               0D   3328
     123    5954       0       1       0       0       0       000010201D   3329
     123       1       0       1       0       0       0               0D   3330
     123    5955       0       1       0       0       0       000010201D   3331
     123       1       0       1       0       0       0               0D   3332
     190    5956       0       1       0       0       0       000010001D   3333
     190       1       0       1       1       0       0               0D   3334
     508    5957       0       1       0       0       0       000010001D   3335
     508       1       0       1       1       0       0               0D   3336
     510    5958       0       1       0       0       0       000010001D   3337
     510       1       0       1       1       0       0               0D   3338
     116    5959       0       1       0       0       0       000010001D   3339
     116       1       0       1       0       0       0               0D   3340
     123    5960       0       1       0       0       0       000010201D   3341
     123       1       0       1       0       0       0               0D   3342
     123    5961       0       1       0       0       0       000010201D   3343
     123       1       0       1       0       0       0               0D   3344
     190    5962       0       1       0       0       0       000010001D   3345
     190       1       0       1       1       0       0               0D   3346
     508    5963       0       1       0       0       0       000010001D   3347
     508       1       0       1       1       0       0               0D   3348
     510    5964       0       1       0       0       0       000010001D   3349
     510       1       0       1       1       0       0               0D   3350
     116    5965       0       1       0       0       0       000010001D   3351
     116       1       0       1       0       0       0               0D   3352
     123    5966       0       1       0       0       0       000010201D   3353
     123       1       0       1       0       0       0               0D   3354
     123    5967       0       1       0       0       0       000010201D   3355
     123       1       0       1       0       0       0               0D   3356
     190    5968       0       1       0       0       0       000010001D   3357
     190       1       0       1       1       0       0               0D   3358
     508    5969       0       1       0       0       0       000010001D   3359
     508       1       0       1       1       0       0               0D   3360
     510    5970       0       1       0       0       0       000010001D   3361
     510       1       0       1       1       0       0               0D   3362
     116    5971       0       1       0       0       0       000010001D   3363
     116       1       0       1       0       0       0               0D   3364
     123    5972       0       1       0       0       0       000010201D   3365
     123       1       0       1       0       0       0               0D   3366
     123    5973       0       1       0       0       0       000010201D   3367
     123       1       0       1       0       0       0               0D   3368
     190    5974       0       1       0       0       0       000010001D   3369
     190       1       0       1       1       0       0               0D   3370
     508    5975       0       1       0       0       0       000010001D   3371
     508       1       0       1       1       0       0               0D   3372
     510    5976       0       1       0       0       0       000010001D   3373
     510       1       0       1       1       0       0               0D   3374
     116    5977       0       1       0       0       0       000010001D   3375
     116       1       0       1       0       0       0               0D   3376
     123    5978       0       1       0       0       0       000010201D   3377
     123       1       0       1       0       0       0               0D   3378
     123    5979       0       1       0       0       0       000010201D   3379
     123       1       0       1       0       0       0               0D   3380
     190    5980       0       1       0       0       0       000010001D   3381
     190       1       0       1       1       0       0               0D   3382
     508    5981       0       1       0       0       0       000010001D   3383
     508       1       0       1       1       0       0               0D   3384
     510    5982       0       1       0       0       0       000010001D   3385
     510       1       0       1       1       0       0               0D   3386
     116    5983       0       1       0       0       0       000010001D   3387
     116       1       0       1       0       0       0               0D   3388
     123    5984       0       1       0       0       0       000010201D   3389
     123       1       0       1       0       0       0               0D   3390
     123    5985       0       1       0       0       0       000010201D   3391
     123       1       0       1       0       0       0               0D   3392
     190    5986       0       1       0       0       0       000010001D   3393
     190       1       0       1       1       0       0               0D   3394
     508    5987       0       1       0       0       0       000010001D   3395
     508       1       0       1       1       0       0               0D   3396
     508    5988       0       1       0       0       0       000010001D   3397
     508       1       0       1       1       0       0               0D   3398
     508    5989       0       1       0       0       0       000010001D   3399
     508       1       0       1       1       0       0               0D   3400
     508    5990       0       1       0       0       0       000010001D   3401
     508       1       0       1       1       0       0               0D   3402
     510    5991       0       1       0       0       0       000010001D   3403
     510       1       0       1       1       0       0               0D   3404
     116    5992       0       1       0       0       0       000010001D   3405
     116       1       0       1       0       0       0               0D   3406
     123    5993       0       1       0       0       0       000010201D   3407
     123       1       0       1       0       0       0               0D   3408
     123    5994       0       1       0       0       0       000010201D   3409
     123       1       0       1       0       0       0               0D   3410
     190    5995       0       1       0       0       0       000010001D   3411
     190       1       0       1       1       0       0               0D   3412
     508    5996       0       1       0       0       0       000010001D   3413
     508       1       0       1       1       0       0               0D   3414
     508    5997       0       1       0       0       0       000010001D   3415
     508       1       0       1       1       0       0               0D   3416
     508    5998       0       1       0       0       0       000010001D   3417
     508       1       0       1       1       0       0               0D   3418
     508    5999       0       1       0       0       0       000010001D   3419
     508       1       0       1       1       0       0               0D   3420
     510    6000       0       1       0       0       0       000010001D   3421
     510       1       0       1       1       0       0               0D   3422
     116    6001       0       1       0       0       0       000010001D   3423
     116       1       0       1       0       0       0               0D   3424
     123    6002       0       1       0       0       0       000010201D   3425
     123       1       0       1       0       0       0               0D   3426
     123    6003       0       1       0       0       0       000010201D   3427
     123       1       0       1       0       0       0               0D   3428
     190    6004       0       1       0       0       0       000010001D   3429
     190       1       0       1       1       0       0               0D   3430
     508    6005       0       1       0       0       0       000010001D   3431
     508       1       0       4       1       0       0               0D   3432
     508    6009       0       1       0       0       0       000010001D   3433
     508       1       0       2       1       0       0               0D   3434
     508    6011       0       1       0       0       0       000010001D   3435
     508       1       0       2       1       0       0               0D   3436
     508    6013       0       1       0       0       0       000010001D   3437
     508       1       0       2       1       0       0               0D   3438
     508    6015       0       1       0       0       0       000010001D   3439
     508       1       0       2       1       0       0               0D   3440
     508    6017       0       1       0       0       0       000010001D   3441
     508       1       0       2       1       0       0               0D   3442
     508    6019       0       1       0       0       0       000010001D   3443
     508       1       0       2       1       0       0               0D   3444
     508    6021       0       1       0       0       0       000010001D   3445
     508       1       0       2       1       0       0               0D   3446
     508    6023       0       1       0       0       0       000010001D   3447
     508       1       0       2       1       0       0               0D   3448
     508    6025       0       1       0       0       0       000010001D   3449
     508       1       0       2       1       0       0               0D   3450
     508    6027       0       1       0       0       0       000010001D   3451
     508       1       0       2       1       0       0               0D   3452
     508    6029       0       1       0       0       0       000010001D   3453
     508       1       0       2       1       0       0               0D   3454
     508    6031       0       1       0       0       0       000010001D   3455
     508       1       0       2       1       0       0               0D   3456
     508    6033       0       1       0       0       0       000010001D   3457
     508       1       0       2       1       0       0               0D   3458
     508    6035       0       1       0       0       0       000010001D   3459
     508       1       0       2       1       0       0               0D   3460
     508    6037       0       1       0       0       0       000010001D   3461
     508       1       0       2       1       0       0               0D   3462
     508    6039       0       1       0       0       0       000010001D   3463
     508       1       0       2       1       0       0               0D   3464
     508    6041       0       1       0       0       0       000010001D   3465
     508       1       0       2       1       0       0               0D   3466
     508    6043       0       1       0       0       0       000010001D   3467
     508       1       0       2       1       0       0               0D   3468
     510    6045       0       1       0       0       0       000010001D   3469
     510       1       0       2       1       0       0               0D   3470
     116    6047       0       1       0       0       0       000010001D   3471
     116       1       0       1       0       0       0               0D   3472
     123    6048       0       1       0       0       0       000010201D   3473
     123       1       0       1       0       0       0               0D   3474
     123    6049       0       1       0       0       0       000010201D   3475
     123       1       0       1       0       0       0               0D   3476
     190    6050       0       1       0       0       0       000010001D   3477
     190       1       0       1       1       0       0               0D   3478
     508    6051       0       1       0       0       0       000010001D   3479
     508       1       0       2       1       0       0               0D   3480
     510    6053       0       1       0       0       0       000010001D   3481
     510       1       0       1       1       0       0               0D   3482
     116    6054       0       1       0       0       0       000010001D   3483
     116       1       0       1       0       0       0               0D   3484
     123    6055       0       1       0       0       0       000010201D   3485
     123       1       0       1       0       0       0               0D   3486
     123    6056       0       1       0       0       0       000010201D   3487
     123       1       0       1       0       0       0               0D   3488
     190    6057       0       1       0       0       0       000010001D   3489
     190       1       0       1       1       0       0               0D   3490
     508    6058       0       1       0       0       0       000010001D   3491
     508       1       0       2       1       0       0               0D   3492
     510    6060       0       1       0       0       0       000010001D   3493
     510       1       0       1       1       0       0               0D   3494
     128    6061       0       1       0       0       0       000010001D   3495
     128       1       0      32       0       0       0               0D   3496
     508    6093       0       1       0       0       0       000010001D   3497
     508       1       0       2       1       0       0               0D   3498
     510    6095       0       1       0       0       0       000010001D   3499
     510       1       0       1       1       0       0               0D   3500
     116    6096       0       1       0       0       0       000010001D   3501
     116       1       0       1       0       0       0               0D   3502
     123    6097       0       1       0       0       0       000010201D   3503
     123       1       0       1       0       0       0               0D   3504
     123    6098       0       1       0       0       0       000010201D   3505
     123       1       0       1       0       0       0               0D   3506
     190    6099       0       1       0       0       0       000010001D   3507
     190       1       0       1       1       0       0               0D   3508
     508    6100       0       1       0       0       0       000010001D   3509
     508       1       0       2       1       0       0               0D   3510
     510    6102       0       1       0       0       0       000010001D   3511
     510       1       0       1       1       0       0               0D   3512
     116    6103       0       1       0       0       0       000010001D   3513
     116       1       0       1       0       0       0               0D   3514
     123    6104       0       1       0       0       0       000010201D   3515
     123       1       0       1       0       0       0               0D   3516
     123    6105       0       1       0       0       0       000010201D   3517
     123       1       0       1       0       0       0               0D   3518
     192    6106       0       1       0       0       0       000010001D   3519
     192       1       0       1       1       0       0               0D   3520
     508    6107       0       1       0       0       0       000010001D   3521
     508       1       0       2       1       0       0               0D   3522
     510    6109       0       1       0       0       0       000010001D   3523
     510       1       0       1       1       0       0               0D   3524
     116    6110       0       1       0       0       0       000010001D   3525
     116       1       0       1       0       0       0               0D   3526
     123    6111       0       1       0       0       0       000010201D   3527
     123       1       0       1       0       0       0               0D   3528
     123    6112       0       1       0       0       0       000010201D   3529
     123       1       0       1       0       0       0               0D   3530
     192    6113       0       1       0       0       0       000010001D   3531
     192       1       0       1       1       0       0               0D   3532
     508    6114       0       1       0       0       0       000010001D   3533
     508       1       0       2       1       0       0               0D   3534
     510    6116       0       1       0       0       0       000010001D   3535
     510       1       0       1       1       0       0               0D   3536
     116    6117       0       1       0       0       0       000010001D   3537
     116       1       0       1       0       0       0               0D   3538
     123    6118       0       1       0       0       0       000010201D   3539
     123       1       0       1       0       0       0               0D   3540
     123    6119       0       1       0       0       0       000010201D   3541
     123       1       0       1       0       0       0               0D   3542
     190    6120       0       1       0       0       0       000010001D   3543
     190       1       0       1       1       0       0               0D   3544
     508    6121       0       1       0       0       0       000010001D   3545
     508       1       0       2       1       0       0               0D   3546
     510    6123       0       1       0       0       0       000010001D   3547
     510       1       0       1       1       0       0               0D   3548
     116    6124       0       1       0       0       0       000010001D   3549
     116       1       0       1       0       0       0               0D   3550
     123    6125       0       1       0       0       0       000010201D   3551
     123       1       0       1       0       0       0               0D   3552
     123    6126       0       1       0       0       0       000010201D   3553
     123       1       0       1       0       0       0               0D   3554
     192    6127       0       1       0       0       0       000010001D   3555
     192       1       0       1       1       0       0               0D   3556
     508    6128       0       1       0       0       0       000010001D   3557
     508       1       0       1       1       0       0               0D   3558
     510    6129       0       1       0       0       0       000010001D   3559
     510       1       0       1       1       0       0               0D   3560
     116    6130       0       1       0       0       0       000010001D   3561
     116       1       0       1       0       0       0               0D   3562
     123    6131       0       1       0       0       0       000010201D   3563
     123       1       0       1       0       0       0               0D   3564
     123    6132       0       1       0       0       0       000010201D   3565
     123       1       0       1       0       0       0               0D   3566
     190    6133       0       1       0       0       0       000010001D   3567
     190       1       0       1       1       0       0               0D   3568
     508    6134       0       1       0       0       0       000010001D   3569
     508       1       0       2       1       0       0               0D   3570
     510    6136       0       1       0       0       0       000010001D   3571
     510       1       0       1       1       0       0               0D   3572
     116    6137       0       1       0       0       0       000010001D   3573
     116       1       0       1       0       0       0               0D   3574
     123    6138       0       1       0       0       0       000010201D   3575
     123       1       0       1       0       0       0               0D   3576
     123    6139       0       1       0       0       0       000010201D   3577
     123       1       0       1       0       0       0               0D   3578
     192    6140       0       1       0       0       0       000010001D   3579
     192       1       0       1       1       0       0               0D   3580
     508    6141       0       1       0       0       0       000010001D   3581
     508       1       0       1       1       0       0               0D   3582
     510    6142       0       1       0       0       0       000010001D   3583
     510       1       0       1       1       0       0               0D   3584
     116    6143       0       1       0       0       0       000010001D   3585
     116       1       0       1       0       0       0               0D   3586
     123    6144       0       1       0       0       0       000010201D   3587
     123       1       0       1       0       0       0               0D   3588
     123    6145       0       1       0       0       0       000010201D   3589
     123       1       0       1       0       0       0               0D   3590
     190    6146       0       1       0       0       0       000010001D   3591
     190       1       0       1       1       0       0               0D   3592
     508    6147       0       1       0       0       0       000010001D   3593
     508       1       0       2       1       0       0               0D   3594
     510    6149       0       1       0       0       0       000010001D   3595
     510       1       0       1       1       0       0               0D   3596
     116    6150       0       1       0       0       0       000010001D   3597
     116       1       0       1       0       0       0               0D   3598
     123    6151       0       1       0       0       0       000010201D   3599
     123       1       0       1       0       0       0               0D   3600
     123    6152       0       1       0       0       0       000010201D   3601
     123       1       0       1       0       0       0               0D   3602
     190    6153       0       1       0       0       0       000010001D   3603
     190       1       0       1       1       0       0               0D   3604
     508    6154       0       1       0       0       0       000010001D   3605
     508       1       0       2       1       0       0               0D   3606
     510    6156       0       1       0       0       0       000010001D   3607
     510       1       0       1       1       0       0               0D   3608
     116    6157       0       1       0       0       0       000010001D   3609
     116       1       0       1       0       0       0               0D   3610
     123    6158       0       1       0       0       0       000010201D   3611
     123       1       0       1       0       0       0               0D   3612
     123    6159       0       1       0       0       0       000010201D   3613
     123       1       0       1       0       0       0               0D   3614
     192    6160       0       1       0       0       0       000010001D   3615
     192       1       0       1       1       0       0               0D   3616
     508    6161       0       1       0       0       0       000010001D   3617
     508       1       0       2       1       0       0               0D   3618
     510    6163       0       1       0       0       0       000010001D   3619
     510       1       0       1       1       0       0               0D   3620
     116    6164       0       1       0       0       0       000010001D   3621
     116       1       0       1       0       0       0               0D   3622
     123    6165       0       1       0       0       0       000010201D   3623
     123       1       0       1       0       0       0               0D   3624
     123    6166       0       1       0       0       0       000010201D   3625
     123       1       0       1       0       0       0               0D   3626
     190    6167       0       1       0       0       0       000010001D   3627
     190       1       0       1       1       0       0               0D   3628
     508    6168       0       1       0       0       0       000010001D   3629
     508       1       0       2       1       0       0               0D   3630
     510    6170       0       1       0       0       0       000010001D   3631
     510       1       0       1       1       0       0               0D   3632
     116    6171       0       1       0       0       0       000010001D   3633
     116       1       0       1       0       0       0               0D   3634
     123    6172       0       1       0       0       0       000010201D   3635
     123       1       0       1       0       0       0               0D   3636
     123    6173       0       1       0       0       0       000010201D   3637
     123       1       0       1       0       0       0               0D   3638
     192    6174       0       1       0       0       0       000010001D   3639
     192       1       0       1       1       0       0               0D   3640
     508    6175       0       1       0       0       0       000010001D   3641
     508       1       0       2       1       0       0               0D   3642
     510    6177       0       1       0       0       0       000010001D   3643
     510       1       0       1       1       0       0               0D   3644
     116    6178       0       1       0       0       0       000010001D   3645
     116       1       0       1       0       0       0               0D   3646
     123    6179       0       1       0       0       0       000010201D   3647
     123       1       0       1       0       0       0               0D   3648
     123    6180       0       1       0       0       0       000010201D   3649
     123       1       0       1       0       0       0               0D   3650
     190    6181       0       1       0       0       0       000010001D   3651
     190       1       0       1       1       0       0               0D   3652
     508    6182       0       1       0       0       0       000010001D   3653
     508       1       0       2       1       0       0               0D   3654
     510    6184       0       1       0       0       0       000010001D   3655
     510       1       0       1       1       0       0               0D   3656
     116    6185       0       1       0       0       0       000010001D   3657
     116       1       0       1       0       0       0               0D   3658
     123    6186       0       1       0       0       0       000010201D   3659
     123       1       0       1       0       0       0               0D   3660
     123    6187       0       1       0       0       0       000010201D   3661
     123       1       0       1       0       0       0               0D   3662
     190    6188       0       1       0       0       0       000010001D   3663
     190       1       0       1       1       0       0               0D   3664
     508    6189       0       1       0       0       0       000010001D   3665
     508       1       0       2       1       0       0               0D   3666
     510    6191       0       1       0       0       0       000010001D   3667
     510       1       0       1       1       0       0               0D   3668
     116    6192       0       1       0       0       0       000010001D   3669
     116       1       0       1       0       0       0               0D   3670
     123    6193       0       1       0       0       0       000010201D   3671
     123       1       0       1       0       0       0               0D   3672
     123    6194       0       1       0       0       0       000010201D   3673
     123       1       0       1       0       0       0               0D   3674
     190    6195       0       1       0       0       0       000010001D   3675
     190       1       0       1       1       0       0               0D   3676
     508    6196       0       1       0       0       0       000010001D   3677
     508       1       0       2       1       0       0               0D   3678
     510    6198       0       1       0       0       0       000010001D   3679
     510       1       0       1       1       0       0               0D   3680
     116    6199       0       1       0       0       0       000010001D   3681
     116       1       0       1       0       0       0               0D   3682
     123    6200       0       1       0       0       0       000010201D   3683
     123       1       0       1       0       0       0               0D   3684
     123    6201       0       1       0       0       0       000010201D   3685
     123       1       0       1       0       0       0               0D   3686
     190    6202       0       1       0       0       0       000010001D   3687
     190       1       0       1       1       0       0               0D   3688
     508    6203       0       1       0       0       0       000010001D   3689
     508       1       0       2       1       0       0               0D   3690
     510    6205       0       1       0       0       0       000010001D   3691
     510       1       0       1       1       0       0               0D   3692
     116    6206       0       1       0       0       0       000010001D   3693
     116       1       0       1       0       0       0               0D   3694
     123    6207       0       1       0       0       0       000010201D   3695
     123       1       0       1       0       0       0               0D   3696
     123    6208       0       1       0       0       0       000010201D   3697
     123       1       0       1       0       0       0               0D   3698
     192    6209       0       1       0       0       0       000010001D   3699
     192       1       0       1       1       0       0               0D   3700
     508    6210       0       1       0       0       0       000010001D   3701
     508       1       0       2       1       0       0               0D   3702
     510    6212       0       1       0       0       0       000010001D   3703
     510       1       0       1       1       0       0               0D   3704
     116    6213       0       1       0       0       0       000010001D   3705
     116       1       0       1       0       0       0               0D   3706
     123    6214       0       1       0       0       0       000010201D   3707
     123       1       0       1       0       0       0               0D   3708
     123    6215       0       1       0       0       0       000010201D   3709
     123       1       0       1       0       0       0               0D   3710
     190    6216       0       1       0       0       0       000010001D   3711
     190       1       0       1       1       0       0               0D   3712
     508    6217       0       1       0       0       0       000010001D   3713
     508       1       0       2       1       0       0               0D   3714
     510    6219       0       1       0       0       0       000010001D   3715
     510       1       0       1       1       0       0               0D   3716
     116    6220       0       1       0       0       0       000010001D   3717
     116       1       0       1       0       0       0               0D   3718
     123    6221       0       1       0       0       0       000010201D   3719
     123       1       0       1       0       0       0               0D   3720
     123    6222       0       1       0       0       0       000010201D   3721
     123       1       0       1       0       0       0               0D   3722
     190    6223       0       1       0       0       0       000010001D   3723
     190       1       0       1       1       0       0               0D   3724
     508    6224       0       1       0       0       0       000010001D   3725
     508       1       0       2       1       0       0               0D   3726
     510    6226       0       1       0       0       0       000010001D   3727
     510       1       0       1       1       0       0               0D   3728
     116    6227       0       1       0       0       0       000010001D   3729
     116       1       0       1       0       0       0               0D   3730
     123    6228       0       1       0       0       0       000010201D   3731
     123       1       0       1       0       0       0               0D   3732
     123    6229       0       1       0       0       0       000010201D   3733
     123       1       0       1       0       0       0               0D   3734
     190    6230       0       1       0       0       0       000010001D   3735
     190       1       0       1       1       0       0               0D   3736
     508    6231       0       1       0       0       0       000010001D   3737
     508       1       0       2       1       0       0               0D   3738
     510    6233       0       1       0       0       0       000010001D   3739
     510       1       0       1       1       0       0               0D   3740
     116    6234       0       1       0       0       0       000010001D   3741
     116       1       0       1       0       0       0               0D   3742
     123    6235       0       1       0       0       0       000010201D   3743
     123       1       0       1       0       0       0               0D   3744
     123    6236       0       1       0       0       0       000010201D   3745
     123       1       0       1       0       0       0               0D   3746
     192    6237       0       1       0       0       0       000010001D   3747
     192       1       0       1       1       0       0               0D   3748
     508    6238       0       1       0       0       0       000010001D   3749
     508       1       0       2       1       0       0               0D   3750
     510    6240       0       1       0       0       0       000010001D   3751
     510       1       0       1       1       0       0               0D   3752
     116    6241       0       1       0       0       0       000010001D   3753
     116       1       0       1       0       0       0               0D   3754
     123    6242       0       1       0       0       0       000010201D   3755
     123       1       0       1       0       0       0               0D   3756
     123    6243       0       1       0       0       0       000010201D   3757
     123       1       0       1       0       0       0               0D   3758
     190    6244       0       1       0       0       0       000010001D   3759
     190       1       0       1       1       0       0               0D   3760
     508    6245       0       1       0       0       0       000010001D   3761
     508       1       0       2       1       0       0               0D   3762
     510    6247       0       1       0       0       0       000010001D   3763
     510       1       0       1       1       0       0               0D   3764
     116    6248       0       1       0       0       0       000010001D   3765
     116       1       0       1       0       0       0               0D   3766
     123    6249       0       1       0       0       0       000010201D   3767
     123       1       0       1       0       0       0               0D   3768
     123    6250       0       1       0       0       0       000010201D   3769
     123       1       0       1       0       0       0               0D   3770
     192    6251       0       1       0       0       0       000010001D   3771
     192       1       0       1       1       0       0               0D   3772
     508    6252       0       1       0       0       0       000010001D   3773
     508       1       0       2       1       0       0               0D   3774
     510    6254       0       1       0       0       0       000010001D   3775
     510       1       0       1       1       0       0               0D   3776
     116    6255       0       1       0       0       0       000010001D   3777
     116       1       0       1       0       0       0               0D   3778
     123    6256       0       1       0       0       0       000010201D   3779
     123       1       0       1       0       0       0               0D   3780
     123    6257       0       1       0       0       0       000010201D   3781
     123       1       0       1       0       0       0               0D   3782
     190    6258       0       1       0       0       0       000010001D   3783
     190       1       0       1       1       0       0               0D   3784
     508    6259       0       1       0       0       0       000010001D   3785
     508       1       0       2       1       0       0               0D   3786
     510    6261       0       1       0       0       0       000010001D   3787
     510       1       0       1       1       0       0               0D   3788
     116    6262       0       1       0       0       0       000010001D   3789
     116       1       0       1       0       0       0               0D   3790
     123    6263       0       1       0       0       0       000010201D   3791
     123       1       0       1       0       0       0               0D   3792
     123    6264       0       1       0       0       0       000010201D   3793
     123       1       0       1       0       0       0               0D   3794
     190    6265       0       1       0       0       0       000010001D   3795
     190       1       0       1       1       0       0               0D   3796
     508    6266       0       1       0       0       0       000010001D   3797
     508       1       0       2       1       0       0               0D   3798
     510    6268       0       1       0       0       0       000010001D   3799
     510       1       0       1       1       0       0               0D   3800
     116    6269       0       1       0       0       0       000010001D   3801
     116       1       0       1       0       0       0               0D   3802
     123    6270       0       1       0       0       0       000010201D   3803
     123       1       0       1       0       0       0               0D   3804
     123    6271       0       1       0       0       0       000010201D   3805
     123       1       0       1       0       0       0               0D   3806
     190    6272       0       1       0       0       0       000010001D   3807
     190       1       0       1       1       0       0               0D   3808
     508    6273       0       1       0       0       0       000010001D   3809
     508       1       0       2       1       0       0               0D   3810
     510    6275       0       1       0       0       0       000010001D   3811
     510       1       0       1       1       0       0               0D   3812
     116    6276       0       1       0       0       0       000010001D   3813
     116       1       0       1       0       0       0               0D   3814
     123    6277       0       1       0       0       0       000010201D   3815
     123       1       0       1       0       0       0               0D   3816
     123    6278       0       1       0       0       0       000010201D   3817
     123       1       0       1       0       0       0               0D   3818
     192    6279       0       1       0       0       0       000010001D   3819
     192       1       0       1       1       0       0               0D   3820
     508    6280       0       1       0       0       0       000010001D   3821
     508       1       0       2       1       0       0               0D   3822
     510    6282       0       1       0       0       0       000010001D   3823
     510       1       0       1       1       0       0               0D   3824
     116    6283       0       1       0       0       0       000010001D   3825
     116       1       0       1       0       0       0               0D   3826
     123    6284       0       1       0       0       0       000010201D   3827
     123       1       0       1       0       0       0               0D   3828
     123    6285       0       1       0       0       0       000010201D   3829
     123       1       0       1       0       0       0               0D   3830
     190    6286       0       1       0       0       0       000010001D   3831
     190       1       0       1       1       0       0               0D   3832
     508    6287       0       1       0       0       0       000010001D   3833
     508       1       0       2       1       0       0               0D   3834
     510    6289       0       1       0       0       0       000010001D   3835
     510       1       0       1       1       0       0               0D   3836
     116    6290       0       1       0       0       0       000010001D   3837
     116       1       0       1       0       0       0               0D   3838
     123    6291       0       1       0       0       0       000010201D   3839
     123       1       0       1       0       0       0               0D   3840
     123    6292       0       1       0       0       0       000010201D   3841
     123       1       0       1       0       0       0               0D   3842
     190    6293       0       1       0       0       0       000010001D   3843
     190       1       0       1       1       0       0               0D   3844
     508    6294       0       1       0       0       0       000010001D   3845
     508       1       0       2       1       0       0               0D   3846
     510    6296       0       1       0       0       0       000010001D   3847
     510       1       0       1       1       0       0               0D   3848
     116    6297       0       1       0       0       0       000010001D   3849
     116       1       0       1       0       0       0               0D   3850
     123    6298       0       1       0       0       0       000010201D   3851
     123       1       0       1       0       0       0               0D   3852
     123    6299       0       1       0       0       0       000010201D   3853
     123       1       0       1       0       0       0               0D   3854
     190    6300       0       1       0       0       0       000010001D   3855
     190       1       0       1       1       0       0               0D   3856
     508    6301       0       1       0       0       0       000010001D   3857
     508       1       0       2       1       0       0               0D   3858
     510    6303       0       1       0       0       0       000010001D   3859
     510       1       0       1       1       0       0               0D   3860
     116    6304       0       1       0       0       0       000010001D   3861
     116       1       0       1       0       0       0               0D   3862
     123    6305       0       1       0       0       0       000010201D   3863
     123       1       0       1       0       0       0               0D   3864
     123    6306       0       1       0       0       0       000010201D   3865
     123       1       0       1       0       0       0               0D   3866
     192    6307       0       1       0       0       0       000010001D   3867
     192       1       0       1       1       0       0               0D   3868
     508    6308       0       1       0       0       0       000010001D   3869
     508       1       0       2       1       0       0               0D   3870
     510    6310       0       1       0       0       0       000010001D   3871
     510       1       0       1       1       0       0               0D   3872
     116    6311       0       1       0       0       0       000010001D   3873
     116       1       0       1       0       0       0               0D   3874
     123    6312       0       1       0       0       0       000010201D   3875
     123       1       0       1       0       0       0               0D   3876
     123    6313       0       1       0       0       0       000010201D   3877
     123       1       0       1       0       0       0               0D   3878
     190    6314       0       1       0       0       0       000010001D   3879
     190       1       0       1       1       0       0               0D   3880
     508    6315       0       1       0       0       0       000010001D   3881
     508       1       0       2       1       0       0               0D   3882
     510    6317       0       1       0       0       0       000010001D   3883
     510       1       0       1       1       0       0               0D   3884
     116    6318       0       1       0       0       0       000010001D   3885
     116       1       0       1       0       0       0               0D   3886
     123    6319       0       1       0       0       0       000010201D   3887
     123       1       0       1       0       0       0               0D   3888
     123    6320       0       1       0       0       0       000010201D   3889
     123       1       0       1       0       0       0               0D   3890
     190    6321       0       1       0       0       0       000010001D   3891
     190       1       0       1       1       0       0               0D   3892
     508    6322       0       1       0       0       0       000010001D   3893
     508       1       0       2       1       0       0               0D   3894
     510    6324       0       1       0       0       0       000010001D   3895
     510       1       0       1       1       0       0               0D   3896
     116    6325       0       1       0       0       0       000010001D   3897
     116       1       0       1       0       0       0               0D   3898
     123    6326       0       1       0       0       0       000010201D   3899
     123       1       0       1       0       0       0               0D   3900
     123    6327       0       1       0       0       0       000010201D   3901
     123       1       0       1       0       0       0               0D   3902
     190    6328       0       1       0       0       0       000010001D   3903
     190       1       0       1       1       0       0               0D   3904
     508    6329       0       1       0       0       0       000010001D   3905
     508       1       0       2       1       0       0               0D   3906
     510    6331       0       1       0       0       0       000010001D   3907
     510       1       0       1       1       0       0               0D   3908
     116    6332       0       1       0       0       0       000010001D   3909
     116       1       0       1       0       0       0               0D   3910
     123    6333       0       1       0       0       0       000010201D   3911
     123       1       0       1       0       0       0               0D   3912
     123    6334       0       1       0       0       0       000010201D   3913
     123       1       0       1       0       0       0               0D   3914
     192    6335       0       1       0       0       0       000010001D   3915
     192       1       0       1       1       0       0               0D   3916
     508    6336       0       1       0       0       0       000010001D   3917
     508       1       0       2       1       0       0               0D   3918
     510    6338       0       1       0       0       0       000010001D   3919
     510       1       0       1       1       0       0               0D   3920
     116    6339       0       1       0       0       0       000010001D   3921
     116       1       0       1       0       0       0               0D   3922
     123    6340       0       1       0       0       0       000010201D   3923
     123       1       0       1       0       0       0               0D   3924
     123    6341       0       1       0       0       0       000010201D   3925
     123       1       0       1       0       0       0               0D   3926
     190    6342       0       1       0       0       0       000010001D   3927
     190       1       0       1       1       0       0               0D   3928
     508    6343       0       1       0       0       0       000010001D   3929
     508       1       0       2       1       0       0               0D   3930
     510    6345       0       1       0       0       0       000010001D   3931
     510       1       0       1       1       0       0               0D   3932
     116    6346       0       1       0       0       0       000010001D   3933
     116       1       0       1       0       0       0               0D   3934
     123    6347       0       1       0       0       0       000010201D   3935
     123       1       0       1       0       0       0               0D   3936
     123    6348       0       1       0       0       0       000010201D   3937
     123       1       0       1       0       0       0               0D   3938
     190    6349       0       1       0       0       0       000010001D   3939
     190       1       0       1       1       0       0               0D   3940
     508    6350       0       1       0       0       0       000010001D   3941
     508       1       0       2       1       0       0               0D   3942
     510    6352       0       1       0       0       0       000010001D   3943
     510       1       0       1       1       0       0               0D   3944
     116    6353       0       1       0       0       0       000010001D   3945
     116       1       0       1       0       0       0               0D   3946
     123    6354       0       1       0       0       0       000010201D   3947
     123       1       0       1       0       0       0               0D   3948
     123    6355       0       1       0       0       0       000010201D   3949
     123       1       0       1       0       0       0               0D   3950
     190    6356       0       1       0       0       0       000010001D   3951
     190       1       0       1       1       0       0               0D   3952
     508    6357       0       1       0       0       0       000010001D   3953
     508       1       0       2       1       0       0               0D   3954
     510    6359       0       1       0       0       0       000010001D   3955
     510       1       0       1       1       0       0               0D   3956
     116    6360       0       1       0       0       0       000010001D   3957
     116       1       0       1       0       0       0               0D   3958
     123    6361       0       1       0       0       0       000010201D   3959
     123       1       0       1       0       0       0               0D   3960
     123    6362       0       1       0       0       0       000010201D   3961
     123       1       0       1       0       0       0               0D   3962
     192    6363       0       1       0       0       0       000010001D   3963
     192       1       0       1       1       0       0               0D   3964
     508    6364       0       1       0       0       0       000010001D   3965
     508       1       0       1       1       0       0               0D   3966
     510    6365       0       1       0       0       0       000010001D   3967
     510       1       0       1       1       0       0               0D   3968
     116    6366       0       1       0       0       0       000010001D   3969
     116       1       0       1       0       0       0               0D   3970
     123    6367       0       1       0       0       0       000010201D   3971
     123       1       0       1       0       0       0               0D   3972
     123    6368       0       1       0       0       0       000010201D   3973
     123       1       0       1       0       0       0               0D   3974
     190    6369       0       1       0       0       0       000010001D   3975
     190       1       0       1       1       0       0               0D   3976
     508    6370       0       1       0       0       0       000010001D   3977
     508       1       0       2       1       0       0               0D   3978
     510    6372       0       1       0       0       0       000010001D   3979
     510       1       0       1       1       0       0               0D   3980
     116    6373       0       1       0       0       0       000010001D   3981
     116       1       0       1       0       0       0               0D   3982
     123    6374       0       1       0       0       0       000010201D   3983
     123       1       0       1       0       0       0               0D   3984
     123    6375       0       1       0       0       0       000010201D   3985
     123       1       0       1       0       0       0               0D   3986
     192    6376       0       1       0       0       0       000010001D   3987
     192       1       0       1       1       0       0               0D   3988
     508    6377       0       1       0       0       0       000010001D   3989
     508       1       0       1       1       0       0               0D   3990
     510    6378       0       1       0       0       0       000010001D   3991
     510       1       0       1       1       0       0               0D   3992
     116    6379       0       1       0       0       0       000010001D   3993
     116       1       0       1       0       0       0               0D   3994
     123    6380       0       1       0       0       0       000010201D   3995
     123       1       0       1       0       0       0               0D   3996
     123    6381       0       1       0       0       0       000010201D   3997
     123       1       0       1       0       0       0               0D   3998
     190    6382       0       1       0       0       0       000010001D   3999
     190       1       0       1       1       0       0               0D   4000
     508    6383       0       1       0       0       0       000010001D   4001
     508       1       0       2       1       0       0               0D   4002
     510    6385       0       1       0       0       0       000010001D   4003
     510       1       0       1       1       0       0               0D   4004
     116    6386       0       1       0       0       0       000010001D   4005
     116       1       0       1       0       0       0               0D   4006
     123    6387       0       1       0       0       0       000010201D   4007
     123       1       0       1       0       0       0               0D   4008
     123    6388       0       1       0       0       0       000010201D   4009
     123       1       0       1       0       0       0               0D   4010
     190    6389       0       1       0       0       0       000010001D   4011
     190       1       0       1       1       0       0               0D   4012
     508    6390       0       1       0       0       0       000010001D   4013
     508       1       0       2       1       0       0               0D   4014
     510    6392       0       1       0       0       0       000010001D   4015
     510       1       0       1       1       0       0               0D   4016
     116    6393       0       1       0       0       0       000010001D   4017
     116       1       0       1       0       0       0               0D   4018
     123    6394       0       1       0       0       0       000010201D   4019
     123       1       0       1       0       0       0               0D   4020
     123    6395       0       1       0       0       0       000010201D   4021
     123       1       0       1       0       0       0               0D   4022
     190    6396       0       1       0       0       0       000010001D   4023
     190       1       0       1       1       0       0               0D   4024
     508    6397       0       1       0       0       0       000010001D   4025
     508       1       0       2       1       0       0               0D   4026
     510    6399       0       1       0       0       0       000010001D   4027
     510       1       0       1       1       0       0               0D   4028
     116    6400       0       1       0       0       0       000010001D   4029
     116       1       0       1       0       0       0               0D   4030
     123    6401       0       1       0       0       0       000010201D   4031
     123       1       0       1       0       0       0               0D   4032
     123    6402       0       1       0       0       0       000010201D   4033
     123       1       0       1       0       0       0               0D   4034
     192    6403       0       1       0       0       0       000010001D   4035
     192       1       0       1       1       0       0               0D   4036
     508    6404       0       1       0       0       0       000010001D   4037
     508       1       0       2       1       0       0               0D   4038
     510    6406       0       1       0       0       0       000010001D   4039
     510       1       0       1       1       0       0               0D   4040
     116    6407       0       1       0       0       0       000010001D   4041
     116       1       0       1       0       0       0               0D   4042
     123    6408       0       1       0       0       0       000010201D   4043
     123       1       0       1       0       0       0               0D   4044
     123    6409       0       1       0       0       0       000010201D   4045
     123       1       0       1       0       0       0               0D   4046
     190    6410       0       1       0       0       0       000010001D   4047
     190       1       0       1       1       0       0               0D   4048
     508    6411       0       1       0       0       0       000010001D   4049
     508       1       0       2       1       0       0               0D   4050
     510    6413       0       1       0       0       0       000010001D   4051
     510       1       0       1       1       0       0               0D   4052
     116    6414       0       1       0       0       0       000010001D   4053
     116       1       0       1       0       0       0               0D   4054
     123    6415       0       1       0       0       0       000010201D   4055
     123       1       0       1       0       0       0               0D   4056
     123    6416       0       1       0       0       0       000010201D   4057
     123       1       0       1       0       0       0               0D   4058
     192    6417       0       1       0       0       0       000010001D   4059
     192       1       0       1       1       0       0               0D   4060
     508    6418       0       1       0       0       0       000010001D   4061
     508       1       0       2       1       0       0               0D   4062
     510    6420       0       1       0       0       0       000010001D   4063
     510       1       0       1       1       0       0               0D   4064
     116    6421       0       1       0       0       0       000010001D   4065
     116       1       0       1       0       0       0               0D   4066
     123    6422       0       1       0       0       0       000010201D   4067
     123       1       0       1       0       0       0               0D   4068
     123    6423       0       1       0       0       0       000010201D   4069
     123       1       0       1       0       0       0               0D   4070
     190    6424       0       1       0       0       0       000010001D   4071
     190       1       0       1       1       0       0               0D   4072
     508    6425       0       1       0       0       0       000010001D   4073
     508       1       0       2       1       0       0               0D   4074
     510    6427       0       1       0       0       0       000010001D   4075
     510       1       0       1       1       0       0               0D   4076
     116    6428       0       1       0       0       0       000010001D   4077
     116       1       0       1       0       0       0               0D   4078
     123    6429       0       1       0       0       0       000010201D   4079
     123       1       0       1       0       0       0               0D   4080
     123    6430       0       1       0       0       0       000010201D   4081
     123       1       0       1       0       0       0               0D   4082
     190    6431       0       1       0       0       0       000010001D   4083
     190       1       0       1       1       0       0               0D   4084
     508    6432       0       1       0       0       0       000010001D   4085
     508       1       0       2       1       0       0               0D   4086
     510    6434       0       1       0       0       0       000010001D   4087
     510       1       0       1       1       0       0               0D   4088
     116    6435       0       1       0       0       0       000010001D   4089
     116       1       0       1       0       0       0               0D   4090
     123    6436       0       1       0       0       0       000010201D   4091
     123       1       0       1       0       0       0               0D   4092
     123    6437       0       1       0       0       0       000010201D   4093
     123       1       0       1       0       0       0               0D   4094
     190    6438       0       1       0       0       0       000010001D   4095
     190       1       0       1       1       0       0               0D   4096
     508    6439       0       1       0       0       0       000010001D   4097
     508       1       0       2       1       0       0               0D   4098
     510    6441       0       1       0       0       0       000010001D   4099
     510       1       0       1       1       0       0               0D   4100
     116    6442       0       1       0       0       0       000010001D   4101
     116       1       0       1       0       0       0               0D   4102
     123    6443       0       1       0       0       0       000010201D   4103
     123       1       0       1       0       0       0               0D   4104
     123    6444       0       1       0       0       0       000010201D   4105
     123       1       0       1       0       0       0               0D   4106
     192    6445       0       1       0       0       0       000010001D   4107
     192       1       0       1       1       0       0               0D   4108
     508    6446       0       1       0       0       0       000010001D   4109
     508       1       0       2       1       0       0               0D   4110
     510    6448       0       1       0       0       0       000010001D   4111
     510       1       0       1       1       0       0               0D   4112
     116    6449       0       1       0       0       0       000010001D   4113
     116       1       0       1       0       0       0               0D   4114
     123    6450       0       1       0       0       0       000010201D   4115
     123       1       0       1       0       0       0               0D   4116
     123    6451       0       1       0       0       0       000010201D   4117
     123       1       0       1       0       0       0               0D   4118
     190    6452       0       1       0       0       0       000010001D   4119
     190       1       0       1       1       0       0               0D   4120
     508    6453       0       1       0       0       0       000010001D   4121
     508       1       0       2       1       0       0               0D   4122
     510    6455       0       1       0       0       0       000010001D   4123
     510       1       0       1       1       0       0               0D   4124
     116    6456       0       1       0       0       0       000010001D   4125
     116       1       0       1       0       0       0               0D   4126
     123    6457       0       1       0       0       0       000010201D   4127
     123       1       0       1       0       0       0               0D   4128
     123    6458       0       1       0       0       0       000010201D   4129
     123       1       0       1       0       0       0               0D   4130
     190    6459       0       1       0       0       0       000010001D   4131
     190       1       0       1       1       0       0               0D   4132
     508    6460       0       1       0       0       0       000010001D   4133
     508       1       0       2       1       0       0               0D   4134
     510    6462       0       1       0       0       0       000010001D   4135
     510       1       0       1       1       0       0               0D   4136
     116    6463       0       1       0       0       0       000010001D   4137
     116       1       0       1       0       0       0               0D   4138
     123    6464       0       1       0       0       0       000010201D   4139
     123       1       0       1       0       0       0               0D   4140
     123    6465       0       1       0       0       0       000010201D   4141
     123       1       0       1       0       0       0               0D   4142
     190    6466       0       1       0       0       0       000010001D   4143
     190       1       0       1       1       0       0               0D   4144
     508    6467       0       1       0       0       0       000010001D   4145
     508       1       0       2       1       0       0               0D   4146
     510    6469       0       1       0       0       0       000010001D   4147
     510       1       0       1       1       0       0               0D   4148
     116    6470       0       1       0       0       0       000010001D   4149
     116       1       0       1       0       0       0               0D   4150
     123    6471       0       1       0       0       0       000010201D   4151
     123       1       0       1       0       0       0               0D   4152
     123    6472       0       1       0       0       0       000010201D   4153
     123       1       0       1       0       0       0               0D   4154
     192    6473       0       1       0       0       0       000010001D   4155
     192       1       0       1       1       0       0               0D   4156
     508    6474       0       1       0       0       0       000010001D   4157
     508       1       0       2       1       0       0               0D   4158
     510    6476       0       1       0       0       0       000010001D   4159
     510       1       0       1       1       0       0               0D   4160
     116    6477       0       1       0       0       0       000010001D   4161
     116       1       0       1       0       0       0               0D   4162
     123    6478       0       1       0       0       0       000010201D   4163
     123       1       0       1       0       0       0               0D   4164
     123    6479       0       1       0       0       0       000010201D   4165
     123       1       0       1       0       0       0               0D   4166
     190    6480       0       1       0       0       0       000010001D   4167
     190       1       0       1       1       0       0               0D   4168
     508    6481       0       1       0       0       0       000010001D   4169
     508       1       0       2       1       0       0               0D   4170
     510    6483       0       1       0       0       0       000010001D   4171
     510       1       0       1       1       0       0               0D   4172
     116    6484       0       1       0       0       0       000010001D   4173
     116       1       0       1       0       0       0               0D   4174
     123    6485       0       1       0       0       0       000010201D   4175
     123       1       0       1       0       0       0               0D   4176
     123    6486       0       1       0       0       0       000010201D   4177
     123       1       0       1       0       0       0               0D   4178
     192    6487       0       1       0       0       0       000010001D   4179
     192       1       0       1       1       0       0               0D   4180
     508    6488       0       1       0       0       0       000010001D   4181
     508       1       0       2       1       0       0               0D   4182
     510    6490       0       1       0       0       0       000010001D   4183
     510       1       0       1       1       0       0               0D   4184
     116    6491       0       1       0       0       0       000010001D   4185
     116       1       0       1       0       0       0               0D   4186
     123    6492       0       1       0       0       0       000010201D   4187
     123       1       0       1       0       0       0               0D   4188
     123    6493       0       1       0       0       0       000010201D   4189
     123       1       0       1       0       0       0               0D   4190
     190    6494       0       1       0       0       0       000010001D   4191
     190       1       0       1       1       0       0               0D   4192
     508    6495       0       1       0       0       0       000010001D   4193
     508       1       0       2       1       0       0               0D   4194
     510    6497       0       1       0       0       0       000010001D   4195
     510       1       0       1       1       0       0               0D   4196
     116    6498       0       1       0       0       0       000010001D   4197
     116       1       0       1       0       0       0               0D   4198
     123    6499       0       1       0       0       0       000010201D   4199
     123       1       0       1       0       0       0               0D   4200
     123    6500       0       1       0       0       0       000010201D   4201
     123       1       0       1       0       0       0               0D   4202
     190    6501       0       1       0       0       0       000010001D   4203
     190       1       0       1       1       0       0               0D   4204
     508    6502       0       1       0       0       0       000010001D   4205
     508       1       0       2       1       0       0               0D   4206
     510    6504       0       1       0       0       0       000010001D   4207
     510       1       0       1       1       0       0               0D   4208
     116    6505       0       1       0       0       0       000010001D   4209
     116       1       0       1       0       0       0               0D   4210
     123    6506       0       1       0       0       0       000010201D   4211
     123       1       0       1       0       0       0               0D   4212
     123    6507       0       1       0       0       0       000010201D   4213
     123       1       0       1       0       0       0               0D   4214
     190    6508       0       1       0       0       0       000010001D   4215
     190       1       0       1       1       0       0               0D   4216
     508    6509       0       1       0       0       0       000010001D   4217
     508       1       0       2       1       0       0               0D   4218
     510    6511       0       1       0       0       0       000010001D   4219
     510       1       0       1       1       0       0               0D   4220
     116    6512       0       1       0       0       0       000010001D   4221
     116       1       0       1       0       0       0               0D   4222
     123    6513       0       1       0       0       0       000010201D   4223
     123       1       0       1       0       0       0               0D   4224
     123    6514       0       1       0       0       0       000010201D   4225
     123       1       0       1       0       0       0               0D   4226
     192    6515       0       1       0       0       0       000010001D   4227
     192       1       0       1       1       0       0               0D   4228
     508    6516       0       1       0       0       0       000010001D   4229
     508       1       0       2       1       0       0               0D   4230
     510    6518       0       1       0       0       0       000010001D   4231
     510       1       0       1       1       0       0               0D   4232
     116    6519       0       1       0       0       0       000010001D   4233
     116       1       0       1       0       0       0               0D   4234
     123    6520       0       1       0       0       0       000010201D   4235
     123       1       0       1       0       0       0               0D   4236
     123    6521       0       1       0       0       0       000010201D   4237
     123       1       0       1       0       0       0               0D   4238
     190    6522       0       1       0       0       0       000010001D   4239
     190       1       0       1       1       0       0               0D   4240
     508    6523       0       1       0       0       0       000010001D   4241
     508       1       0       2       1       0       0               0D   4242
     510    6525       0       1       0       0       0       000010001D   4243
     510       1       0       1       1       0       0               0D   4244
     116    6526       0       1       0       0       0       000010001D   4245
     116       1       0       1       0       0       0               0D   4246
     123    6527       0       1       0       0       0       000010201D   4247
     123       1       0       1       0       0       0               0D   4248
     123    6528       0       1       0       0       0       000010201D   4249
     123       1       0       1       0       0       0               0D   4250
     192    6529       0       1       0       0       0       000010001D   4251
     192       1       0       1       1       0       0               0D   4252
     508    6530       0       1       0       0       0       000010001D   4253
     508       1       0       2       1       0       0               0D   4254
     510    6532       0       1       0       0       0       000010001D   4255
     510       1       0       1       1       0       0               0D   4256
     116    6533       0       1       0       0       0       000010001D   4257
     116       1       0       1       0       0       0               0D   4258
     123    6534       0       1       0       0       0       000010201D   4259
     123       1       0       1       0       0       0               0D   4260
     123    6535       0       1       0       0       0       000010201D   4261
     123       1       0       1       0       0       0               0D   4262
     190    6536       0       1       0       0       0       000010001D   4263
     190       1       0       1       1       0       0               0D   4264
     508    6537       0       1       0       0       0       000010001D   4265
     508       1       0       2       1       0       0               0D   4266
     510    6539       0       1       0       0       0       000010001D   4267
     510       1       0       1       1       0       0               0D   4268
     116    6540       0       1       0       0       0       000010001D   4269
     116       1       0       1       0       0       0               0D   4270
     123    6541       0       1       0       0       0       000010201D   4271
     123       1       0       1       0       0       0               0D   4272
     123    6542       0       1       0       0       0       000010201D   4273
     123       1       0       1       0       0       0               0D   4274
     190    6543       0       1       0       0       0       000010001D   4275
     190       1       0       1       1       0       0               0D   4276
     508    6544       0       1       0       0       0       000010001D   4277
     508       1       0       2       1       0       0               0D   4278
     510    6546       0       1       0       0       0       000010001D   4279
     510       1       0       1       1       0       0               0D   4280
     116    6547       0       1       0       0       0       000010001D   4281
     116       1       0       1       0       0       0               0D   4282
     123    6548       0       1       0       0       0       000010201D   4283
     123       1       0       1       0       0       0               0D   4284
     123    6549       0       1       0       0       0       000010201D   4285
     123       1       0       1       0       0       0               0D   4286
     190    6550       0       1       0       0       0       000010001D   4287
     190       1       0       1       1       0       0               0D   4288
     508    6551       0       1       0       0       0       000010001D   4289
     508       1       0       2       1       0       0               0D   4290
     510    6553       0       1       0       0       0       000010001D   4291
     510       1       0       1       1       0       0               0D   4292
     116    6554       0       1       0       0       0       000010001D   4293
     116       1       0       1       0       0       0               0D   4294
     123    6555       0       1       0       0       0       000010201D   4295
     123       1       0       1       0       0       0               0D   4296
     123    6556       0       1       0       0       0       000010201D   4297
     123       1       0       1       0       0       0               0D   4298
     192    6557       0       1       0       0       0       000010001D   4299
     192       1       0       1       1       0       0               0D   4300
     508    6558       0       1       0       0       0       000010001D   4301
     508       1       0       2       1       0       0               0D   4302
     510    6560       0       1       0       0       0       000010001D   4303
     510       1       0       1       1       0       0               0D   4304
     116    6561       0       1       0       0       0       000010001D   4305
     116       1       0       1       0       0       0               0D   4306
     123    6562       0       1       0       0       0       000010201D   4307
     123       1       0       1       0       0       0               0D   4308
     123    6563       0       1       0       0       0       000010201D   4309
     123       1       0       1       0       0       0               0D   4310
     190    6564       0       1       0       0       0       000010001D   4311
     190       1       0       1       1       0       0               0D   4312
     508    6565       0       1       0       0       0       000010001D   4313
     508       1       0       2       1       0       0               0D   4314
     510    6567       0       1       0       0       0       000010001D   4315
     510       1       0       1       1       0       0               0D   4316
     116    6568       0       1       0       0       0       000010001D   4317
     116       1       0       1       0       0       0               0D   4318
     123    6569       0       1       0       0       0       000010201D   4319
     123       1       0       1       0       0       0               0D   4320
     123    6570       0       1       0       0       0       000010201D   4321
     123       1       0       1       0       0       0               0D   4322
     192    6571       0       1       0       0       0       000010001D   4323
     192       1       0       1       1       0       0               0D   4324
     508    6572       0       1       0       0       0       000010001D   4325
     508       1       0       2       1       0       0               0D   4326
     510    6574       0       1       0       0       0       000010001D   4327
     510       1       0       1       1       0       0               0D   4328
     116    6575       0       1       0       0       0       000010001D   4329
     116       1       0       1       0       0       0               0D   4330
     123    6576       0       1       0       0       0       000010201D   4331
     123       1       0       1       0       0       0               0D   4332
     123    6577       0       1       0       0       0       000010201D   4333
     123       1       0       1       0       0       0               0D   4334
     190    6578       0       1       0       0       0       000010001D   4335
     190       1       0       1       1       0       0               0D   4336
     508    6579       0       1       0       0       0       000010001D   4337
     508       1       0       2       1       0       0               0D   4338
     510    6581       0       1       0       0       0       000010001D   4339
     510       1       0       1       1       0       0               0D   4340
     116    6582       0       1       0       0       0       000010001D   4341
     116       1       0       1       0       0       0               0D   4342
     123    6583       0       1       0       0       0       000010201D   4343
     123       1       0       1       0       0       0               0D   4344
     123    6584       0       1       0       0       0       000010201D   4345
     123       1       0       1       0       0       0               0D   4346
     190    6585       0       1       0       0       0       000010001D   4347
     190       1       0       1       1       0       0               0D   4348
     508    6586       0       1       0       0       0       000010001D   4349
     508       1       0       2       1       0       0               0D   4350
     510    6588       0       1       0       0       0       000010001D   4351
     510       1       0       1       1       0       0               0D   4352
     116    6589       0       1       0       0       0       000010001D   4353
     116       1       0       1       0       0       0               0D   4354
     123    6590       0       1       0       0       0       000010201D   4355
     123       1       0       1       0       0       0               0D   4356
     123    6591       0       1       0       0       0       000010201D   4357
     123       1       0       1       0       0       0               0D   4358
     190    6592       0       1       0       0       0       000010001D   4359
     190       1       0       1       1       0       0               0D   4360
     508    6593       0       1       0       0       0       000010001D   4361
     508       1       0       2       1       0       0               0D   4362
     510    6595       0       1       0       0       0       000010001D   4363
     510       1       0       1       1       0       0               0D   4364
     116    6596       0       1       0       0       0       000010001D   4365
     116       1       0       1       0       0       0               0D   4366
     123    6597       0       1       0       0       0       000010201D   4367
     123       1       0       1       0       0       0               0D   4368
     123    6598       0       1       0       0       0       000010201D   4369
     123       1       0       1       0       0       0               0D   4370
     192    6599       0       1       0       0       0       000010001D   4371
     192       1       0       1       1       0       0               0D   4372
     508    6600       0       1       0       0       0       000010001D   4373
     508       1       0       2       1       0       0               0D   4374
     510    6602       0       1       0       0       0       000010001D   4375
     510       1       0       1       1       0       0               0D   4376
     116    6603       0       1       0       0       0       000010001D   4377
     116       1       0       1       0       0       0               0D   4378
     123    6604       0       1       0       0       0       000010201D   4379
     123       1       0       1       0       0       0               0D   4380
     123    6605       0       1       0       0       0       000010201D   4381
     123       1       0       1       0       0       0               0D   4382
     190    6606       0       1       0       0       0       000010001D   4383
     190       1       0       1       1       0       0               0D   4384
     508    6607       0       1       0       0       0       000010001D   4385
     508       1       0       2       1       0       0               0D   4386
     510    6609       0       1       0       0       0       000010001D   4387
     510       1       0       1       1       0       0               0D   4388
     116    6610       0       1       0       0       0       000010001D   4389
     116       1       0       1       0       0       0               0D   4390
     123    6611       0       1       0       0       0       000010201D   4391
     123       1       0       1       0       0       0               0D   4392
     123    6612       0       1       0       0       0       000010201D   4393
     123       1       0       1       0       0       0               0D   4394
     192    6613       0       1       0       0       0       000010001D   4395
     192       1       0       1       1       0       0               0D   4396
     508    6614       0       1       0       0       0       000010001D   4397
     508       1       0       2       1       0       0               0D   4398
     510    6616       0       1       0       0       0       000010001D   4399
     510       1       0       1       1       0       0               0D   4400
     116    6617       0       1       0       0       0       000010001D   4401
     116       1       0       1       0       0       0               0D   4402
     123    6618       0       1       0       0       0       000010201D   4403
     123       1       0       1       0       0       0               0D   4404
     123    6619       0       1       0       0       0       000010201D   4405
     123       1       0       1       0       0       0               0D   4406
     190    6620       0       1       0       0       0       000010001D   4407
     190       1       0       1       1       0       0               0D   4408
     508    6621       0       1       0       0       0       000010001D   4409
     508       1       0       2       1       0       0               0D   4410
     510    6623       0       1       0       0       0       000010001D   4411
     510       1       0       1       1       0       0               0D   4412
     116    6624       0       1       0       0       0       000010001D   4413
     116       1       0       1       0       0       0               0D   4414
     123    6625       0       1       0       0       0       000010201D   4415
     123       1       0       1       0       0       0               0D   4416
     123    6626       0       1       0       0       0       000010201D   4417
     123       1       0       1       0       0       0               0D   4418
     190    6627       0       1       0       0       0       000010001D   4419
     190       1       0       1       1       0       0               0D   4420
     508    6628       0       1       0       0       0       000010001D   4421
     508       1       0       2       1       0       0               0D   4422
     510    6630       0       1       0       0       0       000010001D   4423
     510       1       0       1       1       0       0               0D   4424
     116    6631       0       1       0       0       0       000010001D   4425
     116       1       0       1       0       0       0               0D   4426
     123    6632       0       1       0       0       0       000010201D   4427
     123       1       0       1       0       0       0               0D   4428
     123    6633       0       1       0       0       0       000010201D   4429
     123       1       0       1       0       0       0               0D   4430
     190    6634       0       1       0       0       0       000010001D   4431
     190       1       0       1       1       0       0               0D   4432
     508    6635       0       1       0       0       0       000010001D   4433
     508       1       0       2       1       0       0               0D   4434
     510    6637       0       1       0       0       0       000010001D   4435
     510       1       0       1       1       0       0               0D   4436
     116    6638       0       1       0       0       0       000010001D   4437
     116       1       0       1       0       0       0               0D   4438
     123    6639       0       1       0       0       0       000010201D   4439
     123       1       0       1       0       0       0               0D   4440
     123    6640       0       1       0       0       0       000010201D   4441
     123       1       0       1       0       0       0               0D   4442
     192    6641       0       1       0       0       0       000010001D   4443
     192       1       0       1       1       0       0               0D   4444
     508    6642       0       1       0       0       0       000010001D   4445
     508       1       0       2       1       0       0               0D   4446
     510    6644       0       1       0       0       0       000010001D   4447
     510       1       0       1       1       0       0               0D   4448
     116    6645       0       1       0       0       0       000010001D   4449
     116       1       0       1       0       0       0               0D   4450
     123    6646       0       1       0       0       0       000010201D   4451
     123       1       0       1       0       0       0               0D   4452
     123    6647       0       1       0       0       0       000010201D   4453
     123       1       0       1       0       0       0               0D   4454
     190    6648       0       1       0       0       0       000010001D   4455
     190       1       0       1       1       0       0               0D   4456
     508    6649       0       1       0       0       0       000010001D   4457
     508       1       0       2       1       0       0               0D   4458
     510    6651       0       1       0       0       0       000010001D   4459
     510       1       0       1       1       0       0               0D   4460
     116    6652       0       1       0       0       0       000010001D   4461
     116       1       0       1       0       0       0               0D   4462
     123    6653       0       1       0       0       0       000010201D   4463
     123       1       0       1       0       0       0               0D   4464
     123    6654       0       1       0       0       0       000010201D   4465
     123       1       0       1       0       0       0               0D   4466
     192    6655       0       1       0       0       0       000010001D   4467
     192       1       0       1       1       0       0               0D   4468
     508    6656       0       1       0       0       0       000010001D   4469
     508       1       0       2       1       0       0               0D   4470
     510    6658       0       1       0       0       0       000010001D   4471
     510       1       0       1       1       0       0               0D   4472
     116    6659       0       1       0       0       0       000010001D   4473
     116       1       0       1       0       0       0               0D   4474
     123    6660       0       1       0       0       0       000010201D   4475
     123       1       0       1       0       0       0               0D   4476
     123    6661       0       1       0       0       0       000010201D   4477
     123       1       0       1       0       0       0               0D   4478
     190    6662       0       1       0       0       0       000010001D   4479
     190       1       0       1       1       0       0               0D   4480
     508    6663       0       1       0       0       0       000010001D   4481
     508       1       0       2       1       0       0               0D   4482
     510    6665       0       1       0       0       0       000010001D   4483
     510       1       0       1       1       0       0               0D   4484
     116    6666       0       1       0       0       0       000010001D   4485
     116       1       0       1       0       0       0               0D   4486
     123    6667       0       1       0       0       0       000010201D   4487
     123       1       0       1       0       0       0               0D   4488
     123    6668       0       1       0       0       0       000010201D   4489
     123       1       0       1       0       0       0               0D   4490
     190    6669       0       1       0       0       0       000010001D   4491
     190       1       0       1       1       0       0               0D   4492
     508    6670       0       1       0       0       0       000010001D   4493
     508       1       0       2       1       0       0               0D   4494
     510    6672       0       1       0       0       0       000010001D   4495
     510       1       0       1       1       0       0               0D   4496
     116    6673       0       1       0       0       0       000010001D   4497
     116       1       0       1       0       0       0               0D   4498
     123    6674       0       1       0       0       0       000010201D   4499
     123       1       0       1       0       0       0               0D   4500
     123    6675       0       1       0       0       0       000010201D   4501
     123       1       0       1       0       0       0               0D   4502
     190    6676       0       1       0       0       0       000010001D   4503
     190       1       0       1       1       0       0               0D   4504
     508    6677       0       1       0       0       0       000010001D   4505
     508       1       0       2       1       0       0               0D   4506
     510    6679       0       1       0       0       0       000010001D   4507
     510       1       0       1       1       0       0               0D   4508
     116    6680       0       1       0       0       0       000010001D   4509
     116       1       0       1       0       0       0               0D   4510
     123    6681       0       1       0       0       0       000010201D   4511
     123       1       0       1       0       0       0               0D   4512
     123    6682       0       1       0       0       0       000010201D   4513
     123       1       0       1       0       0       0               0D   4514
     192    6683       0       1       0       0       0       000010001D   4515
     192       1       0       1       1       0       0               0D   4516
     508    6684       0       1       0       0       0       000010001D   4517
     508       1       0       2       1       0       0               0D   4518
     510    6686       0       1       0       0       0       000010001D   4519
     510       1       0       1       1       0       0               0D   4520
     116    6687       0       1       0       0       0       000010001D   4521
     116       1       0       1       0       0       0               0D   4522
     123    6688       0       1       0       0       0       000010201D   4523
     123       1       0       1       0       0       0               0D   4524
     123    6689       0       1       0       0       0       000010201D   4525
     123       1       0       1       0       0       0               0D   4526
     190    6690       0       1       0       0       0       000010001D   4527
     190       1       0       1       1       0       0               0D   4528
     508    6691       0       1       0       0       0       000010001D   4529
     508       1       0       2       1       0       0               0D   4530
     510    6693       0       1       0       0       0       000010001D   4531
     510       1       0       1       1       0       0               0D   4532
     116    6694       0       1       0       0       0       000010001D   4533
     116       1       0       1       0       0       0               0D   4534
     123    6695       0       1       0       0       0       000010201D   4535
     123       1       0       1       0       0       0               0D   4536
     123    6696       0       1       0       0       0       000010201D   4537
     123       1       0       1       0       0       0               0D   4538
     192    6697       0       1       0       0       0       000010001D   4539
     192       1       0       1       1       0       0               0D   4540
     508    6698       0       1       0       0       0       000010001D   4541
     508       1       0       2       1       0       0               0D   4542
     510    6700       0       1       0       0       0       000010001D   4543
     510       1       0       1       1       0       0               0D   4544
     116    6701       0       1       0       0       0       000010001D   4545
     116       1       0       1       0       0       0               0D   4546
     123    6702       0       1       0       0       0       000010201D   4547
     123       1       0       1       0       0       0               0D   4548
     123    6703       0       1       0       0       0       000010201D   4549
     123       1       0       1       0       0       0               0D   4550
     190    6704       0       1       0       0       0       000010001D   4551
     190       1       0       1       1       0       0               0D   4552
     508    6705       0       1       0       0       0       000010001D   4553
     508       1       0       2       1       0       0               0D   4554
     510    6707       0       1       0       0       0       000010001D   4555
     510       1       0       1       1       0       0               0D   4556
     116    6708       0       1       0       0       0       000010001D   4557
     116       1       0       1       0       0       0               0D   4558
     123    6709       0       1       0       0       0       000010201D   4559
     123       1       0       1       0       0       0               0D   4560
     123    6710       0       1       0       0       0       000010201D   4561
     123       1       0       1       0       0       0               0D   4562
     190    6711       0       1       0       0       0       000010001D   4563
     190       1       0       1       1       0       0               0D   4564
     508    6712       0       1       0       0       0       000010001D   4565
     508       1       0       2       1       0       0               0D   4566
     510    6714       0       1       0       0       0       000010001D   4567
     510       1       0       1       1       0       0               0D   4568
     116    6715       0       1       0       0       0       000010001D   4569
     116       1       0       1       0       0       0               0D   4570
     123    6716       0       1       0       0       0       000010201D   4571
     123       1       0       1       0       0       0               0D   4572
     123    6717       0       1       0       0       0       000010201D   4573
     123       1       0       1       0       0       0               0D   4574
     190    6718       0       1       0       0       0       000010001D   4575
     190       1       0       1       1       0       0               0D   4576
     508    6719       0       1       0       0       0       000010001D   4577
     508       1       0       2       1       0       0               0D   4578
     510    6721       0       1       0       0       0       000010001D   4579
     510       1       0       1       1       0       0               0D   4580
     116    6722       0       1       0       0       0       000010001D   4581
     116       1       0       1       0       0       0               0D   4582
     123    6723       0       1       0       0       0       000010201D   4583
     123       1       0       1       0       0       0               0D   4584
     123    6724       0       1       0       0       0       000010201D   4585
     123       1       0       1       0       0       0               0D   4586
     192    6725       0       1       0       0       0       000010001D   4587
     192       1       0       1       1       0       0               0D   4588
     508    6726       0       1       0       0       0       000010001D   4589
     508       1       0       2       1       0       0               0D   4590
     510    6728       0       1       0       0       0       000010001D   4591
     510       1       0       1       1       0       0               0D   4592
     116    6729       0       1       0       0       0       000010001D   4593
     116       1       0       1       0       0       0               0D   4594
     123    6730       0       1       0       0       0       000010201D   4595
     123       1       0       1       0       0       0               0D   4596
     123    6731       0       1       0       0       0       000010201D   4597
     123       1       0       1       0       0       0               0D   4598
     190    6732       0       1       0       0       0       000010001D   4599
     190       1       0       1       1       0       0               0D   4600
     508    6733       0       1       0       0       0       000010001D   4601
     508       1       0       2       1       0       0               0D   4602
     510    6735       0       1       0       0       0       000010001D   4603
     510       1       0       1       1       0       0               0D   4604
     116    6736       0       1       0       0       0       000010001D   4605
     116       1       0       1       0       0       0               0D   4606
     123    6737       0       1       0       0       0       000010201D   4607
     123       1       0       1       0       0       0               0D   4608
     123    6738       0       1       0       0       0       000010201D   4609
     123       1       0       1       0       0       0               0D   4610
     192    6739       0       1       0       0       0       000010001D   4611
     192       1       0       1       1       0       0               0D   4612
     508    6740       0       1       0       0       0       000010001D   4613
     508       1       0       2       1       0       0               0D   4614
     510    6742       0       1       0       0       0       000010001D   4615
     510       1       0       1       1       0       0               0D   4616
     116    6743       0       1       0       0       0       000010001D   4617
     116       1       0       1       0       0       0               0D   4618
     123    6744       0       1       0       0       0       000010201D   4619
     123       1       0       1       0       0       0               0D   4620
     123    6745       0       1       0       0       0       000010201D   4621
     123       1       0       1       0       0       0               0D   4622
     190    6746       0       1       0       0       0       000010001D   4623
     190       1       0       1       1       0       0               0D   4624
     508    6747       0       1       0       0       0       000010001D   4625
     508       1       0       2       1       0       0               0D   4626
     510    6749       0       1       0       0       0       000010001D   4627
     510       1       0       1       1       0       0               0D   4628
     116    6750       0       1       0       0       0       000010001D   4629
     116       1       0       1       0       0       0               0D   4630
     123    6751       0       1       0       0       0       000010201D   4631
     123       1       0       1       0       0       0               0D   4632
     123    6752       0       1       0       0       0       000010201D   4633
     123       1       0       1       0       0       0               0D   4634
     192    6753       0       1       0       0       0       000010001D   4635
     192       1       0       1       1       0       0               0D   4636
     508    6754       0       1       0       0       0       000010001D   4637
     508       1       0       2       1       0       0               0D   4638
     510    6756       0       1       0       0       0       000010001D   4639
     510       1       0       1       1       0       0               0D   4640
     116    6757       0       1       0       0       0       000010001D   4641
     116       1       0       1       0       0       0               0D   4642
     123    6758       0       1       0       0       0       000010201D   4643
     123       1       0       1       0       0       0               0D   4644
     123    6759       0       1       0       0       0       000010201D   4645
     123       1       0       1       0       0       0               0D   4646
     190    6760       0       1       0       0       0       000010001D   4647
     190       1       0       1       1       0       0               0D   4648
     508    6761       0       1       0       0       0       000010001D   4649
     508       1       0       2       1       0       0               0D   4650
     510    6763       0       1       0       0       0       000010001D   4651
     510       1       0       1       1       0       0               0D   4652
     116    6764       0       1       0       0       0       000010001D   4653
     116       1       0       1       0       0       0               0D   4654
     123    6765       0       1       0       0       0       000010201D   4655
     123       1       0       1       0       0       0               0D   4656
     123    6766       0       1       0       0       0       000010201D   4657
     123       1       0       1       0       0       0               0D   4658
     190    6767       0       1       0       0       0       000010001D   4659
     190       1       0       1       1       0       0               0D   4660
     508    6768       0       1       0       0       0       000010001D   4661
     508       1       0       2       1       0       0               0D   4662
     510    6770       0       1       0       0       0       000010001D   4663
     510       1       0       1       1       0       0               0D   4664
     116    6771       0       1       0       0       0       000010001D   4665
     116       1       0       1       0       0       0               0D   4666
     123    6772       0       1       0       0       0       000010201D   4667
     123       1       0       1       0       0       0               0D   4668
     123    6773       0       1       0       0       0       000010201D   4669
     123       1       0       1       0       0       0               0D   4670
     190    6774       0       1       0       0       0       000010001D   4671
     190       1       0       1       1       0       0               0D   4672
     508    6775       0       1       0       0       0       000010001D   4673
     508       1       0       2       1       0       0               0D   4674
     510    6777       0       1       0       0       0       000010001D   4675
     510       1       0       1       1       0       0               0D   4676
     116    6778       0       1       0       0       0       000010001D   4677
     116       1       0       1       0       0       0               0D   4678
     123    6779       0       1       0       0       0       000010201D   4679
     123       1       0       1       0       0       0               0D   4680
     123    6780       0       1       0       0       0       000010201D   4681
     123       1       0       1       0       0       0               0D   4682
     192    6781       0       1       0       0       0       000010001D   4683
     192       1       0       1       1       0       0               0D   4684
     508    6782       0       1       0       0       0       000010001D   4685
     508       1       0       2       1       0       0               0D   4686
     510    6784       0       1       0       0       0       000010001D   4687
     510       1       0       1       1       0       0               0D   4688
     116    6785       0       1       0       0       0       000010001D   4689
     116       1       0       1       0       0       0               0D   4690
     123    6786       0       1       0       0       0       000010201D   4691
     123       1       0       1       0       0       0               0D   4692
     123    6787       0       1       0       0       0       000010201D   4693
     123       1       0       1       0       0       0               0D   4694
     190    6788       0       1       0       0       0       000010001D   4695
     190       1       0       1       1       0       0               0D   4696
     508    6789       0       1       0       0       0       000010001D   4697
     508       1       0       2       1       0       0               0D   4698
     510    6791       0       1       0       0       0       000010001D   4699
     510       1       0       1       1       0       0               0D   4700
     116    6792       0       1       0       0       0       000010001D   4701
     116       1       0       1       0       0       0               0D   4702
     123    6793       0       1       0       0       0       000010201D   4703
     123       1       0       1       0       0       0               0D   4704
     123    6794       0       1       0       0       0       000010201D   4705
     123       1       0       1       0       0       0               0D   4706
     192    6795       0       1       0       0       0       000010001D   4707
     192       1       0       1       1       0       0               0D   4708
     508    6796       0       1       0       0       0       000010001D   4709
     508       1       0       2       1       0       0               0D   4710
     510    6798       0       1       0       0       0       000010001D   4711
     510       1       0       1       1       0       0               0D   4712
     116    6799       0       1       0       0       0       000010001D   4713
     116       1       0       1       0       0       0               0D   4714
     123    6800       0       1       0       0       0       000010201D   4715
     123       1       0       1       0       0       0               0D   4716
     123    6801       0       1       0       0       0       000010201D   4717
     123       1       0       1       0       0       0               0D   4718
     190    6802       0       1       0       0       0       000010001D   4719
     190       1       0       1       1       0       0               0D   4720
     508    6803       0       1       0       0       0       000010001D   4721
     508       1       0       2       1       0       0               0D   4722
     510    6805       0       1       0       0       0       000010001D   4723
     510       1       0       1       1       0       0               0D   4724
     116    6806       0       1       0       0       0       000010001D   4725
     116       1       0       1       0       0       0               0D   4726
     123    6807       0       1       0       0       0       000010201D   4727
     123       1       0       1       0       0       0               0D   4728
     123    6808       0       1       0       0       0       000010201D   4729
     123       1       0       1       0       0       0               0D   4730
     190    6809       0       1       0       0       0       000010001D   4731
     190       1       0       1       1       0       0               0D   4732
     508    6810       0       1       0       0       0       000010001D   4733
     508       1       0       2       1       0       0               0D   4734
     510    6812       0       1       0       0       0       000010001D   4735
     510       1       0       1       1       0       0               0D   4736
     116    6813       0       1       0       0       0       000010001D   4737
     116       1       0       1       0       0       0               0D   4738
     123    6814       0       1       0       0       0       000010201D   4739
     123       1       0       1       0       0       0               0D   4740
     123    6815       0       1       0       0       0       000010201D   4741
     123       1       0       1       0       0       0               0D   4742
     190    6816       0       1       0       0       0       000010001D   4743
     190       1       0       1       1       0       0               0D   4744
     508    6817       0       1       0       0       0       000010001D   4745
     508       1       0       2       1       0       0               0D   4746
     510    6819       0       1       0       0       0       000010001D   4747
     510       1       0       1       1       0       0               0D   4748
     116    6820       0       1       0       0       0       000010001D   4749
     116       1       0       1       0       0       0               0D   4750
     123    6821       0       1       0       0       0       000010201D   4751
     123       1       0       1       0       0       0               0D   4752
     123    6822       0       1       0       0       0       000010201D   4753
     123       1       0       1       0       0       0               0D   4754
     192    6823       0       1       0       0       0       000010001D   4755
     192       1       0       1       1       0       0               0D   4756
     508    6824       0       1       0       0       0       000010001D   4757
     508       1       0       2       1       0       0               0D   4758
     510    6826       0       1       0       0       0       000010001D   4759
     510       1       0       1       1       0       0               0D   4760
     116    6827       0       1       0       0       0       000010001D   4761
     116       1       0       1       0       0       0               0D   4762
     123    6828       0       1       0       0       0       000010201D   4763
     123       1       0       1       0       0       0               0D   4764
     123    6829       0       1       0       0       0       000010201D   4765
     123       1       0       1       0       0       0               0D   4766
     190    6830       0       1       0       0       0       000010001D   4767
     190       1       0       1       1       0       0               0D   4768
     508    6831       0       1       0       0       0       000010001D   4769
     508       1       0       2       1       0       0               0D   4770
     510    6833       0       1       0       0       0       000010001D   4771
     510       1       0       1       1       0       0               0D   4772
     116    6834       0       1       0       0       0       000010001D   4773
     116       1       0       1       0       0       0               0D   4774
     123    6835       0       1       0       0       0       000010201D   4775
     123       1       0       1       0       0       0               0D   4776
     123    6836       0       1       0       0       0       000010201D   4777
     123       1       0       1       0       0       0               0D   4778
     192    6837       0       1       0       0       0       000010001D   4779
     192       1       0       1       1       0       0               0D   4780
     508    6838       0       1       0       0       0       000010001D   4781
     508       1       0       2       1       0       0               0D   4782
     510    6840       0       1       0       0       0       000010001D   4783
     510       1       0       1       1       0       0               0D   4784
     116    6841       0       1       0       0       0       000010001D   4785
     116       1       0       1       0       0       0               0D   4786
     123    6842       0       1       0       0       0       000010201D   4787
     123       1       0       1       0       0       0               0D   4788
     123    6843       0       1       0       0       0       000010201D   4789
     123       1       0       1       0       0       0               0D   4790
     190    6844       0       1       0       0       0       000010001D   4791
     190       1       0       1       1       0       0               0D   4792
     508    6845       0       1       0       0       0       000010001D   4793
     508       1       0       2       1       0       0               0D   4794
     510    6847       0       1       0       0       0       000010001D   4795
     510       1       0       1       1       0       0               0D   4796
     116    6848       0       1       0       0       0       000010001D   4797
     116       1       0       1       0       0       0               0D   4798
     123    6849       0       1       0       0       0       000010201D   4799
     123       1       0       1       0       0       0               0D   4800
     123    6850       0       1       0       0       0       000010201D   4801
     123       1       0       1       0       0       0               0D   4802
     190    6851       0       1       0       0       0       000010001D   4803
     190       1       0       1       1       0       0               0D   4804
     508    6852       0       1       0       0       0       000010001D   4805
     508       1       0       2       1       0       0               0D   4806
     510    6854       0       1       0       0       0       000010001D   4807
     510       1       0       1       1       0       0               0D   4808
     116    6855       0       1       0       0       0       000010001D   4809
     116       1       0       1       0       0       0               0D   4810
     123    6856       0       1       0       0       0       000010201D   4811
     123       1       0       1       0       0       0               0D   4812
     123    6857       0       1       0       0       0       000010201D   4813
     123       1       0       1       0       0       0               0D   4814
     190    6858       0       1       0       0       0       000010001D   4815
     190       1       0       1       1       0       0               0D   4816
     508    6859       0       1       0       0       0       000010001D   4817
     508       1       0       2       1       0       0               0D   4818
     510    6861       0       1       0       0       0       000010001D   4819
     510       1       0       1       1       0       0               0D   4820
     116    6862       0       1       0       0       0       000010001D   4821
     116       1       0       1       0       0       0               0D   4822
     123    6863       0       1       0       0       0       000010201D   4823
     123       1       0       1       0       0       0               0D   4824
     123    6864       0       1       0       0       0       000010201D   4825
     123       1       0       1       0       0       0               0D   4826
     192    6865       0       1       0       0       0       000010001D   4827
     192       1       0       1       1       0       0               0D   4828
     508    6866       0       1       0       0       0       000010001D   4829
     508       1       0       2       1       0       0               0D   4830
     510    6868       0       1       0       0       0       000010001D   4831
     510       1       0       1       1       0       0               0D   4832
     116    6869       0       1       0       0       0       000010001D   4833
     116       1       0       1       0       0       0               0D   4834
     123    6870       0       1       0       0       0       000010201D   4835
     123       1       0       1       0       0       0               0D   4836
     123    6871       0       1       0       0       0       000010201D   4837
     123       1       0       1       0       0       0               0D   4838
     190    6872       0       1       0       0       0       000010001D   4839
     190       1       0       1       1       0       0               0D   4840
     508    6873       0       1       0       0       0       000010001D   4841
     508       1       0       2       1       0       0               0D   4842
     510    6875       0       1       0       0       0       000010001D   4843
     510       1       0       1       1       0       0               0D   4844
     116    6876       0       1       0       0       0       000010001D   4845
     116       1       0       1       0       0       0               0D   4846
     123    6877       0       1       0       0       0       000010201D   4847
     123       1       0       1       0       0       0               0D   4848
     123    6878       0       1       0       0       0       000010201D   4849
     123       1       0       1       0       0       0               0D   4850
     192    6879       0       1       0       0       0       000010001D   4851
     192       1       0       1       1       0       0               0D   4852
     508    6880       0       1       0       0       0       000010001D   4853
     508       1       0       2       1       0       0               0D   4854
     510    6882       0       1       0       0       0       000010001D   4855
     510       1       0       1       1       0       0               0D   4856
     116    6883       0       1       0       0       0       000010001D   4857
     116       1       0       1       0       0       0               0D   4858
     123    6884       0       1       0       0       0       000010201D   4859
     123       1       0       1       0       0       0               0D   4860
     123    6885       0       1       0       0       0       000010201D   4861
     123       1       0       1       0       0       0               0D   4862
     190    6886       0       1       0       0       0       000010001D   4863
     190       1       0       1       1       0       0               0D   4864
     508    6887       0       1       0       0       0       000010001D   4865
     508       1       0       2       1       0       0               0D   4866
     510    6889       0       1       0       0       0       000010001D   4867
     510       1       0       1       1       0       0               0D   4868
     116    6890       0       1       0       0       0       000010001D   4869
     116       1       0       1       0       0       0               0D   4870
     123    6891       0       1       0       0       0       000010201D   4871
     123       1       0       1       0       0       0               0D   4872
     123    6892       0       1       0       0       0       000010201D   4873
     123       1       0       1       0       0       0               0D   4874
     190    6893       0       1       0       0       0       000010001D   4875
     190       1       0       1       1       0       0               0D   4876
     508    6894       0       1       0       0       0       000010001D   4877
     508       1       0       2       1       0       0               0D   4878
     510    6896       0       1       0       0       0       000010001D   4879
     510       1       0       1       1       0       0               0D   4880
     116    6897       0       1       0       0       0       000010001D   4881
     116       1       0       1       0       0       0               0D   4882
     123    6898       0       1       0       0       0       000010201D   4883
     123       1       0       1       0       0       0               0D   4884
     123    6899       0       1       0       0       0       000010201D   4885
     123       1       0       1       0       0       0               0D   4886
     190    6900       0       1       0       0       0       000010001D   4887
     190       1       0       1       1       0       0               0D   4888
     508    6901       0       1       0       0       0       000010001D   4889
     508       1       0       2       1       0       0               0D   4890
     510    6903       0       1       0       0       0       000010001D   4891
     510       1       0       1       1       0       0               0D   4892
     116    6904       0       1       0       0       0       000010001D   4893
     116       1       0       1       0       0       0               0D   4894
     123    6905       0       1       0       0       0       000010201D   4895
     123       1       0       1       0       0       0               0D   4896
     123    6906       0       1       0       0       0       000010201D   4897
     123       1       0       1       0       0       0               0D   4898
     192    6907       0       1       0       0       0       000010001D   4899
     192       1       0       1       1       0       0               0D   4900
     508    6908       0       1       0       0       0       000010001D   4901
     508       1       0       2       1       0       0               0D   4902
     510    6910       0       1       0       0       0       000010001D   4903
     510       1       0       1       1       0       0               0D   4904
     116    6911       0       1       0       0       0       000010001D   4905
     116       1       0       1       0       0       0               0D   4906
     123    6912       0       1       0       0       0       000010201D   4907
     123       1       0       1       0       0       0               0D   4908
     123    6913       0       1       0       0       0       000010201D   4909
     123       1       0       1       0       0       0               0D   4910
     190    6914       0       1       0       0       0       000010001D   4911
     190       1       0       1       1       0       0               0D   4912
     508    6915       0       1       0       0       0       000010001D   4913
     508       1       0       2       1       0       0               0D   4914
     510    6917       0       1       0       0       0       000010001D   4915
     510       1       0       1       1       0       0               0D   4916
     116    6918       0       1       0       0       0       000010001D   4917
     116       1       0       1       0       0       0               0D   4918
     123    6919       0       1       0       0       0       000010201D   4919
     123       1       0       1       0       0       0               0D   4920
     123    6920       0       1       0       0       0       000010201D   4921
     123       1       0       1       0       0       0               0D   4922
     192    6921       0       1       0       0       0       000010001D   4923
     192       1       0       1       1       0       0               0D   4924
     508    6922       0       1       0       0       0       000010001D   4925
     508       1       0       2       1       0       0               0D   4926
     510    6924       0       1       0       0       0       000010001D   4927
     510       1       0       1       1       0       0               0D   4928
     116    6925       0       1       0       0       0       000010001D   4929
     116       1       0       1       0       0       0               0D   4930
     123    6926       0       1       0       0       0       000010201D   4931
     123       1       0       1       0       0       0               0D   4932
     123    6927       0       1       0       0       0       000010201D   4933
[truncated: 864,028 more chars]
