# Supplementary material for: CFD and experimental data of closed-loop wind tunnel flow
Source: Data Brief. 2016 Feb 20;7:216–20. doi: 10.1016/j.dib.2016.02.033 (PMC4773566; doi:10.1016/j.dib.2016.02.033)
Supplement: Supplementary file 6 — Supplementary material [file mmc6.xlsx]

## Sheet: CFD - no guide vane
		CFD results for wind tunnel with no guide vanes
		Height	Inflow	Mid	Outflow
		m	U/Umax	U/Umax	U/Umax
		0.477276	0.632118	0.453712	0.353458
		0.465913	0.931825	0.941543	0.727066
		0.454549	0.93713	0.949408	0.973782
		0.443185	0.942477	0.956771	0.981516
		0.431822	0.948246	0.961331	0.989188
		0.420458	0.953907	0.96533	0.994063
		0.409095	0.955939	0.96847	0.995437
		0.397731	0.95785	0.971086	0.996048
		0.386367	0.959568	0.973695	0.996659
		0.375004	0.961286	0.976305	0.99763
		0.36364	0.962998	0.97889	0.998766
		0.352276	0.964565	0.981396	1
		0.340913	0.964704	0.983516	0.999707
		0.329549	0.964921	0.984978	0.999481
		0.318186	0.965385	0.986476	0.999157
		0.306822	0.967091	0.98798	0.998729
		0.295458	0.968797	0.989575	0.998302
		0.284095	0.970093	0.990873	0.997868
		0.272731	0.971214	0.99161	0.997227
		0.261367	0.971896	0.992347	0.996555
		0.250004	0.972583	0.993193	0.995895
		0.23864	0.973499	0.993881	0.995321
		0.227276	0.97444	0.994503	0.994741
		0.215913	0.97538	0.995138	0.99416
		0.204549	0.976248	0.995869	0.994087
		0.193185	0.977008	0.996599	0.994405
		0.181822	0.977882	0.997288	0.994496
		0.170458	0.980323	0.997705	0.994502
		0.159095	0.982873	0.99814	0.993904
		0.147731	0.984821	0.998605	0.993366
		0.136367	0.98649	0.99907	0.993433
		0.125004	0.988166	0.999535	0.993494
		0.11364	0.989848	1	0.993556
		0.102276	0.991729	0.999462	0.99292
		0.090913	0.99364	0.998641	0.991766
		0.079549	0.995557	0.997813	0.990611
		0.068185	0.997607	0.996992	0.988834
		0.056822	1	0.996134	0.986812
		0.045458	0.998463	0.993954	0.984784
		0.034095	0.994321	0.988578	0.980379
		0.022731	0.99018	0.983202	0.974912
		0.011367	0.931668	0.978014	0.876034
		0	0.454315	0.48695	0.568067

## Sheet: CFD - upstream guide vane
		CFD results for wind tunnel with upstream guide vanes
		Height	Inflow	Mid	Outflow
		m	U/Umax	U/Umax	U/Umax
		0.477276	0.680224	0.471675	0.54114
		0.465913	0.982848	0.967214	0.981787
		0.454549	0.988637	0.972999	0.986789
		0.443185	0.994123	0.978492	0.99165
		0.431822	0.997565	0.983979	0.996511
		0.420458	0.997552	0.988033	0.999292
		0.409095	0.996508	0.989795	0.999059
		0.397731	0.996357	0.991564	0.998825
		0.386367	0.996357	0.993333	0.999391
		0.375004	0.996357	0.995084	1
		0.36364	0.996244	0.996332	0.999126
		0.352276	0.996099	0.997213	0.997933
		0.340913	0.995954	0.998039	0.996739
		0.329549	0.995715	0.998548	0.995674
		0.318186	0.995105	0.999057	0.994561
		0.306822	0.994545	0.999565	0.993115
		0.295458	0.994425	0.999739	0.991589
		0.284095	0.994576	0.99982	0.989841
		0.272731	0.994916	0.999901	0.988094
		0.261367	0.995092	0.999963	0.986346
		0.250004	0.995086	0.999994	0.984765
		0.23864	0.995187	1	0.983387
		0.227276	0.995356	0.999876	0.982002
		0.215913	0.99552	0.999652	0.980624
		0.204549	0.99569	0.99941	0.979239
		0.193185	0.995854	0.999057	0.977486
		0.181822	0.996111	0.998703	0.975025
		0.170458	0.996244	0.998349	0.97244
		0.159095	0.996565	0.998007	0.970305
		0.147731	0.996684	0.9973	0.968189
		0.136367	0.996804	0.99635	0.966078
		0.125004	0.996929	0.994749	0.963968
		0.11364	0.997364	0.993129	0.961857
		0.102276	0.997905	0.991509	0.959488
		0.090913	0.998452	0.989895	0.957488
		0.079549	0.998993	0.987648	0.954732
		0.068185	1	0.985171	0.951951
		0.056822	0.997276	0.982614	0.948652
		0.045458	0.993274	0.979504	0.945305
		0.034095	0.988901	0.975277	0.940457
		0.022731	0.984534	0.970925	0.934894
		0.011367	0.948273	0.891628	0.920914
		0	0.486408	0.445021	0.544383

## Sheet: CFD - downstream guide vanes
		CFD results for wind tunnel with downstream guide vanes
		Height	Inflow	Mid	Outflow
		m	U/Umax	U/Umax	U/Umax
		0.477276	0.663138	0.464969	0.384983
		0.465913	0.934061	0.93611	0.792764
		0.454549	0.940531	0.943899	0.936476
		0.443185	0.946339	0.950745	0.941655
		0.431822	0.951871	0.95821	0.946834
		0.420458	0.955133	0.962199	0.952037
		0.409095	0.957218	0.965399	0.956377
		0.397731	0.959512	0.968404	0.95852
		0.386367	0.9618	0.971402	0.96062
		0.375004	0.963363	0.974155	0.962725
		0.36364	0.965338	0.976186	0.964825
		0.352276	0.967319	0.978291	0.966931
		0.340913	0.9693	0.980396	0.968786
		0.329549	0.969968	0.982501	0.970573
		0.318186	0.970349	0.984287	0.972244
		0.306822	0.971551	0.985939	0.973922
		0.295458	0.972753	0.987139	0.975593
		0.284095	0.973556	0.988203	0.97727
		0.272731	0.974359	0.989292	0.97896
		0.261367	0.975163	0.990406	0.980576
		0.250004	0.976365	0.991513	0.981941
		0.23864	0.977677	0.992609	0.983563
		0.227276	0.978996	0.993533	0.985222
		0.215913	0.980308	0.994414	0.986875
		0.204549	0.98162	0.995264	0.988534
		0.193185	0.982908	0.996096	0.990175
		0.181822	0.984276	0.996818	0.991662
		0.170458	0.986416	0.997534	0.992862
		0.159095	0.988372	0.998213	0.994068
		0.147731	0.990329	0.998886	0.995464
		0.136367	0.992291	0.999302	0.996921
		0.125004	0.994248	0.999535	0.998378
		0.11364	0.995799	0.999761	0.999229
		0.102276	0.996511	0.999994	0.99989
		0.090913	0.996627	1	1
		0.079549	0.996744	0.999755	0.999553
		0.068185	0.998289	0.999449	0.999106
		0.056822	1	0.996512	0.998861
		0.045458	0.998878	0.991991	0.995929
		0.034095	0.994352	0.987463	0.992066
		0.022731	0.989869	0.982213	0.988026
		0.011367	0.985429	0.977269	0.983006
		0	0.634922	0.516042	0.753959

## Sheet: CFD - upstream and downstream 
		CFD results for wind tunnel with upstream and downstream guide vanes
		Height	Inflow	Mid	Outflow
		m	U/Umax	U/Umax	U/Umax
		0.477276	0.692707	0.562317	0.387122
		0.465913	0.982207	0.964645	0.776754
		0.454549	0.985464	0.971944	0.973802
		0.443185	0.98939	0.976141	0.979397
		0.431822	0.99348	0.980339	0.984715
		0.420458	0.996358	0.985035	0.990091
		0.409095	0.996648	0.988167	0.991868
		0.397731	0.997002	0.989942	0.992854
		0.386367	0.997362	0.991842	0.993821
		0.375004	0.997652	0.993056	0.994914
		0.36364	0.997904	0.994165	0.996075
		0.352276	0.998277	0.995273	0.997237
		0.340913	0.998157	0.996382	0.997991
		0.329549	0.997482	0.99749	0.998587
		0.318186	0.996958	0.998319	0.998901
		0.306822	0.996459	0.998798	0.999221
		0.295458	0.99596	0.999091	0.999447
		0.284095	0.995455	0.99929	0.99963
		0.272731	0.994976	0.999496	0.999812
		0.261367	0.994206	0.999701	0.999931
		0.250004	0.993284	0.999869	0.999962
		0.23864	0.99329	0.999913	1
		0.227276	0.993537	0.999931	0.999918
		0.215913	0.994029	0.999956	0.999893
		0.204549	0.994515	0.999975	0.999799
		0.193185	0.994982	1	0.999648
		0.181822	0.995336	0.999988	0.999498
		0.170458	0.995834	0.999707	0.999297
		0.159095	0.996623	0.999284	0.999064
		0.147731	0.997412	0.998773	0.998826
		0.136367	0.998321	0.998262	0.998625
		0.125004	0.999072	0.997752	0.998436
		0.11364	0.99952	0.995815	0.997664
		0.102276	0.99947	0.993355	0.996138
		0.090913	0.999413	0.990889	0.994078
		0.079549	0.999482	0.988516	0.991686
		0.068185	1	0.986336	0.989287
		0.056822	0.998315	0.984387	0.986894
		0.045458	0.994269	0.980557	0.984496
		0.034095	0.990217	0.97502	0.979221
		0.022731	0.986448	0.969484	0.972407
		0.011367	0.923967	0.964458	0.870301
		0	0.463695	0.489919	0.565842

## Sheet: EXP - upstream and downstream
		Experimental results for wind tunnel with upstream and downstream guide vanes
		Height	Inflow	Outflow
		m	U/Umax	U/Umax
		0.475	0.964139	0.945148
		0.45	0.978484	0.974684
		0.425	0.979508	0.986287
		0.4	0.982582	0.995781
		0.375	0.985656	0.99789
		0.35	0.994877	1
		0.325	0.997951	0.996835
		0.3	1	0.994726
		0.275	0.998975	0.993671
		0.25	0.991803	1.00316
		0.225	0.987705	0.994726
		0.2	0.98873	0.994726
		0.175	0.991803	0.998945
		0.15	0.998975	1
		0.125	0.997951	1.00316
		0.1	0.997951	1.00211
		0.075	0.993852	0.992616
		0.05	0.989754	0.970464
		0.025	0.981557	0.948312

## Sheet: Validation
		Comparison between CFD and experimental results for inflow and outflow
		Height	Inflow (CFD)	Outflow (CFD)
		m	U/Umax	U/Umax
		0.477276	0.692707	0.387122
		0.465913	0.982207	0.776754
		0.454549	0.985464	0.973802
		0.443185	0.98939	0.979397
		0.431822	0.99348	0.984715
		0.420458	0.996358	0.990091
		0.409095	0.996648	0.991868
		0.397731	0.997002	0.992854
		0.386367	0.997362	0.993821
		0.375004	0.997652	0.994914
		0.36364	0.997904	0.996075
		0.352276	0.998277	0.997237
		0.340913	0.998157	0.997991
		0.329549	0.997482	0.998587
		0.318186	0.996958	0.998901
		0.306822	0.996459	0.999221
		0.295458	0.99596	0.999447
		0.284095	0.995455	0.99963
		0.272731	0.994976	0.999812
		0.261367	0.994206	0.999931
		0.250004	0.993284	0.999962
		0.23864	0.99329	1
		0.227276	0.993537	0.999918
		0.215913	0.994029	0.999893
		0.204549	0.994515	0.999799
		0.193185	0.994982	0.999648
		0.181822	0.995336	0.999498
		0.170458	0.995834	0.999297
		0.159095	0.996623	0.999064
		0.147731	0.997412	0.998826
		0.136367	0.998321	0.998625
		0.125004	0.999072	0.998436
		0.11364	0.99952	0.997664
		0.102276	0.99947	0.996138
		0.090913	0.999413	0.994078
		0.079549	0.999482	0.991686
		0.068185	1	0.989287
		0.056822	0.998315	0.986894
		0.045458	0.994269	0.984496
		0.034095	0.990217	0.979221
		0.022731	0.986448	0.972407
		0.011367	0.923967	0.870301
		0	0.463695	0.565842
		Height	Inflow (Experiment)	Outflow (Exeriment)
		m	U/Umax	U/Umax
		0.475	0.964139	0.945148
		0.45	0.978484	0.974684
		0.425	0.979508	0.986287
		0.4	0.982582	0.995781
		0.375	0.985656	0.99789
		0.35	0.994877	1
		0.325	0.997951	0.996835
		0.3	1	0.994726
		0.275	0.998975	0.993671
		0.25	0.991803	1.00316
		0.225	0.987705	0.994726
		0.2	0.98873	0.994726
		0.175	0.991803	0.998945
		0.15	0.998975	1
		0.125	0.997951	1.00316
		0.1	0.997951	1.00211
		0.075	0.993852	0.992616
		0.05	0.989754	0.970464
		0.025	0.981557	0.948312
